# Supplementary material for: Genome-wide characterization of hypothiocyanite stress response in Escherichia coli
Source: J Bacteriol. 2025 Apr 29;207(5):e00524-24. doi: 10.1128/jb.00524-24 (PMC12096828; doi:10.1128/jb.00524-24)
Supplement: Dataset S1 — RNA sequencing results of HOSCN-treated E. coli. [file jb.00524-24-s0001.xlsx]

## Sheet: RNA sequencing results
Supplemental Data Set 1. RNA sequencing results of HOSCN-treated E. coli.
E. coli strains MG1655, MJG1958 (∆rclA), MJG0047 (∆rclB), MJG0013 (∆rclC::cat+), and MJG0901 (∆rclABC) were grown to mid-log phase in M9 glucose minimal medium. HOSCN (600 µM) was added to "plus" samples and RNA was harvested at t=15 min for sequencing (SeqCenter).
			Log2 Fold-Change					Counts Per Million Reads (CPM) + 1
Locus Tag	Gene	Description	WT	∆rclA	∆rclB	∆rclC	∆rclABC	WT_minus_1	WT_minus_2	WT_minus_3	WT_plus_1	WT_plus_2	WT_plus_3	Delta_rclA_minus_1	Delta_rclA_minus_2	Delta_rclA_minus_3	Delta_rclA_plus_1	Delta_rclA_plus_2	Delta_rclA__plus_3	Delta_rclB_minus_1	Delta_rclB_minus_2	Delta_rclB_minus_3	Delta__rclB_plus_1	Delta_rclB_plus_2	Delta_rclB_plus_3	Delta_rclC_minus_1	Delta_rclC_minus_2	Delta_rclC_minus_3	Delta_rclC_plus_1	Delta_rclC_plus_2	Delta_rclC_plus_3	Delta_rclABC_minus_1	Delta_rclABC_minus_2	Delta_rclABC_minus_3	Delta_rclABC_plus_1	Delta_rclABC_plus_2	Delta_rclABC_plus_3
b0001	thrL	thr operon leader peptide	-1.45008	-3.01702	-1.31512	-1.98717	-2.47686	103.669	122.547	119.553	44.9394	44.2446	37.3679	184.769	160.793	128.645	22.2491	24.3663	11.9655	26.045	101.663	82.412	28.1313	32.2211	24.0933	101.769	122.362	100.7	23.7388	28.4299	29.7645	84.5282	133.354	163.442	19.9154	25.3615	23.2222
b0002	thrA	fused aspartate kinase/homoserine dehydrogenase 1	1.31949	0.0296834	0.971243	1.21345	1.56717	20382.1	17374.6	9569.96	25411.2	48839.5	43866.2	22177.8	20244.7	21133.5	38555.3	21461.3	4860.74	30461	16513	19441.3	50730.6	46189.8	33288.8	13791.1	23574.2	16294.1	41360.3	45711.5	37360.2	3501.06	15059.1	19338.6	35803.5	33359.2	43140.4
b0003	thrB	homoserine kinase	1.49553	0.29015	1.14567	1.46129	1.82586	4974.93	4485.1	1884.15	6094.04	13588.1	12304.9	5321.03	4751.07	5118.69	11774.8	5710.72	1089.33	9611.66	3683.12	4670.53	15260.3	14562.9	9924.87	3981.15	5576.01	4533.78	12003.1	14749.9	12047.1	687.5	3527.57	4554.89	9970.4	9276.5	11844.2
b0004	thrC	threonine synthase	1.20387	0.298185	0.983614	1.25993	1.77128	6317.9	5998.14	2818.87	6005.5	14842.2	14016.7	6095.19	5286.15	6043.8	12162.7	7950.97	1312.24	10509.8	4758.97	6022.19	16084.3	15678.4	10338.4	5398.83	6897.07	5813.84	13371.4	15092.9	14905.7	1009.89	4177.32	5267.37	11720.1	9722.69	14244.6
b0005	yaaX	DUF2502 domain-containing protein YaaX	2.17403	1.18488	2.99156	2.33338	2.46991	34.4232	36.3838	18.9147	86.2358	155.124	163.54	41.4359	36.0103	40.7811	154.102	87.9978	26.6824	16.6639	22.0832	26.1937	177.016	207.252	132.228	44.2222	31.0053	47.8352	188.737	238.451	193.031	15.3059	28.2052	38.3538	131.654	175.502	146.383
b0006	yaaA	DNA binding and peroxide stress response protein YaaA	0.246387	-0.0429176	0.0808032	0.193597	-0.262116	21.1036	21.0778	20.6008	28.0905	22.2763	24.1074	25.9618	26.1812	21.1788	17.2092	21.6541	32.3094	21.3975	23.7893	21.9031	27.7264	23.656	19.5724	23.1051	22.2409	23.2871	27.4338	25.9513	25.1043	28.5966	28.2052	26.0176	23.1723	21.2571	24.6306
b0007	yaaJ	putative transporter YaaJ	-1.82419	-0.900323	-1.22371	-1.62616	-1.20452	46.0882	41.2457	43.5737	11.9023	11.7247	13.3415	34.7719	36.9464	27.636	18.2989	19.3592	15.5726	27.9385	43.8976	42.4761	15.983	14.1239	18.8392	36.5657	43.3787	36.5301	11.3746	16.0369	10.3203	41.3335	37.6352	37.3186	21.5438	16.4907	12.4241
b0008	talB	transaldolase B	0.113951	-0.114009	-0.511973	-0.0714623	0.162933	1848.87	1531.24	1628.28	1647.08	1824.88	1948.06	1631.43	1585.64	1586.13	1340.78	1991.1	1106.35	2322.96	2026.57	2247.53	1573.54	1312.28	1740.45	1072.66	1900.31	1082.3	1437.52	1164.13	1257.64	1145.01	1824.41	1893.19	1841.18	1734.37	1868.45
b0009	mog	molybdopterin adenylyltransferase	0.293448	-0.0997137	0.00810782	0.156441	0.157629	46.7501	50.7894	49.0535	52.538	59.2937	67.8277	59.056	55.1068	57.7313	57.9366	55.4518	47.0263	63.6556	57.1812	52.3776	58.3672	57.64	58.1833	49.1619	51.112	48.1582	52.5886	63.9567	48.8873	47.7943	56.5786	50.345	59.2493	60.8445	52.4866
b0010	satP	acetate/succinate:H(+) symporter	-0.536829	0.227635	0.300175	-0.0791583	-0.00774646	12.9959	15.8558	19.9685	11.4067	9.82189	12.4224	13.6503	14.6671	14.9522	17.2092	18.3161	15.1397	14.168	14.4055	12.8818	16.5229	20.2023	14.3183	20.7587	15.1262	21.7797	17.7698	16.5326	20.2835	16.3212	15.5205	12.0422	15.1552	14.5047	13.989
b0011	yaaW	putative enzyme-specific chaperone YaaW	-0.224834	0.163629	-0.0174004	0.143351	0.0430726	1.57911	1.72028	2.89685	2.65186	1.51893	1.13129	1.79065	1.84249	2.03777	1.81727	2.66902	1.8657	1.60246	2.34055	2.21018	1.53993	1.82888	2.71061	1.49397	2.13422	1.43067	2.27906	1.8262	1.48209	2.10756	2.16832	2.46655	2.50321	2.19159	2.25195
b0012	mbiA	uncharacterized protein MbiA	1.03864	1.09892	0.798652	1.00628	1.469	1.08273	1.27011	1.31614	2.32149	2.90276	2.31292	1.6777	1.37444	1.23061	3.72424	3.29491	2.15426	1.34426	1.60934	1.55008	2.61978	2.38146	2.8328	1.12349	1.51556	1.86134	1.99482	3.31337	3.73183	1.18459	1.41726	1.43134	3.25481	3.78039	4.12989
b0014	dnaK	chaperone protein DnaK	1.41946	1.02021	0.155469	0.397225	1.67412	1568.42	1259.42	932.563	3608.82	3879.86	2569.86	2066.51	1495.58	1475.9	2850.96	3515.54	3851.62	2827.73	1450.74	1751.36	2913.23	2218.52	1584.17	1426.59	2190.15	1343.07	2053.32	1997.6	2481.02	981.095	1074.85	1262.75	2739.72	3724.73	4126.35
b0015	dnaJ	chaperone protein DnaJ	1.19527	0.890689	0.515098	0.713181	1.20259	147.02	131.101	97.4231	275.374	289.874	294.7	183.978	167.907	167.389	303.118	236.332	423.316	318.323	133.227	157.113	329.815	330.203	209.817	213.283	193.199	188.233	279.266	345.527	350.192	110.833	132.352	146.533	254.291	306.445	336.211
b0016	insL1	IS186/IS421 family transposase	0.105336	-0.27054	0.411123	-0.364035	-0.318994	8.94214	9.7334	6.47978	7.44224	9.82189	9.79657	13.1985	13.8246	15.4134	9.17272	9.13648	16.8711	8.22949	9.0433	9.25122	12.2035	14.1239	8.94213	16.313	15.2293	20.2724	10.0955	14.2192	15.9447	9.86045	11.5983	12.0422	8.64131	9.07636	9.1377
b0018	mokC	regulatory protein MokC	-1.27671	-0.203947	-0.470272	-0.259524	-0.46447	4.06104	3.52098	2.89685	1.49556	1.17298	1.65646	3.03309	2.87221	1.80715	2.49833	2.04314	2.15426	1.68852	3.07176	3.75041	1.53993	2.38146	2.22187	2.85238	3.06222	2.292	1.42635	2.98289	2.44626	2.93822	3.58699	2.98415	3.25481	2.32399	1.31299
b0019	nhaA	Na(+):H(+) antiporter NhaA	-0.216999	0.0810958	-1.01366	-0.659139	0.100232	251.508	158.381	256.653	168.498	213.59	191.374	203.744	183.728	179.727	182.707	208.376	208.912	435.888	284.831	236.875	215.891	120.911	137.482	114.736	263.109	123.525	130.753	92.378	94.3642	183.839	189.35	173.88	196.793	178.15	211.485
b0020	nhaR	DNA-binding transcriptional activator NhaR	-0.750277	-0.15982	-1.1409	-0.805365	-0.461954	108.715	73.028	90.1518	51.2165	61.3694	49.0529	85.1473	73.08	79.8703	52.4881	72.3507	88.2912	95.4137	117.018	102.985	54.5877	47.0027	41.4438	65.4628	107.72	70.9836	53.4413	44.4583	41.8167	78.3444	80.6961	80.366	52.4849	58.1965	63.1282
b0021	insB1	IS1 family protein InsB	0.424964	1.10915	1.03831	0.533589	0.716113	1.08273	1.27011	1.31614	1.66074	1.34596	1.91904	1.4518	1.18722	1.23061	3.3156	2.87765	2.15426	1.08607	1	1.11002	1.94487	2.51961	2.09968	1.24698	1.30933	1.323	1.99482	1.49572	2.12487	1.46148	1.25035	1.2588	2.12741	2.45639	1.93897
b0022	insA1	IS1 family protein InsA	-0.23438	0.819372	0.853885	0.422211	0.601541	1.99277	2.08042	2.26456	1.99111	1.34596	2.05034	1.9036	2.68499	3.19084	4.81394	5.17255	3.74138	1.77459	1.97494	3.09031	3.69963	4.72995	3.93248	4.33428	1.61867	4.76835	4.55293	4.63529	5.17809	2.84593	2.75248	2.72535	5.00855	3.64799	3.97339
b0023	rpsT	30S ribosomal subunit protein S20	-0.0141345	0.299653	1.51149	0.10422	-0.181074	70.742	102.92	136.203	113.161	66.9047	126.778	76.7891	86.9344	118.383	102.206	142.45	102.575	36.545	61.3247	48.747	104.936	185.978	127.097	203.527	50.6996	256.386	184.616	183.591	180.658	192.884	141.866	114.7	148.941	142.27	105.225
b0024	yaaY	DUF2575 domain-containing protein YaaY	-2.87265	-1.12646	-1.223	-1.32169	-0.829918	22.0963	19.6373	27.1343	2.48667	3.4217	3.49455	24.7194	22.2496	23.7156	13.2591	12.0573	7.05988	12.791	25.3736	22.6732	6.9392	7.49288	11.6302	18.0419	23.7876	17.9037	6.82681	11.4102	5.66017	16.9673	18.1075	20.9278	13.652	9.34116	8.51173
b0025	ribF	bifunctional riboflavin kinase/FMN adenylyltransferase	-2.05486	-2.03592	-1.98592	-1.82657	-1.65112	184.662	190.884	208.389	45.2698	44.2446	51.0223	237.29	211.998	197.484	62.2954	53.1569	42.2649	217.885	189.53	200.349	51.6181	50.5945	51.2187	212.665	182.682	213.965	53.015	63.2957	55.4758	184.301	188.766	201.744	65.3874	65.6109	52.0171
b0026	ileS	isoleucine--tRNA ligase	1.30818	0.822949	0.294092	0.903778	1.32224	3046.98	2485.34	1856.85	5290.08	7943.64	5064.02	2840.44	2833.18	3015.25	6077.14	5573.45	3720.18	5505.65	3259.88	4095.91	6240.13	4864.72	4664.74	1970.33	3323.03	1940.73	4433.64	4282.55	4818.49	1484.57	2702.07	2736.8	5565.63	5213.83	6532.91
b0027	lspA	lipoprotein signal peptidase	1.28954	0.967554	0.466757	1.15408	1.37381	285.676	258.77	214.29	569.239	803.965	481.529	275.806	280.333	334.7	697.724	565.755	478.577	621.789	298.48	388.807	708.844	599.312	500.988	211.06	322.81	224.194	506.369	541.998	638.64	136.491	278.893	258.767	512.592	518.946	715.553
b0028	fkpB	peptidyl-prolyl cis-trans isomerase FkpB	0.132083	-0.381656	-0.0798949	0.104094	-0.253678	222.387	208.711	176.353	193.772	268.597	203.321	230.965	218.363	224.351	196.056	158.723	162.308	232.688	214.391	232.254	243.832	221.343	177.56	188.214	206.913	183.496	207.781	197.802	216.332	171.656	232.995	228.487	166.729	177.091	187.228
b0029	ispH	4-hydroxy-3-methylbut-2-enyl diphosphate reductase	0.221325	-0.578352	-0.382578	-0.0111232	-0.342395	179.202	155.86	132.304	152.145	224.315	168.397	185.672	192.246	210.398	126.043	146.205	121.765	202.995	179.781	208.271	167.028	164.013	122.331	152.154	181.341	150.873	177.51	135.175	167.963	123.57	177.416	178.193	113.615	116.849	147.479
b0030	rihC	ribonucleoside hydrolase RihC	2.44148	1.44182	2.03826	2.18283	1.28169	10.845	14.8654	6.79592	57.6587	61.1964	57.7182	21.8956	12.5141	14.1451	43.2257	44.3946	44.2849	13.0491	12.6993	12.5517	55.3976	56.8111	45.1094	14.2136	11.208	12.1974	56.8521	51.7289	62.225	25.7354	13.6846	12.9912	37.8286	38.2042	51.3912
b0031	dapB	4-hydroxy-tetrahydrodipicolinate reductase	1.76214	2.57198	0.233893	3.16915	0.518162	230.826	107.692	103.641	893.168	238.672	367.961	100.621	170.997	106.852	125.362	151.629	1973.49	239.487	123.965	124.988	300.794	153.237	120.376	109.302	142.881	101.346	766.586	132.201	2281.27	119.509	105.147	110.215	170.111	142.27	167.197
b0032	carA	carbamoyl-phosphate synthetase small subunit	-1.46334	0.665711	1.15592	-0.488504	-1.4101	28.7148	126.959	30.4011	41.4705	9.64891	16.3612	51.4884	21.2199	21.7553	35.4616	10.8055	103.585	25.7008	19.1583	12.2217	18.0077	92.1765	17.0064	193.524	10.7956	289.009	25.7284	179.79	146.108	446.422	9.84585	12.0422	64.7611	28.1419	83.316
b0033	carB	carbamoyl-phosphate synthetase large subunit	0.292312	1.17271	0.979251	0.439689	-0.560211	102.428	387.61	98.793	536.202	121.912	62.9699	200.695	55.294	57.616	150.152	65.2573	491.562	123.643	64.9808	46.3267	86.7134	312.796	63.6817	349.494	43.0693	505.958	94.229	649.074	475.374	942.423	24.7836	38.5263	73.4045	295.324	313.363
b0034	caiF	DNA-binding transcriptional activator CaiF	-0.297249	0.653548	-0.651634	0.49902	0.52983	33.6786	38.9047	37.3562	30.0727	28.3306	31.0659	15.6834	14.1055	19.7951	26.8803	28.3302	22.7867	37.7499	29.8827	34.885	23.6769	24.2086	17.373	11.8673	21.9316	19.0881	21.0385	28.7604	24.9437	19.9208	15.8543	15.9243	24.9261	24.3023	25.4131
b0035	caiE	putative transferase CaiE	0.703436	0.273993	0.207336	0.4901	0.7782	1.91004	1.45018	2.58071	3.80816	3.4217	2.44421	1.79065	2.49777	2.38369	2.90697	3.29491	1.8657	2.29098	1.97494	1.99015	1.94487	2.93405	2.34405	1.61746	2.03111	1.53834	2.84753	1.99144	2.44626	1.64607	1.75106	2.20774	3.25481	2.85359	3.50391
b0036	caiD	crotonobetainyl-CoA hydratase	0.707302	0.296954	0.164558	0.643244	0.579316	3.31646	2.17046	3.31837	4.79927	4.11361	5.46393	2.58129	3.15304	2.96023	3.17939	4.33804	3.16424	3.58196	2.82802	3.20032	4.23956	3.21034	3.32155	2.97587	2.54667	2.07667	4.83717	2.81765	4.21391	2.56904	2.16832	2.89788	3.00428	3.64799	4.75586
b0037	caiC	carnitine--CoA ligase	-0.0888805	-0.484177	-0.279866	-0.217657	-0.534318	23.0064	15.3156	17.7555	16.0319	16.3951	20.2999	16.3611	22.9048	22.9084	15.4385	13.7263	15.284	20.4508	22.9363	21.7931	17.7377	15.6435	20.3055	21.7466	19.56	18.6574	19.7595	15.5412	16.2661	17.6133	23.0312	23.8609	15.1552	13.0483	16.3364
b0038	caiB	gamma-butyrobetainyl-CoA:carnitine CoA transferase	-0.266472	-0.514785	-0.235705	-0.352117	-0.0748655	19.5317	16.6661	14.3833	10.4156	15.0112	16.6238	20.8791	19.8157	21.5247	18.7076	11.4314	13.4083	18.9877	16.2335	22.0131	15.713	15.6435	17.2508	20.3882	21.3129	17.4731	17.6277	14.715	14.0163	15.7674	18.191	23.6883	20.9175	17.9471	15.867
b0039	caiA	crotonobetainyl-CoA reductase	0.0356642	0.390534	-0.238709	0.213101	0.576489	12.4168	9.55333	10.2735	10.0852	11.7247	11.2408	9.13236	10.0802	11.1471	16.8006	12.4745	10.5227	13.7377	12.2119	14.422	12.7434	9.84136	11.6302	12.3613	9.76445	12.0897	10.2376	16.5326	12.8915	11.7064	12.3494	10.2306	22.0449	15.5639	13.5195
b0040	caiT	L-carnitine:gamma-butyrobetaine antiporter	-0.216304	0.243701	-0.015819	-0.18152	0.558912	3.39919	4.3313	2.79147	2.48667	3.07574	3.49455	3.59784	3.7147	3.07553	4.26909	3.71216	4.31851	2.9795	4.41231	4.08045	3.69963	3.34849	4.29904	2.85238	3.68089	3.04567	2.84753	3.31337	2.28557	3.03052	2.83593	2.98415	3.75588	4.83958	4.44287
b0041	fixA	putative electron transfer flavoprotein FixA	0.729292	-0.0188942	0.367615	0.242407	0.0496306	1.24819	1.36014	1.21076	1.33037	2.5568	2.44421	1.56475	1.74888	1.69184	1.81727	1.83451	1.28857	1.68852	1.3656	1.55008	1.80989	2.51961	1.61093	1.24698	1.30933	1.43067	1.42635	1.16524	2.12487	1.36919	1.58416	1.69014	1.62634	1.3972	1.78247
b0042	fixB	putative electron transfer flavoprotein FixB	0.43236	0.491086	0.520473	0.581809	0.167455	2.0755	2.98077	1.42152	3.47779	2.5568	2.7068	2.58129	2.59138	2.6143	3.3156	2.87765	4.75136	2.03278	2.46242	1.99015	3.42967	2.7959	3.07717	2.35841	2.13422	2.07667	3.27388	3.14813	3.41043	2.66133	2.66903	2.89788	2.37794	3.51559	3.34741
b0043	fixC	putative oxidoreductase FixC	0.890987	0.0123842	0.0257143	0.184812	0.15777	2.48915	2.5306	1.94842	4.13853	4.63254	4.15101	3.25899	2.68499	2.03777	2.63454	2.25177	3.16424	3.40983	2.70615	3.64039	2.88974	4.45366	2.58843	2.23492	2.95911	1.53834	2.70541	2.98289	1.96417	2.56904	2.25177	2.98415	2.87901	2.32399	3.50391
b0045	yaaU	putative transporter YaaU	-0.0548555	-0.0978258	0.16301	-0.156345	-0.239392	2.65461	1.81032	2.68609	1.49556	3.07574	2.31292	2.58129	2.68499	3.30615	2.22591	2.04314	3.74138	2.11885	3.07176	2.65024	2.88974	2.93405	2.95499	2.6054	2.03111	2.39967	1.71059	2.15668	2.44626	2.01526	2.83593	3.15669	3.25481	2.05919	1.46948
b0046	kefF	regulator of KefC-mediated potassium transport and quinone oxidoreductase	0.756335	0.18576	0.867101	0.442532	-0.443339	3.48192	3.79109	3.21299	5.29483	4.45956	7.95848	4.50143	4.83803	3.65207	3.86045	3.71216	7.20417	3.06557	3.6811	2.76026	5.04945	6.52585	5.76528	4.21079	3.16533	4.76835	5.54776	5.29626	5.66017	7.73763	5.58983	4.27816	5.13382	4.30998	3.50391
b0047	kefC	K(+) : H(+) antiporter KefC	1.35241	0.522519	0.484747	0.843571	0.101767	18.0425	16.9362	16.9124	43.2876	41.9958	47.2148	23.8158	27.3045	24.1768	30.1494	22.9059	55.1061	44.2909	19.8896	18.1625	51.2132	35.3984	28.6142	18.5359	19.2507	19.5187	37.9505	32.0652	32.8177	29.2427	26.9534	29.0369	28.4335	28.5391	34.4898
b0048	folA	dihydrofolate reductase	-1.42599	-0.521398	-0.372904	-0.732108	-0.80625	24.9919	17.6565	29.6635	9.0941	6.70828	11.1095	17.2647	21.4071	22.1013	17.7541	14.3522	10.2341	18.7295	27.9329	20.5829	14.7681	16.6105	20.5499	23.9695	22.6533	28.0244	14.5012	18.3503	12.088	28.5043	25.2009	22.3943	15.531	17.2851	10.7026
b0049	apaH	diadenosine tetraphosphatase	-0.869868	-0.976571	-0.359219	-0.349433	-1.29583	44.2681	42.3261	51.0557	21.6482	16.568	37.1053	45.728	56.4174	56.5782	28.5148	16.2298	35.9165	47.5614	43.2882	37.1953	31.7758	44.9305	23.1158	66.8212	44.8222	60.4322	40.5086	47.4326	47.1197	48.6249	51.7384	47.6707	20.0406	22.9783	17.2754
b0050	apaG	DUF525 domain-containing protein ApaG	-1.31705	-1.00449	-0.495961	-0.738662	-0.965618	45.0955	43.4065	54.6386	19.5008	13.9734	23.9761	41.4359	45.8394	45.7393	23.8836	17.8988	24.5181	31.7253	42.3133	45.2265	21.2473	37.8851	25.4373	59.0412	48.5342	54.7258	29.1392	39.0053	29.1217	52.0399	45.3961	51.9841	25.6777	29.3335	21.5008
b0051	rsmA	16S rRNA m(6)2A1518,m(6)2A1519 dimethyltransferase	0.206349	0.00899075	0.542512	0.211102	-0.184133	178.788	192.505	190.158	225.983	167.405	254.394	201.937	217.146	233.69	208.315	169.363	279.178	171.754	173.443	161.184	246.937	308.652	181.958	291.947	188.25	278.996	270.312	288.849	319.659	234.141	198.363	199.415	180.132	177.886	198.183
b0052	pdxA	4-hydroxythreonine-4-phosphate dehydrogenase	0.308056	-0.305242	-0.0864897	-0.383095	-0.533884	178.705	187.553	163.075	242.832	187.125	225.378	196.967	208.066	216.164	134.079	142.867	225.793	244.823	168.934	158.103	193.079	211.811	133.695	280.215	177.423	286.21	183.052	169.545	217.778	221.035	185.761	177.331	118	134.061	151.391
b0053	surA	chaperone SurA	0.911876	0.424375	0.089699	0.363611	0.386973	898.297	904.952	888.092	1819.53	1808.97	1435.23	973.608	849.859	973.042	986.63	1398.18	1368.08	1308.68	1012.02	1053.97	1358.65	1265.73	966.763	827.902	947.767	825.622	1153.71	928.826	1264.39	847.081	881.245	843.747	972.699	1053.05	1337.62
b0054	lptD	lipopolysaccharide assembly protein LptD	-0.19772	-0.559226	-0.772965	-0.792742	-0.840503	807.459	792.948	681.231	770.27	683.399	535.753	970.671	854.914	842.399	455.403	525.073	830.194	609.998	851.03	872.439	462.503	500.813	402.261	942.379	794.028	941.794	480.078	454.42	611.483	1040.72	887.421	833.998	450.835	534.967	556.711
b0055	djlA	co-chaperone protein DjlA	0.0239296	-0.11013	0.1095	-0.0807366	-0.39093	22.9236	24.7692	24.1837	23.3001	23.8331	25.9455	25.51	26.462	27.1748	24.7009	25.4094	23.2196	38.3524	19.0365	23.6633	26.9165	31.6685	28.8585	39.159	22.7565	40.0831	31.5552	32.3957	32.4963	32.9345	35.4654	36.2834	26.9303	26.5531	26.3521
b0056	yabP	putative uncharacterized protein YabP	-1.0627	-0.953282	-0.532029	-0.875367	-1.0421	19.6144	17.8365	25.659	8.43336	8.43806	13.3415	21.8956	22.9048	28.2126	13.6677	13.5177	10.5227	19.418	19.4021	24.6535	10.8537	17.992	15.0515	26.4393	26.056	28.7781	16.4908	16.3674	11.4452	19.8285	27.621	29.4683	13.9025	12.1215	11.3286
b0057	yabQ	protein YabQ	-0.502074	-0.641663	0.0346148	0.0107094	-0.581582	4.64015	4.6014	4.58293	2.48667	2.72978	4.54489	3.25899	5.77413	4.22861	2.90697	3.29491	2.29855	2.63524	3.80297	4.63054	3.42967	3.48663	4.42123	5.07523	4.09333	4.23001	4.83717	3.64385	5.01739	4.69185	5.25602	5.91724	3.00428	3.78039	3.8169
b0058	rluA	23S rRNA pseudouridine(746) and tRNA pseudouridine(32) synthase	1.4843	0.669062	1.27332	1.14289	0.722685	32.1067	27.6504	36.1971	82.4366	92.3325	93.6922	36.2402	52.2985	53.4649	69.5146	98.4292	57.8475	33.0163	33.7825	30.3743	86.5784	75.4608	72.8457	22.4876	39.8729	26.3018	69.3585	67.0962	59.3325	31.7347	44.5616	45.3415	64.3853	63.3601	72.9874
b0059	rapA	RNA polymerase-binding ATPase and RNAP recycling factor	0.586544	-0.254538	-0.0894971	-0.0625499	-0.23963	167.62	150.278	138.838	197.406	258.738	229.711	190.077	252.438	265.4	189.926	226.318	177.169	240.434	183.437	179.446	241.267	181.557	144.203	139.805	224.236	139.46	190.158	144.264	147.715	154.766	217.723	223.397	162.219	148.36	194.114
b0060	polB	DNA polymerase II	-1.68021	-1.58409	-1.11832	-1.58799	-1.38694	52.7067	47.7282	51.4772	13.5541	16.568	17.2802	72.7229	78.3222	61.6517	29.4683	19.9851	21.4882	53.1556	51.2097	46.1067	19.7625	20.2023	29.3473	69.0441	68.9502	67.6459	20.328	28.5952	19.48	62.8386	75.3552	70.4453	28.5588	28.9363	22.2832
b0061	araD	L-ribulose-5-phosphate 4-epimerase AraD	0.979236	-0.00349822	0.0171838	0.54862	0.00528076	2.15823	1.90035	2.15918	4.30371	4.45956	3.49455	3.82374	3.43387	2.499	3.72424	1.83451	4.17422	2.11885	2.82802	2.87028	3.42967	2.38146	2.09968	1.86444	2.03111	1.75367	2.84753	2.48717	2.92835	3.12282	2.75248	2.98415	2.37794	2.85359	3.6604
b0062	araA	L-arabinose isomerase	1.06511	0.389819	0.380551	0.902317	0.620901	4.64015	4.51137	3.95065	7.77262	11.5517	8.08977	7.43812	6.61663	4.92045	9.30893	7.0502	8.50271	5.56146	6.48407	4.74055	6.80421	8.18361	6.86496	2.97587	4.19645	3.69168	5.26352	7.77486	7.26713	6.26089	6.17399	5.2271	8.76657	8.94396	9.45069
b0063	araB	ribulokinase	1.29446	0.675115	0.530178	0.566253	0.651258	1.82731	2.17046	2.0538	4.13853	4.9785	5.72652	2.92014	2.87221	2.38369	3.99666	5.17255	3.88566	3.06557	2.82802	2.54023	4.23956	3.76293	4.17685	2.35841	2.95911	2.50734	3.416	3.31337	4.8567	3.03052	2.58558	3.41549	4.13168	5.76638	4.28638
b0064	araC	DNA-binding transcriptional dual regulator AraC	0.408701	0.688457	0.4844	0.834276	0.675791	19.6144	17.9266	13.6456	18.1793	28.1576	21.6129	17.4906	18.4115	19.3339	36.2789	29.3734	23.3639	23.7213	18.6709	19.5927	24.7568	25.0375	36.9229	12.1143	16.4667	11.982	20.7543	32.8914	18.6765	14.2907	19.3593	21.4454	31.0642	31.8491	25.1001
b0065	yabI	DedA family protein YabI	-0.56734	0.174882	0.0861544	-0.398871	-0.200122	22.5927	12.7946	23.5514	13.7193	13.1085	12.9476	18.6201	22.156	23.0237	30.4218	18.5247	23.0753	18.127	23.6675	18.8226	20.5724	19.926	23.8489	20.1413	24.8187	22.3181	17.4856	20.1679	13.3736	26.4738	26.2858	29.9859	27.0556	24.5671	20.4053
b0066	thiQ	thiamine ABC transporter ATP binding subunit	0.131532	-0.580035	-0.442406	-0.435078	-0.945492	6.79115	7.66259	7.21744	7.77262	7.74615	8.22107	6.08273	6.52301	7.1113	3.86045	3.71216	5.61705	6.50818	8.55582	6.17076	5.18443	6.3877	4.05467	8.03904	6.25867	10.367	5.97411	6.2877	5.98157	9.21438	5.67328	6.43485	4.25695	3.78039	3.03443
b0067	thiP	thiamine ABC transporter membrane subunit	0.110563	0.0668727	0.0779052	-0.319062	-0.7583	16.8016	21.1678	17.9662	21.9786	19.1627	19.2496	13.6503	13.1694	19.4492	13.1229	12.2659	23.0753	21.8278	17.0866	14.312	16.3879	26.6952	13.0965	35.3308	14.3013	37.6068	20.328	19.8374	29.7645	23.1511	16.522	14.8891	7.01283	11.7243	13.5195
b0068	thiB	thiamine ABC transporter periplasmic binding protein	0.162921	0.302801	0.367283	-0.0597783	0.0390824	30.1212	31.972	27.029	39.4883	34.2118	26.0768	24.1546	19.6285	24.4074	26.8803	22.9059	34.3294	28.1966	25.1299	26.8538	28.6713	39.5428	35.2123	41.3819	26.1591	40.9445	31.4131	34.7091	37.96	28.412	24.4498	24.2059	25.0513	28.4067	25.7261
b0069	sgrR	DNA-binding transcriptional dual regulator SgrR	-0.317049	-0.328598	-0.601935	-0.48402	0.0295085	52.8721	43.6766	42.4145	34.3675	41.6499	35.5298	55.6675	43.2183	43.2025	44.1792	35.2149	33.7522	46.7007	58.5217	57.7684	34.0705	30.287	43.0322	29.1562	61.9387	41.9135	32.9764	36.8572	25.265	34.5036	44.3113	43.4436	39.3318	47.2074	38.2456
b0070	setA	sugar exporter SetA	-1.0961	-0.0156799	-0.560272	-0.783189	-0.522983	11.755	12.7046	10.5896	5.12964	5.67041	5.59522	8.79351	10.4547	8.61029	9.85378	9.34511	8.35843	11.6721	10.0182	9.58127	6.66923	6.94029	7.59808	12.1143	9.24889	11.659	6.25834	6.94866	5.98157	11.7987	11.9321	10.8345	8.14024	8.81156	7.10328
b0071	leuD	3-isopropylmalate dehydratase subunit LeuD	1.32622	0.869817	0.786403	0.978297	1.7946	1663.31	802.852	916.545	1682.1	3824.68	2975.16	892.849	1241.81	1086.39	2641.88	2092.7	1151.66	1391.64	1441.85	1697.89	3107.87	2306.11	2401.6	671.932	1726.77	696.637	2505.96	1877.31	1714.98	348.404	940.996	1156.21	3362.55	2148.91	2972.83
b0072	leuC	3-isopropylmalate dehydratase subunit LeuC	1.39599	0.585243	0.36866	0.819974	1.66255	3971.41	1891.74	1495.61	4083.73	8921.14	6361.05	2657.23	3117.38	2736.9	5827.2	4204.22	2738.34	5145.38	3215.76	4179.53	6670.18	4741.9	4779.84	1611.46	3878.49	1575.31	4993.01	3798.72	3681.09	896.552	2177.91	2950.14	6959.1	5120.22	6993.16
b0073	leuB	3-isopropylmalate dehydrogenase	1.03307	-0.22912	0.00286766	0.346294	0.935606	2388.86	1183.34	916.44	2245.87	4115.63	2823.91	2066.51	2232.67	1906.8	2175.76	1839.84	1279.06	2405.67	2032.42	2627.09	2856.81	2212.31	2010.11	1106.01	2336.78	1065.5	2339.83	1606.31	1785.2	631.2	1497.37	1847.12	2360.66	2235.11	3008.51
b0074	leuA	2-isopropylmalate synthase	0.819681	-0.348568	-0.344893	0.0231607	0.761763	3161.56	1648.73	1447.56	2980.12	4905.45	3159.63	2832.87	2719.17	2347.74	2371.63	2539.79	1292.77	2593.63	2881.72	3521.3	3007.18	2018.35	2058.13	1023.14	2967.51	1105.56	2498.43	1336.64	1343.61	1102.65	2202.78	2695.91	3274.24	3093.05	3808.35
b0075	leuL	leu operon leader peptide	-1.3922	-1.4091	-1.5156	-1.8809	-2.11155	7.03934	8.2028	9.21967	2.48667	3.07574	3.75713	8.00287	7.64634	5.49699	2.77076	2.46039	2.7314	3.32376	8.79956	7.82101	2.75476	2.24332	1.97749	7.91555	8.01156	6.59869	1.8527	1.49572	2.76765	11.0603	11.2645	7.03872	2.00214	2.85359	1.93897
b0076	leuO	DNA-binding transcriptional dual regulator LeuO	-0.883836	-0.00168258	-1.01131	-0.752864	-0.0698574	53.1203	41.6958	44.9436	13.0586	24.525	38.1557	16.3611	29.364	38.4749	32.8736	42.7255	8.50271	32.672	56.5719	71.4104	30.426	23.1034	26.1704	22.9816	56.4738	25.7634	28.7129	15.2107	18.5158	10.2296	37.8021	39.0439	32.3168	20.0655	30.5774
b0077	ilvI	acetolactate synthase/acetohydroxybutanoate synthase, catalytic subunit	0.788048	0.638941	-0.297519	0.113053	0.853236	230.578	259.13	142.104	489.124	396.428	205.422	308.561	171.933	175.46	274.241	256.36	490.841	322.54	223.897	275.711	228.174	261.129	179.637	270.83	176.908	270.491	203.233	273.647	299.894	329.667	167.819	177.417	310.911	478.697	429.638
b0078	ilvH	acetolactate synthase/acetohydroxybutanoate synthase, regulatory subunit	0.726179	0.828411	0.165826	0.581847	0.804697	38.5597	38.8147	35.354	83.5929	54.6233	48.2652	45.1632	28.6151	26.7136	54.9399	50.6534	72.8529	30.1762	37.1948	42.2561	37.4451	48.246	37.2894	37.0596	26.984	38.1451	38.8032	58.8342	55.3151	57.67	28.4555	34.7306	60.7525	87.854	62.5023
b0080	cra	DNA-binding transcriptional dual regulator Cra	-0.339034	-0.431142	-0.266406	-0.239528	-0.532655	367.166	375.816	413.564	322.617	249.224	342.491	343.124	349.044	389.817	237.6	229.865	335.015	436.663	344.059	362.733	319.017	359.628	272.01	413.834	424.374	419.502	347.198	312.478	405.632	335.574	342.316	338.392	202.305	232.566	267.666
b0081	mraZ	DNA-binding transcriptional repressor MraZ	-1.61135	-1.36167	-0.801784	-1.415	-1.5953	44.1854	57.3619	65.809	21.3178	12.7625	20.6938	52.505	60.4426	54.618	26.7441	21.4455	17.0154	32.586	46.3349	45.6666	18.0077	26.5571	26.9036	84.3571	43.3787	77.5513	23.3124	27.6037	26.0685	66.1612	65.4245	61.3872	24.5503	22.9783	16.3364
b0082	rsmH	16S rRNA m(4)C1402 methyltransferase	-1.05742	-1.12569	-1.06132	-0.965657	-1.2183	104.662	123.087	113.546	56.998	48.2231	58.7685	119.032	123.91	130.26	48.6742	71.7248	50.6333	80.0941	113.728	130.819	49.1885	56.2585	50.119	126.838	110.195	123.74	65.0949	53.877	65.7603	115.078	131.685	131.436	57.4956	49.5906	55.46
b0083	ftsL	cell division protein FtsL	-1.03139	-0.903343	-0.511343	-0.678132	-1.2277	13.2441	18.6469	18.4931	6.94669	8.957	8.74623	18.0554	18.3179	16.1053	7.40196	11.4314	9.22413	8.65982	13.6743	14.2019	7.6141	9.56507	8.45338	15.4486	14.6107	16.6117	10.2376	8.93155	9.99896	15.029	19.6097	19.72	5.63489	8.28197	9.2942
b0084	ftsI	peptidoglycan DD-transpeptidase FtsI	-0.601106	-1.21229	-1.25569	-1.05447	-1.43123	121.952	120.386	131.145	78.1417	74.5158	93.5609	129.875	131.118	127.723	38.1859	77.3578	52.2204	86.635	138.833	143.691	51.6181	58.607	44.3762	113.254	115.35	114.912	64.8107	38.8401	61.743	110.833	150.712	150.243	48.4763	48.1342	56.086
b0085	murE	UDP-N-acetylmuramoyl-L-alanyl-D-glutamate--2, 6-diaminopimelate ligase	-0.791958	-1.77139	-1.47258	-0.993111	-1.83119	238.272	245.175	241.583	131.827	130.734	156.187	281.566	320.96	304.72	65.2921	103.228	97.2367	396.987	252.414	270.1	113.575	130.858	86.8972	266.014	238.981	268.876	137.291	97.9962	153.5	240.232	318.699	301.556	73.5298	73.5549	94.7401
b0086	murF	D-alanyl-D-alanine-adding enzyme	-0.443092	-1.63162	-0.837401	-0.456586	-1.78764	247.868	253.998	228.095	166.681	159.967	210.28	310.03	342.023	319.249	80.2754	92.379	140.81	294.225	233.037	234.674	147.86	176.998	101.56	252.924	220.317	259.293	179.357	148.56	205.887	228.695	301.508	299.658	70.3981	75.5408	94.4271
b0087	mraY	phospho-N-acetylmuramoyl-pentapeptide- transferase	0.552283	-0.633848	0.268964	0.187057	-0.705255	157.609	176.478	138.521	222.844	215.666	254.525	211.538	227.912	248.796	115.827	143.91	183.806	154.885	151.263	157.113	199.153	226.455	132.595	209.331	174.021	200.292	225.403	174.337	264.702	174.609	218.725	208.214	110.484	110.362	148.105
b0088	murD	UDP-N-acetylmuramoyl-L-alanine--D-glutamate ligase	0.148631	-0.675926	-0.0652698	0.238477	-0.838745	130.722	148.657	129.986	123.403	141.112	189.273	163.082	176.426	176.383	92.6707	109.486	120.755	211.172	123.721	115.307	133.282	182.248	114.756	152.895	130.817	151.626	175.236	153.517	184.836	121.631	168.654	167.324	75.1583	85.3384	95.3661
b0089	ftsW	peptidoglycan glycosyltransferase FtsW	0.152579	-0.657072	0.170286	0.155441	-0.979952	85.5508	100.669	82.1429	93.6692	84.5485	120.082	111.352	124.659	124.379	64.4748	71.3075	92.764	87.0653	81.6767	74.1608	81.0442	117.734	74.5563	121.775	77.6116	123.094	118.957	102.458	137.752	106.864	128.096	133.679	48.6016	64.6841	73.6133
b0090	murG	N-acetylglucosaminyl transferase	-0.240616	-1.25231	-0.345474	-0.200538	-1.57596	65.6127	73.7483	61.8045	49.0691	49.9528	71.2413	96.2164	100.227	94.2837	35.1892	43.1428	43.7078	60.6433	63.6402	63.8193	45.004	61.2318	41.8103	76.9475	62.9698	82.8269	70.4954	54.2075	69.135	90.1583	101.642	112.199	32.0663	36.3506	33.5508
b0091	murC	UDP-N-acetylmuramate--L-alanine ligase	-0.15465	-1.055	-0.365042	-0.198488	-1.15819	255.81	305.588	212.498	218.219	205.287	271.724	357.356	343.895	359.03	141.298	158.514	210.499	375.47	222.069	238.635	216.431	262.096	170.717	306.025	257.747	297.515	275.287	201.272	274.022	304.563	336.057	379.628	142.928	158.29	155.929
b0092	ddlB	D-alanine--D-alanine ligase B	-0.207434	-0.899134	-0.304291	0.0283754	-0.989295	136.016	174.317	141.051	111.344	125.371	154.218	188.835	186.349	187.222	81.6375	105.522	114.406	183.717	125.915	135.55	113.035	146.054	101.437	159.811	131.229	145.812	149.797	134.68	161.053	170.456	169.572	197.431	81.4216	102.55	86.7589
b0093	ftsQ	cell division protein FtsQ	-0.585052	-1.24422	-0.473315	-0.215069	-1.35222	50.8866	56.1014	50.318	29.5771	31.6171	43.6699	63.3481	59.4129	56.8088	22.5215	28.3302	24.951	55.3933	39.8759	41.596	29.2112	41.615	27.7589	52.1257	38.5325	55.1565	43.0667	37.6834	44.8699	58.5006	61.3354	69.6689	24.8008	27.6123	21.8137
b0094	ftsA	cell division protein FtsA	-0.186187	-0.946606	-0.759417	-0.216745	-0.666016	145.448	157.481	129.248	120.264	121.912	137.675	195.838	177.83	164.275	80.684	103.645	94.7839	244.823	138.223	145.121	96.4321	122.569	93.0065	140.916	133.807	153.241	117.963	113.033	137.27	148.766	150.211	165.857	88.0608	100.3	104.599
b0095	ftsZ	cell division protein FtsZ	1.00124	0.302702	0.47351	0.979768	0.678533	825.494	825.271	505.14	1295.07	1505.91	1514.54	957.569	906.306	834.673	1030.49	1072.51	1225.53	1080.43	730.99	883.77	1279.41	1324.99	1137.82	730.59	707.105	675.749	1412.94	1206.43	1548.66	756.169	725.442	787.328	1100.97	1193.65	1336.84
b0096	lpxC	UDP-3-O-acyl-N-acetylglucosamine deacetylase	1.03177	1.04475	0.976301	1.0682	1.32247	2131.73	2296.17	2088.06	4207.29	4640.8	4473.99	2309.8	1807.59	2232.43	4595.43	4950.07	3554.26	2877.65	2127.6	2663.28	5248.82	4929.37	4908.99	2070.97	2518.05	2067.78	4489.78	4529.91	4938.37	1626.15	1880.16	1697.19	4101.12	4073.21	4839.33
b0097	secM	SecA translation regulator	-1.05188	-0.900729	-0.167589	-0.976682	-0.998548	142.966	139.024	114.6	60.7972	59.1207	71.3726	155.176	147.5	144.212	94.4414	76.106	68.813	51.09	127.255	133.129	75.2399	82.9207	119.154	185.126	136.9	186.941	81.1542	94.3609	83.1155	174.148	147.374	168.1	85.1796	91.4288	68.449
b0098	secA	protein translocation ATPase	0.497041	0.0211525	-0.236709	0.115118	0.022661	796.373	858.314	490.176	1162.59	1015.34	849.147	948.872	760.368	931.185	776.046	764.995	1138.38	1137.66	723.556	893.452	804.951	893.701	639.181	891.747	869.505	879.348	871.185	885.863	1102.89	834.898	770.672	842.453	760.621	851.136	875.021
b0099	mutT	8-oxo-dGTP diphosphatase	0.613099	0.698277	0.846322	0.885038	0.21428	5.71565	8.74301	6.26902	10.5808	8.43806	12.685	6.19568	7.45912	6.65007	10.1262	11.4314	11.3884	4.78688	7.58088	7.05089	10.1788	14.8146	9.91962	9.64444	5.74311	10.2594	13.3642	19.3417	14.6591	8.38371	6.34089	6.95245	7.76444	7.61997	9.76368
b0101	yacG	DNA gyrase inhibitor YacG	0.272971	-0.210536	-0.217269	-0.024299	-0.372935	30.2039	22.6984	37.9885	33.5416	36.2876	39.9938	28.2208	29.9256	33.9779	22.1129	33.1287	24.3738	50.4876	30.2483	30.4844	34.0705	32.4974	29.1029	30.7616	31.4178	28.8858	34.1133	27.2733	28.1576	28.5043	31.2094	32.4876	20.9175	23.7727	26.5086
b0102	zapD	cell division factor ZapD	-0.490492	-1.15194	-0.89885	-0.813456	-1.07718	80.5042	75.8191	87.3066	56.3372	54.1043	62.9699	102.542	97.0443	87.5959	34.5081	50.4448	44.2849	56.5121	88.8669	92.6435	41.0896	43.4109	43.1544	75.5891	83.6951	77.2283	46.9039	42.8059	44.8699	80.3749	96.5518	94.4276	44.4678	39.793	44.3489
b0103	coaE	dephospho-CoA kinase	-2.76308	-2.04521	-2.04843	-2.16365	-1.64617	47.4946	45.3873	61.383	5.79039	7.4002	9.53399	56.797	50.3327	52.4271	20.0697	12.6832	5.90562	31.295	52.5502	54.908	6.9392	13.0187	13.5852	45.5806	52.04	48.0505	7.96375	14.5497	9.99896	45.7637	58.2477	49.4823	19.4143	16.8879	12.7371
b0104	guaC	GMP reductase	0.88336	1.28861	0.811767	0.91013	1.38602	72.8102	89.3244	64.7551	171.967	138.172	108.397	73.7395	62.8765	75.8345	162.411	143.493	213.096	67.7006	76.802	101.665	135.307	173.13	123.675	106.586	62.7636	94.3473	139.991	171.198	184.354	68.0995	76.4401	67.5122	156.081	201.982	196.148
b0106	hofC	inner membrane protein HofC	-1.79796	-0.847627	-1.16674	-1.02192	-0.766992	6.1293	8.02273	6.58516	1.66074	2.38383	1.91904	6.08273	6.80385	5.84291	4.54151	3.71216	2.15426	5.99179	7.33714	6.61083	2.34982	3.21034	3.32155	8.77999	5.02133	7.67536	2.84753	4.80053	2.92835	5.984	7.34231	7.03872	4.38222	4.70718	2.87793
b0107	hofB	T2SSE family protein	-1.84173	-0.333592	-0.450983	-1.0818	0.147825	16.3052	17.7465	20.0739	6.7815	3.24872	5.07006	18.5072	15.2288	14.2604	17.7541	10.3882	9.94554	11.3278	18.9146	17.2824	10.0438	9.42692	15.2958	19.8943	17.4978	18.6574	8.10587	12.0711	6.30296	13.5523	14.3522	13.0774	15.4057	17.4175	12.5806
b0108	ppdD	prepilin-type N-terminal cleavage/methylation domain-containing protein PpdD	-0.186099	0.0342318	-0.0233742	-0.22352	0.474339	2.15823	1.81032	2.0538	1.33037	1.51893	2.44421	2.24244	2.68499	1.80715	2.63454	2.25177	2.00998	2.29098	2.46242	1.99015	1.40495	2.51961	2.71061	3.22285	2.64978	2.18434	2.13694	2.15668	2.60696	2.29215	2.16832	2.20774	4.50749	2.19159	2.56494
b0109	nadC	quinolinate phosphoribosyltransferase (decarboxylating)	-0.193617	0.469502	0.284996	0.0169763	0.513784	122.862	116.785	124.611	103.911	99.7706	114.83	109.883	106.873	107.89	171.265	151.003	127.248	114.778	120.674	134.45	135.307	149.922	165.463	141.657	121.434	137.091	125.637	150.047	129.235	120.893	122.255	105.729	168.232	177.091	152.799
b0110	ampD	1,6-anhydro-N-acetylmuramoyl-L-alanine amidase	-0.123205	-0.129837	-0.380178	-0.470627	-0.297419	80.5042	70.9572	83.9344	62.4491	81.7808	71.8977	69.2215	63.0637	64.1885	54.8037	84.6597	40.1007	63.3113	93.7416	99.3545	68.3559	57.64	71.0129	74.3542	87.7165	67.1076	74.6168	44.293	46.4769	70.3146	73.6862	89.5966	67.1411	52.7682	70.1705
b0111	ampE	protein AmpE	0.619596	0.42171	0.0165105	-0.191297	0.638047	123.028	95.1766	96.6854	143.225	184.53	156.056	97.007	95.4529	103.162	127.677	167.902	100.411	114.864	132.983	156.783	168.512	110.136	130.64	99.0526	162.575	96.716	124.5	81.8026	107.541	59.7005	110.572	92.5297	129.65	110.097	169.231
b0112	aroP	aromatic amino acid:H(+) symporter AroP	1.27666	0.304388	0.615625	0.646776	0.622634	119.305	154.78	98.4769	345.577	318.415	238.639	166.471	137.858	152.283	190.607	174.161	199.1	146.881	123.721	143.031	240.863	214.989	177.926	157.711	159.585	153.026	210.623	230.189	295.555	149.32	135.357	153.176	202.054	228.065	244.036
b0113	pdhR	DNA-binding transcriptional dual regulator PdhR	-0.508616	2.05154	2.00314	0.990236	2.32591	137.919	96.3471	168.976	89.044	87.8351	106.559	96.8941	120.353	110.081	589.163	398.853	368.922	125.278	146.145	89.5631	382.863	418.202	646.023	158.205	159.276	209.12	264.628	506.967	274.504	107.971	105.648	104.952	578.357	522.918	495.991
b0114	aceE	pyruvate dehydrogenase E1 component	0.685215	0.310904	0.129665	-0.0420733	1.0132	2511.71	1554.82	1346.08	2423.12	3112.01	3168.03	1724.38	1874.05	2260.45	3001.61	2069.54	2196.7	3097.46	2192.19	1862.69	3310.75	2527.42	1986.78	1610.1	3606.08	1949.88	2444.28	2648.65	1867.16	1500.08	1592.84	2124.04	3384.72	3326.87	3818.21
b0115	aceF	pyruvate dehydrogenase, E2 subunit	1.17613	0.734444	0.461729	0.50447	1.22288	1234.18	766.748	548.662	1581.17	1964.13	2216.03	800.682	931.394	1043.03	1857.84	1237.95	1521.31	2428.73	982.038	833.713	2484.8	1913.22	1447.45	889.648	1877.73	1131.5	1949.14	2080.72	1501.09	689.9	955.851	1070.2	1996.76	2008.57	2334.02
b0116	lpd	lipoamide dehydrogenase	0.810602	0.270607	0.293326	0.222184	0.622001	1033.23	870.288	643.926	1296.72	1373.76	1797.6	996.085	989.713	932.223	1177.74	978.421	1363.9	1630.13	876.622	788.496	1472.98	1358.98	1206.25	1041.3	1409.81	1147.55	1476.04	1438.59	1283.19	873.662	989.899	1122.91	1448.96	1513.53	1633.7
b0117	yacH	DUF3300 domain-containing protein YacH	-0.0258861	0.710624	0.600114	0.396839	0.675166	2.32369	2.5306	2.36995	1.82593	2.03787	3.23197	2.58129	2.31055	2.38369	4.95015	3.50353	3.45281	2.37705	2.34055	2.87028	2.75476	3.34849	5.39872	2.97587	3.37156	3.15334	2.98964	5.62674	3.89252	2.38445	2.83593	3.41549	3.88115	4.83958	5.06885
b0118	acnB	AcnB	1.01626	0.697983	0.345032	0.668872	1.09851	1260	1226.02	696.827	2240.42	2430.65	1766.75	1322.73	1089.03	1126.29	1959.86	1599.3	2180.39	2126.47	1209.44	1281.48	2050.56	1933.39	1880.96	1179.36	1728.32	1060.66	1832.04	2152.76	2324.18	880.123	1032.04	1172.6	1862.97	2183.34	2559.21
b0119	yacL	PF06062 family protein YacL	0.729799	0.726471	1.32651	1.45667	0.992506	9.10761	8.56294	11.2219	13.0586	16.3951	18.4618	7.66402	8.39522	7.57253	15.3023	12.2659	11.5327	8.22949	8.43395	6.72084	23.5419	17.8538	17.2508	7.66856	8.11467	7.35235	16.775	26.2818	20.4442	7.73763	8.34372	9.79928	16.909	20.5951	13.989
b0120	speD	S-adenosylmethionine decarboxylase proenzyme	0.905271	0.452874	0.893651	0.928382	1.11653	178.54	197.907	124.717	322.947	345.4	270.28	201.937	155.083	178.228	297.125	226.735	208.767	84.4834	168.447	209.481	269.479	329.097	260.524	219.087	159.069	209.12	308.826	427.155	381.688	170.825	134.606	160.25	344.232	301.414	364.067
b0121	speE	spermidine synthase	0.628177	0.226319	0.668633	0.402776	0.447786	104.91	147.037	86.7797	199.058	191.795	132.686	135.862	126.064	134.065	162.82	140.572	159.856	71.4875	103.125	107.056	135.307	171.887	140.537	201.674	95.8623	189.633	156.05	248.861	239.151	162.242	111.49	126.519	165.977	189.272	190.671
b0122	yacC	putative lipoprotein YacC	-0.923264	0.043953	0.469071	-0.254065	0.145498	60.4006	57.9922	74.6609	32.5505	27.8116	41.438	75.6596	77.5733	52.1965	79.0495	75.8974	56.8375	30.9507	64.9808	69.8702	58.9072	80.1578	90.4406	107.08	69.672	94.2396	73.3377	90.0647	63.832	93.9424	85.2025	74.5861	108.98	95.4007	76.2737
b0123	cueO	multicopper oxidase CueO	1.1517	1.34364	0.374857	0.65164	1.20924	121.208	87.2536	65.1767	195.258	269.116	143.583	98.9272	94.4232	106.16	291.813	211.505	256.814	143.352	109.706	150.182	185.655	126.437	210.794	52.4961	119.99	53.9722	116.684	131.21	107.863	100.68	106.316	111.681	256.545	232.964	247.322
b0124	gcd	quinoprotein glucose dehydrogenase	0.287469	0.150375	0.0902772	-0.0569528	0.345081	275.335	206.55	187.418	257.864	245.937	313.081	228.028	240.455	245.567	283.367	204.412	304.716	314.966	272.157	207.721	326.036	259.61	260.524	201.921	424.89	217.626	239.047	325.037	247.668	161.134	221.061	273.691	265.064	292.411	275.647
b0125	hpt	hypoxanthine phosphoribosyltransferase	-0.282104	-0.216499	-0.0840129	-0.0117575	-0.285967	241.581	230.949	318.617	186.008	190.93	273.694	222.381	224.823	230.116	192.65	234.037	156.248	244.135	279.712	253.377	231.279	235.711	266.267	234.647	266.305	235.499	270.597	248.365	211.511	197.314	250.853	248.674	217.337	181.063	173.144
b0126	can	carbonic anhydrase 2	0.156324	0.781692	0.441027	0.63911	0.70078	108.964	87.1635	110.174	125.55	101.5	114.305	91.0207	83.658	84.3673	126.179	147.039	172.12	94.553	100.079	88.2429	114.385	139.975	129.663	99.2996	95.2436	97.2543	152.923	152.03	149.483	103.541	96.8022	108.748	168.107	169.28	165.006
b0127	yadG	putative ABC transporter ATP-binding protein YadG	0.157438	0.0587525	-0.448357	-0.217645	0.270928	330.185	247.066	226.409	227.304	320.491	348.53	263.946	275.559	266.784	285.002	341.272	213.529	302.229	328.581	421.702	285.137	231.566	254.659	256.011	384.78	233.991	287.793	211.682	252.81	219.927	259.95	289.91	335.338	274.007	319.466
b0128	yadH	putative ABC transporter membrane subunit YadH	0.811942	0.837722	0.423631	0.437789	1.04599	252.667	186.922	181.411	290.571	409.229	390.412	180.477	200.484	219.162	383.347	447.255	241.953	197.401	258.142	314.106	400.276	301.883	330.171	177.964	300.847	157.225	310.247	247.208	304.072	117.847	199.28	203.383	388.953	295.589	390.201
b0129	yadI	putative PTS enzyme IIA component YadI	-1.2088	-1.29822	-1.24566	-1.33126	-1.44743	27.0602	25.4895	25.659	9.75484	13.6274	10.453	22.9122	28.6151	25.5605	8.76408	13.9349	8.647	17.8688	32.5638	34.775	12.2035	12.4661	11.2637	27.9212	29.768	27.5938	12.5115	10.4187	10.9631	19.4593	31.2094	30.0721	10.6456	11.8567	7.10328
b0130	yadE	putative polysaccharide deacetylase lipoprotein YadE	-1.09067	-0.567253	-0.295606	-0.825765	-0.226185	21.6827	18.0166	23.5514	7.44224	8.78402	13.4727	19.9755	26.462	22.5625	21.2956	11.4314	13.8412	14.7705	24.0331	17.5024	11.9335	14.1239	19.8167	22.1171	21.5191	23.5024	11.5167	16.2021	10.1597	21.3052	24.5333	22.9119	22.4207	22.0515	14.302
b0131	panD	aspartate 1-decarboxylase proenzyme	0.213002	-0.330696	0.639444	0.603544	-0.511813	144.786	141.995	204.7	187.495	164.81	217.369	190.529	192.621	218.7	140.617	206.081	131.865	105.225	144.926	144.901	182.955	218.58	213.849	125.356	145.871	138.598	223.129	200.28	199.298	220.573	258.364	219.947	169.485	165.837	154.834
b0132	rpnC	recombination-promoting nuclease RpnC	-0.989958	0.952979	0.471305	0.289354	0.965492	14.7333	12.0743	13.1187	7.60743	5.32446	7.17073	9.01941	9.79938	10.5705	22.5215	20.8196	13.5526	10.209	9.89637	13.2118	12.0685	13.5713	20.5499	11.4968	11.1049	13.274	9.38492	24.2989	10.1597	10.8757	10.5969	12.5598	25.5524	22.8459	18.0579
b0133	panC	pantothenate synthetase	0.505218	0.0764604	0.0449673	0.449021	0.329044	555.626	523.833	368.356	654.64	762.796	637.504	543.157	473.171	528.301	489.184	632.516	507	562.06	551.722	624.792	637.979	593.924	561.714	403.213	558.316	386.771	599.172	548.938	692.473	372.585	474.42	493.156	515.473	532.583	635.428
b0134	panB	3-methyl-2-oxobutanoate hydroxymethyltransferase	0.814084	0.00215209	0.088817	0.360088	0.174247	429.297	494.212	276.043	763.167	704.157	641.705	505.884	418.596	404.576	387.57	436.615	506.856	459.298	393.05	462.188	488.824	491.281	417.901	406.177	407.361	365.345	468.14	423.355	621.607	416.887	374.779	395.501	408.119	454.865	476.586
b0135	yadC	fimbrial tip-adhesin YadC	0.822116	1.58681	0.974167	1.08744	1.48432	2.0755	2.35053	1.73766	3.80816	3.59467	3.49455	2.24244	2.31055	2.03777	5.76742	7.25883	6.77132	1.51639	2.46242	1.88013	3.56465	4.8681	3.07717	2.4819	2.54667	2.72267	5.97411	6.12246	4.37461	2.19985	2.50212	2.03521	7.38863	7.48757	3.97339
b0136	yadK	putative fimbrial protein YadK	0.895413	0.790934	0.661715	0.627146	0.818399	1.57911	1.18007	1.5269	2.32149	3.07574	2.57551	1.2259	1.37444	1.69184	1.81727	2.87765	2.7314	1.2582	1.48747	1.44006	2.21484	2.7959	1.61093	1.49397	1.928	1.10767	2.70541	2.48717	1.80348	1.27689	1.25035	1.34507	2.25267	2.32399	2.25195
b0137	yadL	putative fimbrial protein YadL	0.524023	0.868799	0.805756	0.687315	0.722986	1.66185	1.81032	1.31614	2.48667	1.69191	2.7068	1.2259	1.56166	1.23061	2.22591	2.66902	2.44283	1.43033	1.3656	1.22003	2.21484	3.07219	1.73312	1.49397	1.51556	1.646	2.56329	2.48717	2.44626	1.64607	1.25035	1	2.25267	1.9268	2.25195
b0138	yadM	putative fimbrial protein YadM	0.891	0.208028	0.264687	0.411202	0.587618	1.82731	1.45018	1.42152	2.1563	4.11361	2.44421	1.6777	2.12333	1.46123	2.0897	1.83451	2.15426	1.43033	1.24374	1.99015	1.67491	1.82888	2.09968	1.24698	2.03111	1.53834	2.13694	1.66096	2.60696	1.92296	1.83451	1.60387	2.87901	2.45639	2.72144
b0139	htrE	putative fimbrial usher protein HtrE	-0.19555	0.788325	0.467405	0.379538	0.715248	2.98554	3.43095	3.52913	2.1563	2.90276	3.62584	2.80719	2.7786	2.84492	4.81394	4.12942	5.61705	1.86065	2.58429	3.97044	3.42967	5.00624	3.19936	1.86444	2.95911	2.83034	2.56329	4.30481	3.08904	2.47674	2.58558	2.98415	5.38436	3.38319	4.44287
b0142	folK	2-amino-4-hydroxy-6- hydroxymethyldihydropteridine diphosphokinase	-1.28911	-1.37969	-0.498777	-1.94595	-1.65404	3.89557	3.88112	3.73989	1.49556	1.69191	1.52517	4.16258	6.24218	6.99599	2.90697	1.62588	2.15426	2.37705	4.29044	2.98029	2.4848	2.24332	2.09968	7.29809	3.47467	8.10602	1.42635	1.99144	1.48209	4.78415	6.09053	5.91724	1.62634	1.9268	1.78247
b0143	pcnB	poly(A) polymerase I	-0.867153	-0.569159	-0.190862	-0.617017	-1.02102	87.619	125.248	97.2123	69.7173	49.7799	50.4971	107.398	120.166	134.065	76.7339	58.3726	108.635	102.299	78.2644	82.632	64.1714	94.6632	71.746	184.015	70.1876	174.344	88.8285	86.2641	104.327	160.95	131.101	103.831	58.623	73.9521	62.5023
b0144	gluQ	glutamyl-Q tRNA(Asp) synthetase	-0.757972	-1.20281	0.117823	-0.89555	-1.55295	9.76945	9.55333	10.9058	5.12964	6.36233	6.38298	10.036	15.416	18.1808	6.7209	7.0502	5.18421	5.2172	9.4089	7.71099	5.4544	9.84136	8.94213	16.1895	9.76445	16.0734	8.67434	7.77486	6.14226	15.1213	15.1033	13.595	5.76016	4.57478	4.59937
b0145	dksA	RNA polymerase-binding transcription factor DksA	0.235311	1.11008	-0.0225765	0.415559	0.689709	165.138	132.901	258.444	234.242	233.656	187.172	109.77	121.009	151.937	234.467	368.602	223.051	212.807	224.019	205.85	231.144	182.939	218.614	103.498	157.42	104.36	167.277	155.83	164.106	107.233	167.235	125.225	210.698	205.292	228.699
b0146	sfsA	sugar fermentation stimulation protein A	-0.495179	-0.082142	-0.332123	-0.146657	-0.0656509	55.4368	45.6574	69.0757	39.3231	35.7686	45.6393	47.6481	49.6774	43.4331	45.95	50.2361	36.7822	57.631	62.2997	47.9769	45.004	38.9902	49.3859	33.8489	51.5245	40.0831	37.9505	45.615	29.7645	52.2245	58.9987	54.5721	59.7504	57.1373	41.532
b0147	thpR	RNA 2',3'-cyclic phosphodiesterase	-0.299391	-1.37915	0.20119	-0.260296	-1.26743	5.88111	5.05158	4.89908	4.4689	4.11361	4.2823	9.47121	12.7013	11.0317	4.54151	4.33804	3.88566	5.2172	5.14352	6.28078	4.77949	6.3877	7.96464	6.92761	7.08356	7.78302	6.54258	7.27914	4.37461	10.3219	12.9335	10.8345	4.75802	4.17758	5.22535
b0148	hrpB	RNA-dependent NTPase HrpB	-1.0418	-1.17281	-0.874558	-0.860313	-1.25515	48.1565	56.4616	59.0646	26.6038	22.6223	30.2781	70.9157	64.6551	63.266	32.1925	24.9922	31.0109	68.3892	57.1812	51.2774	30.0211	37.3325	29.1029	66.0803	48.6373	70.0146	33.1185	34.2134	34.4247	59.6082	62.5871	61.1284	25.4271	27.2151	24.1612
b0149	mrcB	PBP1Bgamma	1.12383	0.407311	0.3712	0.767881	0.171939	147.433	163.333	132.199	329.72	307.69	327.917	185.446	176.894	201.866	216.079	232.368	299.81	257.561	168.934	168.665	289.996	284.891	194.91	179.693	153.811	169.714	271.307	260.593	324.962	193.069	204.121	192.427	203.808	212.177	248.261
b0149	mrcB	peptidoglycan glycosyltransferase/peptidoglycan DD-transpeptidase MrcB	1.12383	0.407311	0.3712	0.767881	0.171939	147.433	163.333	132.199	329.72	307.69	327.917	185.446	176.894	201.866	216.079	232.368	299.81	257.561	168.934	168.665	289.996	284.891	194.91	179.693	153.811	169.714	271.307	260.593	324.962	193.069	204.121	192.427	203.808	212.177	248.261
b0150	fhuA	ferrichrome outer membrane transporter/phage receptor	0.0130641	1.52265	1.77583	1.37518	1.89191	14.4851	15.7657	15.964	18.5097	15.7032	12.4224	21.4439	16.4457	15.644	84.6342	37.3012	31.8765	12.0164	18.0615	17.6125	34.8804	46.1738	82.2541	18.1654	19.0445	14.9967	28.855	75.3583	31.2108	13.9215	15.4371	13.9401	55.366	55.8133	49.5132
b0151	fhuC	iron(III) hydroxamate ABC transporter ATP binding subunit	-0.484649	-0.118167	-0.455275	-0.289623	-0.0785328	7.94938	8.56294	9.95733	5.79039	7.4002	5.72652	6.98632	8.76966	10.1093	6.99333	9.34511	7.49273	15.459	9.16516	9.58127	8.69396	8.04546	8.20901	10.2619	8.93956	9.07503	8.3901	8.60107	6.14226	9.86045	9.09478	8.50527	8.76657	8.41436	8.82471
b0152	fhuD	iron(III) hydroxamate ABC transporter periplasmic binding protein	-1.28166	-1.01036	-0.731737	-0.870855	-1.00201	5.21926	6.132	6.79592	2.98223	2.03787	2.44421	7.66402	7.73995	7.91845	4.54151	3.29491	3.74138	5.90572	6.3622	5.40065	3.9696	3.34849	3.32155	9.02698	6.05245	7.46002	3.13176	5.4615	3.73183	6.44549	6.42434	6.60738	2.75374	3.78039	3.19092
b0153	fhuB	iron(III) hydroxamate ABC transporter membrane subunit	0.584407	0.0126805	0.101055	0.599078	0.11954	10.3486	11.4441	10.2735	16.3623	15.3572	16.3612	9.01941	9.0505	13.7991	9.17272	9.13648	13.8412	15.8893	9.53077	11.3415	14.4982	14.4002	10.5306	11.1263	9.76445	10.044	11.8009	16.8631	18.1944	8.19912	10.7638	11.6109	10.8961	9.73836	12.5806
b0154	hemL	glutamate-1-semialdehyde 2,1-aminomutase	0.985222	0.905565	0.411232	0.725323	1.00968	361.044	297.125	258.444	591.869	666.966	555.709	314.999	317.684	300.799	589.844	565.547	593.281	456.888	400.606	425.773	643.513	507.03	555.972	255.764	373.437	224.624	455.776	460.369	495.461	277.889	324.207	306.646	601.657	578.394	649.669
b0155	clcA	chloride:H(+) antiporter ClcA	-0.956339	-0.435479	-0.860383	-0.940154	-0.445993	81.2488	54.0306	76.347	27.9253	36.2876	44.8516	63.9128	58.1024	58.5384	47.0397	47.524	38.9464	60.6433	90.0856	73.7207	46.4888	33.7407	43.3988	45.7041	77.1991	52.8955	31.4131	31.5695	28.6397	58.8698	68.3453	67.5985	52.8607	47.2074	42.9405
b0156	erpA	iron-sulfur cluster insertion protein ErpA	-0.378495	1.19878	0.800408	1.03952	1.37366	64.0408	55.6513	87.2012	44.4439	50.8177	63.8889	47.987	44.5288	55.8864	116.099	142.032	82.5199	71.4875	67.0525	45.3365	97.107	100.189	122.942	49.7793	48.6373	53.3262	88.2601	149.056	74.5986	44.4716	50.8205	49.1372	133.032	134.591	106.634
b0157	yadS	PF03458 family protein YadS	0.290827	-0.403361	0.532364	-0.23555	-0.686658	7.12207	10.7238	7.4282	11.4067	7.74615	11.766	10.2619	10.7355	11.493	9.17272	7.46746	7.92558	8.14342	8.19022	7.38094	11.9335	14.4002	7.96464	19.8943	6.98045	17.5807	12.0852	14.5497	11.1238	10.4142	9.17824	8.33273	6.88756	5.23678	5.22535
b0158	btuF	vitamin B12 ABC transporter periplasmic binding protein	-1.12696	-0.828479	-0.0761083	-0.780917	-1.13802	21.0208	29.9012	20.6008	8.92892	9.82189	13.9979	25.51	26.6493	26.0217	18.4351	8.71923	16.8711	23.6352	19.6458	16.9524	15.578	22.9653	18.5949	50.5203	20.488	48.5888	18.7647	23.9684	26.872	28.0428	26.3692	26.794	12.1488	15.2991	9.45069
b0159	mtn	5'-methylthioadenosine/S-adenosylhomocysteine nucleosidase	0.565357	0.452849	0.497695	0.523262	0.535095	285.18	279.748	333.791	458.73	419.953	451.201	298.961	255.808	285.118	345.889	364.221	439.476	328.995	298.724	280.551	421.333	427.319	433.785	313.805	283.525	310.543	400.776	452.107	451.912	284.165	266.125	271.707	379.558	407.731	403.816
b0160	dgt	dGTP triphosphohydrolase	0.300359	0.092346	-0.877551	-0.455388	0.464724	80.8351	48.5385	49.6857	71.3691	88.527	60.6066	75.3207	59.3193	50.5822	57.2555	80.4872	59.7232	73.381	83.261	103.425	49.0535	38.7139	53.7846	40.2704	76.2711	39.9755	45.3406	28.7604	40.049	51.763	59.8332	58.6266	72.6529	74.8788	87.3848
b0161	degP	periplasmic serine endoprotease DegP	1.44416	0.774522	-0.339041	0.194008	0.900302	159.016	95.3567	85.5151	303.455	408.883	212.512	167.939	144.786	139.945	243.73	274.094	256.525	287.081	185.752	233.134	216.701	135.14	206.274	77.318	199.18	75.3979	163.867	105.267	133.413	170.272	157.972	145.239	281.474	270.433	331.829
b0162	cdaR	DNA-binding transcriptional activator CdaR	-0.103588	0.0431782	0.151151	0.163064	-0.810199	5.46746	8.47291	6.26902	5.29483	7.91913	5.59522	5.96978	5.86774	6.53476	5.495	5.79844	7.63702	6.93851	7.09341	6.17076	5.31942	5.97327	11.1415	6.06317	5.33067	5.19901	5.97411	6.78342	5.82087	10.4142	7.09195	9.19541	5.88543	5.36918	3.97339
b0163	yaeH	DUF3461 domain-containing protein YaeH	-0.370654	0.807155	-0.390364	-0.0587829	0.795432	202.284	150.188	241.057	120.429	169.308	169.316	118.242	139.263	119.997	223.707	299.338	137.492	130.787	260.457	288.472	172.697	118.839	227.045	115.601	216.09	110.39	159.319	143.107	122.004	114.894	155.552	149.466	285.106	222.504	221.187
b0164	yaeI	phosphodiesterase YaeI	-0.324383	-0.0358802	-0.0111967	-0.0337947	-0.495468	10.514	10.0935	9.74657	7.11187	9.30296	7.82719	12.4079	11.9524	13.6838	12.578	8.09334	16.4383	8.74588	9.65264	12.8818	9.77381	11.2228	10.0418	17.7949	12.4453	15.6427	12.5115	10.4187	21.8904	12.7216	12.0156	11.4384	7.63917	10.1356	7.88575
b0166	dapD	tetrahydrodipicolinate succinylase	1.39442	0.81792	0.124382	0.943279	0.680348	937.015	745.77	757.631	3042.23	2026.06	1347.14	982.079	827.393	778.749	964.427	1221.06	2377.2	1230.96	887.225	973.654	1327.2	1036.68	1006.35	597.59	937.352	608.134	1323.54	903.048	1894.32	731.064	807.224	746.178	1145.19	1150.09	1365.63
b0167	glnD	protein-PII uridylyltransferase/uridylyl-removing enzyme	-0.446526	-0.837799	-1.23285	-0.920966	-0.31773	219.492	183.231	162.021	119.603	166.194	128.616	206.342	210.407	187.798	108.063	126.594	103.585	245.34	234.865	254.147	112.36	92.1765	107.913	141.41	237.125	141.936	104.746	78.9936	91.1503	118.401	181.255	192.6	128.397	114.069	152.486
b0168	map	methionine aminopeptidase	0.0772119	0.325906	0.263737	0.0648708	0.306494	213.535	237.792	246.115	267.445	227.602	240.739	252.425	199.36	220.776	252.311	297.251	293.462	149.032	237.79	229.284	243.292	240.269	256.126	236.623	254.138	219.887	231.656	267.864	243.811	245.124	202.285	222.276	269.949	280.098	278.151
b0169	rpsB	30S ribosomal subunit protein S2	0.228975	0.51436	0.24618	0.286955	0.60179	1068.56	1728.68	1359.14	2157.83	1755.86	957.594	1705.97	1121.14	1291.06	1547.14	1808.13	2526.96	1233.03	1166.18	1329.01	1210.03	1935.6	1276.26	1959.46	1046.75	2099.86	1494.94	2430.86	2303.93	2032.9	1096.38	1031.12	1723.43	2444.96	2145.44
b0170	tsf	protein chain elongation factor EF-Ts	0.280366	0.235568	-0.437196	0.122779	0.405454	819.041	1193.78	1045.85	1578.19	1383.27	753.304	1306.02	868.769	958.167	899.999	1281.77	1506.88	1605.09	912.939	1014.03	784.029	1112.39	712.248	1227.15	799.39	1251.77	897.761	1226.59	1445.17	1248.11	848.198	794.747	991.865	1438.86	1398.49
b0171	pyrH	UMP kinase	0.077944	0.38624	0.166821	0.00276665	-0.0395536	87.2881	122.007	98.5823	121.09	96.138	107.74	92.3761	94.3296	112.618	112.285	121.378	157.547	122.008	88.0138	87.8028	106.016	135.554	92.7621	152.154	84.0045	166.269	113.415	140.463	149.322	151.905	99.9733	102.709	97.3306	118.968	128.699
b0172	frr	ribosome-recycling factor	-0.560488	0.128243	-0.148791	0.0715924	-0.482417	237.279	230.409	311.767	195.093	131.426	202.008	179.912	211.623	258.482	183.524	216.721	310.198	286.737	257.532	218.282	206.847	276.049	204.929	287.872	250.323	295.254	273.723	284.718	317.41	285.827	269.713	226.762	186.27	185.83	187.854
b0173	dxr	1-deoxy-D-xylulose 5-phosphate reductoisomerase	-1.03801	-1.50569	-0.874037	-0.860821	-2.0985	81.7451	90.4948	96.8962	43.4527	32.655	54.9611	103.897	114.456	111.349	34.0995	27.913	54.0961	94.3809	78.7519	66.7897	37.985	56.1204	36.8007	121.158	79.5707	123.633	58.5575	45.4497	74.5986	108.802	110.739	113.838	27.4314	29.0687	21.3443
b0174	ispU	ditrans,polycis-undecaprenyl-diphosphate synthase [(2E,6E)-farnesyl-diphosphate specific]	-2.51536	-1.20141	-1.39771	-2.15299	-1.59877	125.013	169.996	165.077	25.943	25.5629	28.9652	111.126	115.673	145.134	52.0795	50.6534	59.0017	112.11	130.668	128.509	39.3348	55.9822	45.5981	282.191	128.342	320.34	51.1674	58.1732	54.9937	176.271	134.355	131.781	55.6166	51.5766	38.8716
b0175	cdsA	CDP-diglyceride synthetase	-1.60601	-1.29576	-1.55513	-1.78044	-1.68614	99.7804	120.657	122.187	41.9661	36.6335	33.9543	106.608	104.252	133.027	44.1792	44.3946	51.499	123.643	105.563	112.887	34.0705	48.1079	34.2348	190.437	100.296	215.473	41.7877	50.5722	54.9937	123.846	113.576	101.502	34.4464	35.2914	35.5852
b0176	rseP	intramembrane zinc metalloprotease RseP	-2.25459	-1.8671	-2.06648	-2.12071	-2.36861	249.854	294.694	324.518	67.0743	55.4881	59.5563	284.164	252.625	265.169	61.2057	79.8613	78.7685	216.852	282.272	272.74	53.7779	69.3824	61.1158	334.058	249.395	373.313	70.9217	72.3839	76.6877	339.728	291.912	285.855	61.003	66.6701	49.9827
b0177	bamA	outer membrane protein assembly factor BamA	0.492717	0.0938502	-0.303994	-0.015926	0.170292	1272.16	1394.92	1107.71	2000.41	1915.87	1395.19	1543.66	1293.39	1364.05	1171.74	1506.04	1805.69	1347.84	1400.66	1580.83	1225.55	1296.26	984.969	1440.05	1372.79	1460.96	1326.96	1202.63	1697.3	1378.62	1202.62	1253.6	1222.48	1460.04	1632.77
b0178	skp	periplasmic chaperone Skp	0.0088099	0.388118	-0.122786	0.286716	0.268879	670.705	700.392	894.626	764.654	753.109	761.838	575.009	528.588	640.611	689.688	904.567	688.364	1198.6	766.454	753.401	840.181	851.981	804.499	674.772	684.214	692.438	865.216	783.745	853.49	558.193	606.273	602.37	675.189	731.183	722.439
b0179	lpxD	UDP-3-O-(3-hydroxymyristoyl)glucosamine N-acyltransferase	-0.311109	-0.858106	-0.328688	-0.173454	-0.903626	752.525	816.447	815.907	647.537	559.893	714.835	835.922	872.981	962.78	414.812	469.995	589.097	817.158	762.188	738.329	592.22	775.724	477.528	889.278	718.138	877.087	725.088	636.846	841.117	766.968	849.367	843.056	390.957	436.462	487.228
b0180	fabZ	3-hydroxy-acyl-[acyl-carrier-protein] dehydratase	0.325183	0.42437	0.205236	0.423505	0.237607	232.811	233.2	283.419	333.023	308.555	297.326	203.405	197.582	239.917	218.122	340.855	301.109	200.413	255.217	273.62	292.426	311	237.309	250.33	224.236	241.528	316.927	304.382	339.104	223.065	228.071	225.64	262.308	236.671	298.965
b0181	lpxA	acyl-[acyl-carrier-protein]--UDP-N- acetylglucosamine O-acyltransferase	0.652287	0.71398	0.134696	0.603873	0.636284	586.899	512.129	813.378	1101.47	1012.23	891.948	486.118	469.988	560.587	605.781	1037.46	844.622	786.777	737.205	712.585	950.596	802.248	702.596	451.869	609.665	450.402	755.075	632.054	910.698	346.004	511.889	453.128	579.485	599.048	859.215
b0182	lpxB	lipid A disaccharide synthase	-1.36867	-1.8159	-1.70501	-1.37723	-1.88918	81.8279	86.5333	102.06	37.5061	29.7144	37.4992	87.4063	108.371	95.6674	21.9766	29.7906	31.0109	117.016	88.5013	78.7815	28.5363	37.7469	20.9164	107.574	75.8587	128.047	42.6404	32.3957	44.8699	64.223	100.307	84.2481	19.5396	23.7727	23.8482
b0183	rnhB	RNase HII	-0.589885	-1.55491	-1.32053	-1.01547	-1.67703	39.2216	39.0848	48.105	27.9253	25.3899	30.672	40.8712	47.3372	48.9679	13.1229	15.3953	18.1697	73.2088	37.5604	32.5747	18.5476	23.7941	15.0515	55.7069	34.9236	59.7862	26.5811	19.5069	28.3183	43.0871	52.8233	48.7922	14.9047	14.6371	15.7105
b0184	dnaE	DNA polymerase III subunit alpha	-1.24551	-1.72719	-1.22509	-1.38869	-1.96089	224.786	263.542	271.722	112.5	94.4083	113.649	300.203	308.604	324.899	76.189	96.7601	109.068	235.27	228.528	212.561	92.7876	112.208	84.3313	345.913	219.905	346.288	113.983	105.928	128.432	327.637	293.581	301.211	75.2835	81.6312	80.0296
b0185	accA	acetyl-CoA carboxyltransferase subunit alpha	0.230079	0.275562	-0.373602	0.0749248	0.119286	265.325	285.781	301.018	361.435	329.14	308.88	267.448	238.022	277.623	247.952	345.027	354.926	436.06	287.878	306.295	284.057	304.369	206.762	294.54	251.766	283.949	289.782	253.983	330.747	304.378	261.452	255.92	287.111	294.927	310.546
b0186	ldcC	lysine decarboxylase 2	0.875629	0.123829	0.526773	0.544312	0.203233	189.13	118.046	114.916	214.585	258.738	301.134	158.564	215.93	165.198	187.883	158.514	241.664	159.36	172.468	128.399	262.19	175.893	224.968	94.9774	142.881	94.455	206.644	155.169	122.807	133.907	166.818	190.271	175.998	188.742	200.53
b0187	yaeR	VOC domain-containing protein YaeR	0.905763	0.363504	0.785254	0.756199	0.358577	26.481	18.1967	24.816	36.8453	39.5741	53.7794	23.9287	31.6106	30.5187	36.96	32.5028	41.2549	26.8196	20.377	21.023	41.3595	34.1551	42.0547	19.4003	20.488	18.4421	38.519	29.9171	30.0859	23.1511	27.4541	29.9859	32.4421	36.0858	34.8028
b0188	tilS	tRNA(Ile)-lysidine synthetase	0.658615	-0.2018	0.511133	0.530897	-0.613627	19.8626	28.1005	22.7084	38.8275	33.001	39.7312	33.8683	36.8528	39.2821	25.2457	23.9491	46.4491	34.0491	20.4989	17.8325	31.9108	39.8191	31.4245	28.9092	19.0445	34.5921	40.5086	39.8315	38.9242	42.8103	37.6352	37.7499	26.304	27.8771	23.0657
b0189	rof	modulator of Rho-dependent transcription termination	-1.42194	-0.0688603	-0.846534	-0.849008	-0.2788	95.7266	75.9091	151.799	34.0371	45.6284	41.0441	69.3344	68.9612	69.7232	63.5213	105.522	29.2795	58.4056	124.94	129.609	59.0421	45.2068	69.7911	44.7161	123.496	46.9738	48.4672	38.1791	32.8177	52.7783	77.6918	64.6654	56.4934	51.709	52.6431
b0190	yaeQ	uncharacterized protein YaeQ	-0.505306	-0.555155	-0.948472	-0.622098	-0.448273	45.5091	42.056	44.5221	29.7423	33.6929	29.6217	48.0999	42.1886	41.2423	29.1959	31.0424	29.2795	56.7703	49.1379	50.7273	23.407	27.8004	29.9582	48.4209	47.9156	44.1745	27.4338	29.9171	33.9426	41.8873	40.2222	35.7658	29.9368	26.8179	29.6385
b0191	arfB	peptidyl-tRNA hydrolase, ribosome rescue factor	-0.959389	-0.614136	-0.496298	-0.408336	-0.355695	15.3124	13.2448	13.6456	5.29483	7.4002	9.00882	16.0223	13.1694	15.0675	8.35545	12.0573	8.50271	10.209	15.9898	15.7422	10.8537	10.6702	8.20901	18.6593	14.92	15.212	11.6588	11.4102	13.695	15.952	11.5983	14.1126	10.1445	12.6511	9.76368
b0192	nlpE	sensor lipoprotein NlpE	0.129742	-0.189632	0.452846	-0.119855	-0.200776	31.3622	28.0105	26.9236	33.2112	27.1197	34.0856	27.769	32.9212	33.7473	25.7906	26.8698	30.1452	39.213	36.7074	35.7651	32.0458	24.7612	96.0612	29.6501	28.5307	28.6704	26.5811	27.4385	25.9078	41.9796	27.5375	36.9735	39.5823	29.0687	24.0047
b0193	yaeF	peptidase C92 family protein YaeF	-0.228323	0.505842	0.968041	0.0721769	0.651855	3.64738	4.69144	4.89908	4.63409	2.38383	4.2823	4.16258	5.02525	3.99799	5.76742	7.0502	5.90562	3.32376	3.55923	3.53037	6.12931	8.59805	5.64309	8.77999	4.50578	8.42902	6.11623	10.0882	6.62435	5.06104	4.33806	4.36443	6.63703	7.88477	7.10328
b0194	proS	proline--tRNA ligase	1.252	0.936035	0.822778	1.01755	0.840289	527.415	575.694	362.244	1313.73	1196.28	980.045	636.002	518.291	625.505	1089.2	915.624	1400.4	801.322	519.183	597.618	1195.86	1323.89	873.046	674.525	516.453	646.248	1000.37	1298.14	1420.91	678.732	510.387	510.668	901.797	1021.27	1120.25
b0195	trmO	tRNA m(6)t(6)A37 methyltransferase	0.0702235	-0.0797956	0.0127819	-0.100377	-0.218653	33.4304	33.6827	30.2958	32.0549	35.0767	35.1359	42.0007	35.7295	40.0892	35.1892	32.2942	43.9963	41.5368	39.1447	41.0459	40.4147	49.6275	32.7685	66.5742	41.832	65.1695	53.7255	46.4412	61.743	44.4716	40.2222	32.4013	29.1851	34.7618	36.6807
b0196	rcsF	sensor lipoprotein RcsF	-0.143784	0.125433	0.323522	0.0243557	0.0936301	58.1669	51.5997	62.3314	46.5913	48.0501	61.1318	54.538	49.6774	50.3516	57.2555	63.1711	48.1805	26.8196	54.7438	61.3989	50.9432	59.0214	68.9358	64.7218	57.1956	67.6459	65.8055	63.9567	63.0285	71.4221	50.2363	57.6777	70.3981	63.6249	57.3379
b0197	metQ	L-methionine/D-methionine ABC transporter membrane anchored binding protein	-0.9989	-1.39585	-1.69437	-1.2323	-1.48495	228.592	204.569	228.411	94.4951	102.019	134.524	290.602	225.759	213.396	86.4049	127.011	63.9074	304.208	276.788	296.724	80.7742	87.894	102.537	170.678	267.645	201.799	95.6502	93.5347	83.2762	412.365	221.061	229.695	120.505	94.2092	93.6446
b0198	metI	L-methionine/D-methionine ABC transporter membrane subunit	-2.21676	-0.841081	-1.4663	-1.40986	-0.952416	54.1958	56.1915	54.744	9.25929	13.9734	12.2911	59.169	46.2138	54.272	48.9466	21.8628	18.314	50.1433	60.3498	64.0393	17.0628	21.0312	25.0708	49.4088	56.68	60.9705	15.3539	31.7347	15.784	73.7295	51.7384	43.6161	34.1958	32.7758	20.4053
b0199	metN	L-methionine/D-methionine ABC transporter ATP binding subunit	-0.958915	2.81554	2.8015	2.20473	2.80656	17.2152	21.0778	15.5425	7.77262	9.99487	9.92786	18.2813	19.0668	23.8309	274.786	108.443	47.4591	18.9016	16.721	13.7619	76.8597	98.6694	168.762	16.6835	17.4978	26.1941	22.744	211.351	44.2271	48.1634	16.6054	14.1989	216.46	230.316	105.695
b0200	gmhB	D-glycero-beta-D-manno-heptose-1,7-bisphosphate 7-phosphatase	-1.66968	-0.753797	-0.481249	-0.737226	-0.941716	90.9282	103.19	133.252	35.689	22.6223	44.589	82.5495	84.8749	93.1307	56.3021	43.9773	54.2404	54.1023	94.351	88.3529	43.7892	61.9225	63.9261	125.603	87.304	124.279	60.5472	79.985	61.743	91.9119	97.9705	102.537	51.2322	54.6217	46.3833
b0207	dkgB	methylglyoxal reductase DkgB	0.389463	-0.209495	0.318435	0.473857	-0.0323812	12.7478	9.91347	13.0134	11.4067	13.9734	21.3503	10.3748	18.8796	14.7216	11.4883	16.0212	10.5227	8.31555	13.0649	13.9819	14.3632	12.6043	17.1286	8.53301	14.6107	10.69	20.7543	11.5754	14.6591	8.29141	17.6903	18.081	17.0342	11.5919	14.4585
b0208	yafC	DNA-binding transcriptional regulator YafC	0.0522861	-0.0996809	-0.343476	-0.0548932	0.398203	49.0665	33.8628	30.8227	30.2379	42.8607	44.8516	39.8546	34.887	33.0555	37.9134	39.1789	23.5081	30.6925	49.991	53.5878	38.5249	26.8334	40.4663	21.1292	49.256	22.4257	34.5397	27.9342	26.872	20.1976	29.29	39.1302	40.0834	35.9534	40.7495
b0209	yafD	endonuclease/exonuclease/phosphatase domain-containing protein YafD	-1.33775	-1.11761	-0.901371	-0.77367	-1.07149	228.344	179.629	243.375	68.0654	87.1432	102.489	188.835	205.352	199.675	108.471	90.9186	74.2957	190.344	211.954	200.129	99.5367	108.478	114.511	154.994	240.115	160.778	111.283	114.686	99.185	148.582	224.232	208.905	90.9419	96.5923	89.2628
b0210	yafE	putative S-adenosylmethionine-dependent methyltransferase	-1.02946	-0.795319	-0.766026	-0.790409	-0.886905	51.3003	39.3549	54.6386	17.8489	23.3142	30.0156	42.2266	43.5927	45.8546	27.5613	28.1216	20.1896	40.504	51.0878	47.8669	26.7815	31.254	23.9711	52.1257	59.0516	44.7128	30.7025	26.6123	32.8177	26.9353	48.9845	48.3608	21.6691	22.3163	23.2222
b0211	mltD	membrane-bound lytic murein transglycosylase D	-0.0420421	0.562666	0.127378	-0.700226	0.0648883	165.551	264.442	303.758	349.707	197.33	165.64	195.725	167.252	188.49	198.099	209.836	406.579	233.979	185.386	182.637	199.963	300.087	157.521	605.617	165.875	657.338	230.804	251.009	397.597	269.952	209.962	156.713	222.222	220.783	222.909
b0212	gloB	hydroxyacylglutathione hydrolase GloB	-1.93328	-1.77256	-2.0161	-1.87288	-1.75935	89.1082	71.9476	78.8761	19.1704	20.2006	23.4509	73.8524	73.4545	68.5702	18.98	26.0353	18.1697	38.4384	93.4979	100.895	17.1978	18.959	21.4052	69.538	88.5414	68.1842	23.3124	18.0198	20.4442	67.1765	60.3339	72.8608	20.9175	17.5499	20.7183
b0213	yafS	putative S-adenosyl-L-methionine-dependent methyltransferase	-1.44638	-0.235214	-0.530862	-0.600179	-0.201269	35.4987	33.6827	37.9885	11.7371	16.741	10.8469	33.0776	31.6106	25.9064	32.8736	25.2008	18.8911	28.9712	39.9978	37.9655	18.4126	23.9323	31.6688	25.2044	38.4293	29.4241	17.912	24.9599	18.5158	29.5196	33.7964	30.9348	30.3126	25.6263	26.0391
b0214	rnhA	ribonuclease HI	-1.30572	-0.948159	-0.842591	-1.05199	-0.829395	30.2039	33.0525	41.2553	12.0674	13.4544	16.7551	33.3035	32.3595	31.3259	18.4351	15.3953	16.4383	36.2007	33.4169	37.3054	17.6028	20.6168	21.4052	48.4209	35.4391	46.8662	21.7491	21.8203	19.48	36.811	33.6295	35.0756	21.9196	21.1247	16.3364
b0215	dnaQ	DNA polymerase III subunit epsilon	-1.93588	-0.785656	-0.517418	-0.85898	-0.8194	48.8183	44.8471	70.2349	16.3623	11.0327	15.4421	47.987	50.1455	54.272	35.1892	29.9993	23.2196	44.2909	49.2598	45.8866	25.8366	33.1881	38.3891	59.5352	48.6373	56.7715	25.0178	40.6577	25.265	50.2863	50.737	49.4823	31.5652	32.3787	21.3443
b0217	yafT	lipoprotein YafT	-0.138996	0.959296	0.858672	0.839863	1.13107	3.56465	2.17046	1.42152	2.32149	1.86489	2.31292	2.46834	2.96582	2.03777	5.35878	4.12942	5.03992	2.46311	1.85308	2.54023	3.83462	4.17736	4.42123	1.98794	1.928	2.07667	4.12658	4.63529	1.96417	2.19985	1.91797	1.94894	5.50962	3.64799	4.12989
b0219	yafV	2-oxoglutaramate amidase	-0.261693	0.286162	-0.409968	-0.151669	0.095099	75.5403	63.8444	79.9299	57.8239	62.9262	62.1821	55.8934	48.6477	55.4251	64.2024	75.8974	54.9618	111.164	75.3395	73.9408	65.3863	56.8111	73.8232	50.0263	70.9094	53.7568	51.0253	57.347	48.8873	53.5166	70.7654	60.0932	64.6358	64.9489	67.3536
b0220	ivy	periplasmic chaperone, inhibitor of vertebrate C-type lysozyme	0.907355	0.214061	0.603139	0.912982	-0.093916	35.1678	20.4476	49.8965	54.355	62.0613	81.4821	58.3783	59.881	46.2005	51.2622	93.6307	45.872	37.922	38.7791	36.0952	62.0117	35.2603	74.0676	13.3492	35.7485	16.1811	58.6997	37.0224	27.1934	59.4236	59.9167	63.1988	62.5063	57.1373	51.3912
b0221	fadE	acyl-CoA dehydrogenase	0.225839	-0.439976	1.00167	-0.080097	-0.455149	17.7943	16.306	17.334	19.8312	13.4544	26.8645	13.6503	26.5556	30.7493	22.2491	16.6471	13.4083	34.9958	34.8793	20.5829	30.1561	18.1301	132.839	13.1022	25.7467	19.7341	22.4597	16.5326	16.4268	41.4258	24.4498	45.7728	33.1937	25.4939	22.7527
b0222	gmhA	D-sedoheptulose 7-phosphate isomerase	0.491192	0.431381	-0.231933	0.25004	0.565348	360.134	391.752	456.243	600.624	599.851	497.678	364.358	322.177	320.286	355.015	606.229	396.48	507.236	441.797	458.668	447.115	384.218	367.315	284.167	412.31	281.257	414.846	332.803	415.113	247.524	343.818	312.253	427.661	405.612	503.816
b0223	yafJ	putative glutamine amidotransferase YafJ	-0.224669	-0.647198	-0.696097	-0.512182	-0.621873	203.111	200.878	210.496	175.932	192.833	157.106	220.348	220.329	188.029	98.8002	156.636	146.004	160.135	219.51	233.794	123.968	127.818	126.852	189.572	198.87	192.647	146.955	109.233	151.25	155.32	211.047	201.054	109.732	131.546	127.447
b0224	dpaA	peptidoglycan meso-diaminopimelic acid protein amidase A	0.330316	0.106391	1.01923	0.238824	-0.0591184	205.179	223.927	242.848	293.379	226.564	324.898	211.425	277.525	326.052	286.228	299.129	292.019	116.155	185.63	202.22	325.631	411.433	284.473	396.915	230.216	401.521	420.815	360.398	432.629	288.042	305.013	271.707	290.242	243.026	296.774
b0225	yafQ	ribosome-dependent mRNA interferase toxin YafQ	-2.372	-1.73153	-1.0283	-1.78488	-1.47044	9.93491	9.7334	12.6972	1.99111	2.21085	2.05034	11.5043	14.948	12.8767	4.4053	4.12942	3.30853	6.24999	12.2119	10.7914	3.29469	5.28253	5.76528	18.1654	13.992	19.6264	3.84235	7.77486	3.41043	13.8292	12.5997	17.2183	6.63703	4.04519	5.06885
b0226	dinJ	antitoxin/DNA-binding transcriptional repressor DinJ	-2.42689	-1.72802	-1.49215	-1.49719	-1.85039	55.7677	53.0402	81.5106	11.9023	11.7247	11.766	48.7776	57.1663	60.1527	16.1195	20.611	13.4083	43.086	57.4249	53.3677	12.7434	16.8868	25.0708	62.6225	60.0827	59.1402	20.8964	26.6123	16.9089	65.0537	65.1741	71.2217	21.2933	19.8007	14.7715
b0227	yafL	NlpC/P60 family protein YafL	-0.0622067	0.398555	0.36613	0.722339	0.333263	2.32369	2.62063	3.00223	2.65186	2.38383	2.57551	3.14604	2.12333	2.72961	4.67772	3.71216	2.15426	2.80737	2.21868	1.77011	2.34982	3.21034	3.19936	1.61746	2.13422	1.969	2.70541	3.64385	3.08904	1.55378	2.25177	3.24295	3.00428	3.78039	2.09546
b0228	rayT	REP-associated tyrosine transposase	-0.583814	-0.324937	-0.185031	0.0503952	-0.526578	7.12207	6.85228	8.58739	5.12964	4.45956	5.46393	6.19568	6.89746	6.99599	5.08636	6.63295	4.31851	3.75409	7.70275	8.59112	5.85934	4.17736	7.59808	4.21079	7.28978	5.19901	5.83199	6.12246	5.33878	8.6606	6.50779	7.81513	6.01069	5.50158	4.44287
b0231	dinB	DNA polymerase IV	-1.58858	-0.510464	0.0399632	-0.329039	-0.436034	20.0281	17.9266	23.9729	7.11187	7.22722	6.25168	24.8323	25.6195	22.6778	27.4251	13.1004	10.8112	25.6147	19.8896	19.4827	15.983	16.4724	34.3569	20.3882	25.5405	21.0261	12.6536	27.2733	13.3736	23.5203	24.0326	24.7235	17.6606	22.7135	13.0501
b0232	yafN	antitoxin YafN	-0.711433	-0.529651	-0.622548	-0.574696	-0.777647	4.06104	3.88112	5.3206	1.66074	3.07574	3.36326	4.72733	5.11886	4.1133	3.99666	3.08628	2.58711	4.18442	4.29044	3.64039	2.4848	2.7959	2.58843	4.33428	5.43378	4.87601	3.27388	3.14813	3.41043	3.76889	5.75673	5.91724	3.50535	3.25079	2.25195
b0233	yafO	ribosome-dependent mRNA interferase toxin YafO	-0.315775	-0.191711	0.546125	-0.0885004	-0.595181	3.23373	2.35053	3.73989	1.66074	2.72978	3.10067	2.35539	3.43387	3.30615	2.22591	3.29491	2.44283	1	2.21868	2.54023	2.34982	3.34849	2.71061	2.35841	2.23733	2.39967	2.13694	2.15668	2.28557	3.03052	4.2546	3.67429	2.37794	3.25079	1.62598
b0234	yafP	putative N-acetyltransferase YafP	1.25705	0.770742	1.51338	1.45793	0.464489	1.91004	1.81032	2.47533	4.13853	4.28659	6.38298	2.01655	3.43387	2.6143	4.54151	4.7553	4.46279	1.86065	1.73121	1.88013	5.18443	5.28253	5.15434	1.74095	2.23733	2.72267	9.38492	5.13101	3.89252	2.47674	3.00283	3.76056	4.38222	4.70718	3.6604
b0237	pepD	peptidase D	0.783847	0.408612	0.254309	0.598373	0.722098	1272.41	1173.71	824.126	1879.82	1892.86	1857.73	1211.14	1107.19	1056.99	1463.78	1437.19	1579.46	1523.24	1185.19	1373.67	1743.75	1614.13	1511.1	994.74	1303.5	930.166	1680.4	1509.65	1697.79	904.397	1004.42	1136.37	1633.61	1651.89	1737.77
b0238	gpt	xanthine-guanine phsophoribosyltransferase	-0.567164	-0.38004	-0.0752869	-0.463843	-1.12622	28.1357	59.5228	53.901	35.1934	29.0225	31.3285	25.8489	36.0103	53.6955	22.5215	33.9632	32.3094	32.3278	36.5855	29.1642	28.1313	41.4769	23.4823	66.6977	25.0249	75.1826	40.6507	34.0481	46.3162	86.7433	41.3905	41.632	23.4229	30.6575	23.6917
b0239	frsA	fermentation-respiration switch protein	0.668973	0.167436	0.138511	0.320309	0.424172	162.904	142.085	105.959	194.598	254.413	204.371	147.947	156.019	163.353	180.391	188.765	155.671	178.381	141.026	179.776	211.032	163.46	174.994	123.381	161.029	117.28	179.215	155.335	166.999	115.632	154.217	150.243	187.899	169.147	206.633
b0240	crl	RNA polymerase holoenzyme assembly factor Crl	0.921204	1.20967	1.03859	1.13996	1.37035	20.359	15.6757	22.7084	29.5771	36.2876	45.3767	17.4906	21.9687	16.7971	43.6344	55.0346	31.4437	20.1926	22.8144	19.1527	44.3291	34.7077	48.6528	15.819	25.2311	15.858	49.6041	43.6321	32.175	14.4753	22.1132	23.6021	58.7482	49.8554	47.0093
b0242	proB	glutamate 5-kinase	0.398487	-0.479887	-0.426797	0.0595398	-0.266531	544.044	500.965	375.417	583.115	697.237	591.946	618.608	573.147	552.285	392.201	488.98	369.354	779.289	527.227	659.227	529.588	473.184	459.566	395.186	495.934	364.053	473.114	382.871	452.073	397.967	569.387	551.559	400.853	401.376	460.467
b0243	proA	glutamate-5-semialdehyde dehydrogenase	0.908123	0.163159	0.0707625	0.624934	0.315948	593.683	480.887	434.008	866.408	1058.07	906.522	576.929	581.197	601.406	631.798	796.498	541.917	883.256	592.06	709.615	860.969	715.078	718.724	367.895	578.938	331.538	753.369	541.171	676.886	350.619	626.218	585.03	641.617	561.579	741.061
b0250	ykfB	protein YkfB	-0.266072	-0.187643	-0.14989	-0.0364366	0.127646	25.6537	19.6373	23.0245	14.2149	20.7195	21.8754	24.1546	23.4665	22.4472	20.4783	23.7404	17.304	25.5286	26.3486	25.4236	23.6769	21.1694	24.8264	16.9305	32.2427	14.566	24.8757	21.4898	15.784	21.3052	21.6125	25.1549	29.6862	22.7135	21.9702
b0251	yafY	inner membrane lipoprotein YafY	0.273409	0.0163767	-0.50006	-0.0936673	0.443257	3.06827	3.52098	4.68831	4.79927	4.28659	4.54489	4.72733	3.34026	4.68984	3.86045	5.58981	3.45281	5.2172	4.53418	6.06075	4.23956	2.51961	4.42123	4.33428	5.43378	2.61501	3.27388	3.31337	5.01739	3.95348	3.50354	3.84683	4.88329	5.10438	5.38184
b0252	yafZ	DUF932 domain-containing protein YafZ	0.990498	0.83113	0.909931	0.438757	0.703718	3.73011	2.89074	2.68609	4.4689	5.67041	8.35236	4.50143	3.62109	3.19084	5.63121	8.30197	6.19419	2.80737	4.16857	4.30049	8.42399	6.3877	6.37621	3.34635	5.33067	3.26101	6.68469	4.80053	4.696	2.66133	3.7539	3.76056	4.88329	5.36918	6.32081
b0253	ykfA	putative GTP-binding protein YkfA	-1.17794	-0.621347	-0.274925	-0.533535	-0.478791	25.8192	24.7692	26.5021	11.5719	10.3408	12.1598	27.0913	26.7429	25.7911	19.7973	17.6902	14.274	13.1352	24.7643	23.6633	17.0628	14.1239	19.6946	24.8339	25.6436	25.6557	13.6484	23.9684	14.9805	20.8437	25.4513	23.7746	17.9111	19.0063	13.363
b0254	perR	putative transcriptional regulator PerR	-1.22082	-0.477427	-0.544484	-0.457636	-0.356641	5.13653	4.87151	4.58293	1.82593	2.38383	2.05034	5.40503	5.39969	3.99799	4.54151	3.50353	2.58711	4.44261	4.41231	3.86042	2.75476	2.51961	3.44373	3.59333	4.40267	6.49102	2.84753	3.80909	3.89252	4.41497	4.2546	5.65844	4.50749	3.64799	3.03443
b0256	insI1	IS30 family transposase	-1.90187	-1.73132	-1.27435	-1.28568	-1.74083	13.4923	13.1547	15.2264	2.98223	3.94063	4.2823	17.3777	20.5646	15.99	6.7209	4.33804	5.18421	7.7131	13.918	14.312	4.37454	5.69697	4.78778	16.9305	12.8578	17.3654	5.26352	7.77486	6.30296	18.0748	16.1882	18.6848	5.88543	6.29597	3.6604
b0258	ykfC	PF00078 domain-containing protein YkfC	-0.852781	-0.675778	-0.81777	-0.531275	-1.08892	26.812	19.1871	29.2419	12.0674	13.6274	15.9673	24.6064	20.5646	23.2543	10.8073	16.0212	16.0054	33.2745	23.9112	24.3234	13.9582	15.6435	16.6399	22.8581	22.8596	20.2724	17.7698	13.393	14.4984	22.2282	23.365	25.6725	9.64345	11.5919	12.2676
b0260	mmuP	S-methyl-L-methionine transporter	-0.943353	2.97215	2.03816	0.807169	3.21089	12.0032	13.6049	12.4865	5.46002	7.57317	6.77685	10.9396	10.5483	10.8011	162.684	65.8832	24.8067	13.9959	14.2836	10.2414	32.3158	38.0232	87.8747	13.9667	45.4409	15.6427	9.38492	108.241	13.695	15.3059	9.67894	8.6778	136.915	131.678	43.097
b0261	mmuM	homocysteine S-methyltransferase	-0.153008	0.233727	0.0409514	-0.293711	-0.0424694	25.1574	29.7212	30.928	22.8045	24.3521	30.0156	23.0251	21.2199	18.4114	27.2889	27.4957	18.8911	25.7008	28.5422	25.6436	29.4811	22.1364	30.5692	24.093	48.0187	19.8417	26.0127	27.2733	21.7297	24.9048	22.6974	20.4102	21.6691	26.1559	18.2144
b0262	afuC	ABC transporter ATP-binding protein AfuC	1.73739	0.958814	1.14715	0.837892	0.941032	7.28753	4.69144	4.89908	17.5186	19.5087	19.2496	10.4878	8.11439	9.64806	15.9833	22.4887	16.4383	7.36884	5.99659	7.16091	17.6028	16.4724	11.3859	6.06317	13.7858	6.38335	16.9171	13.0626	16.9089	6.90697	10.0127	8.6778	14.4036	17.1527	17.5884
b0264	insB2	IS1 family protein InsB	0.222593	0.0311446	0.594972	0.802334	0.304367	1.74458	1.72028	1.5269	1.82593	2.21085	1.78775	2.92014	2.40416	2.03777	2.36212	3.29491	1.8657	1.2582	1.12187	1.77011	1.40495	2.51961	2.34405	1.37048	2.23733	1.969	4.12658	3.31337	2.28557	1.92296	2.75248	2.20774	3.12954	3.11839	2.25195
b0265	insA2	IS1 family protein InsA	-0.815703	-0.390957	0.241422	-0.455101	0.223613	2.24096	2.26049	2.0538	1.33037	1	1.39388	3.14604	2.59138	3.65207	3.04318	2.25177	1.8657	1.86065	2.82802	1.99015	1.80989	2.51961	3.56592	3.59333	2.44356	3.15334	1.42635	3.31337	1.96417	2.66133	2.75248	2.12148	3.38008	2.85359	2.56494
b0266	yagB	orphan antitoxin YagB	-1.56871	-1.59707	-1.09146	-1.28601	-1.7688	12.4996	12.0743	17.7555	5.79039	4.45956	4.01972	16.587	17.569	18.7573	4.13288	7.88472	5.47277	7.88523	11.3588	13.4318	3.83462	7.07844	4.42123	15.2016	14.7138	17.5807	6.54258	7.1139	5.82087	15.4905	16.0212	14.8891	4.38222	5.10438	4.12989
b0267	yagA	integrase core domain-containing protein YagA	0.310726	0.251836	0.0649237	-0.168265	0.489808	1.99277	2.08042	2.47533	2.81704	2.72978	2.57551	1.9036	2.68499	2.15307	2.49833	3.08628	2.44283	3.66803	3.07176	1.88013	2.4848	3.21034	3.32155	2.11143	3.57778	2.292	1.99482	2.98289	2.12487	1.55378	2.00142	1.94894	2.50321	2.19159	3.03443
b0268	yagE	putative 2-dehydro-3-deoxygluconate aldolase	0.582509	-0.186125	0.772028	1.07409	-0.369151	1.99277	4.96154	2.68609	6.94669	3.07574	4.41359	6.30862	3.90192	3.88269	3.3156	2.87765	6.19419	3.49589	2.09681	2.10016	4.64451	4.31551	4.17685	3.22285	2.54667	2.292	5.54776	4.80053	6.62435	5.24563	4.00425	3.24295	3.25481	3.38319	3.03443
b0269	yagF	D-xylonate dehydratase	1.1987	-0.0174803	0.803107	0.894591	-0.479209	5.71565	9.19319	6.9013	18.5097	14.6653	16.8863	13.6503	8.86328	8.84091	9.98999	6.42432	14.5626	15.1147	5.38725	5.40065	14.3632	15.7817	15.0515	7.05111	8.52711	7.78302	10.8061	16.0369	16.5875	12.0756	11.1811	7.90139	6.13596	8.01717	8.19874
b0270	yagG	putative D-xylonate transporter YagG	1.72353	0.014956	1.27747	0.928942	0.229345	6.70842	4.3313	4.26679	13.3889	17.7789	19.3809	8.00287	16.9138	8.95622	15.5747	11.0141	7.63702	8.48768	7.45901	6.61083	21.5172	14.8146	18.3505	4.33428	10.28	4.12234	13.9327	11.7406	9.99896	5.79941	11.7652	11.3521	11.773	10.7976	11.3286
b0271	yagH	putative xylosidase/arabinosidase	1.97859	-0.0826046	1.5437	1.22289	0.241076	8.52849	6.94231	5.63674	22.8045	26.4278	33.9543	15.0057	19.7221	17.9502	20.2059	14.9781	14.5626	13.4795	7.58088	8.92117	33.3956	23.9323	30.0804	6.06317	10.8987	6.92169	27.1496	15.7064	12.8915	9.76815	16.7723	17.3908	18.9132	14.6371	18.3709
b0272	xynR	DNA-binding transcriptional repressor XynR	-0.310036	-0.305708	0.31627	-1.01637	-1.30167	13.0787	27.9205	16.3855	22.4741	10.3408	13.4727	36.5791	19.6285	11.1471	22.7939	9.34511	22.3539	22.3442	11.6025	11.3415	15.848	26.8334	13.7074	24.7105	42.9662	58.8172	11.943	32.3957	18.1944	62.5617	11.5983	10.4031	11.6477	11.3272	11.3286
b0273	argF	ornithine carbamoyltransferase ArgF	-0.713194	-0.409502	0.577055	-0.964251	-1.40168	29.0457	121.197	38.41	77.481	14.6653	22.9258	115.305	35.4486	11.493	44.8603	9.34511	67.9473	44.2048	18.6709	8.37109	29.8861	60.1266	16.2733	73.7368	47.4	169.068	20.0437	91.2214	37.4779	339.358	10.9307	16.1831	65.3874	51.9738	21.3443
b0274	insB3	IS1 family protein InsB	-0.324424	0.526713	0.522377	0.146193	0.377531	1.24819	1.45018	1.84304	1.49556	1	1.13129	1.56475	2.12333	1.11531	2.49833	1.83451	2.58711	1.34426	1.12187	1.33005	1.53993	1.69073	2.22187	1.12349	1.928	1.43067	1	2.15668	1.80348	1.55378	2.16832	2.03521	3.50535	2.19159	1.78247
b0276	yagJ	protein YagJ	-1.55426	-0.520497	-0.820372	-1.5022	-0.278098	11.5895	14.8654	14.0672	4.30371	3.76765	5.72652	11.7302	10.4547	10.4552	9.17272	7.67609	5.90562	12.4467	12.9431	13.5419	5.99432	7.35473	8.69776	15.572	19.56	18.3344	4.12658	8.76631	5.98157	10.968	11.0976	11.5246	10.2698	10.7976	6.63379
b0277	yagK	uncharacterized protein YagK	0.0821012	0.493179	0.768054	-0.127738	0.843542	4.30923	2.89074	4.26679	2.81704	3.59467	5.72652	3.59784	4.08914	3.42146	5.35878	5.38118	4.89564	2.29098	3.92483	3.64039	5.18443	5.83512	5.76528	2.85238	12.136	4.23001	7.11105	5.4615	5.01739	2.93822	3.83735	3.93309	8.14024	6.16358	4.91236
b0278	yagL	resolvase-like catalytic domain-containing protein YagL	0.367789	0.979651	0.661902	0.0741859	0.902514	2.24096	3.07081	4.16141	4.13853	4.45956	3.62584	2.80719	3.24665	3.30615	5.90363	6.21569	6.33847	2.63524	3.07176	3.53037	5.04945	5.14439	4.42123	4.0873	4.91822	5.30668	5.40564	4.96577	4.696	2.84593	2.33522	3.07042	4.75802	4.97198	5.69483
b0279	yagM	protein YagM	0.233211	0.0217616	0.684032	0.0518057	0.257695	1.74458	1.36014	1.21076	1.33037	1.69191	2.05034	1.4518	1.9361	2.26838	1.54485	2.04314	2.15426	1	1.3656	1.55008	1.80989	2.38146	2.09968	2.23492	2.23733	1.86134	2.27906	2.32192	1.96417	1.27689	1.66761	1.77641	2.12741	1.2648	2.25195
b0280	yagN	protein YagN	-1.22335	0.150721	0.601983	-0.254177	0.55073	8.2803	6.31207	9.11429	3.14741	3.24872	3.75713	6.08273	9.89299	5.95822	10.1262	7.88472	6.33847	3.2377	7.33714	6.83086	6.9392	8.4599	11.0193	7.91555	10.6924	6.27568	6.11623	8.76631	5.98157	8.01452	8.51062	6.77992	12.6499	11.7243	9.76368
b0281	intF	putative phage integrase	-0.53471	-0.729479	-0.407873	-0.675266	-0.505614	40.7107	28.5507	27.872	21.8134	22.9682	22.2693	39.5158	47.8052	42.0495	30.9666	26.8698	20.1896	17.0942	40.2415	46.8768	25.5667	22.4127	30.5692	33.4784	71.3218	37.4991	31.4131	33.7176	23.9795	31.1809	39.9718	44.9101	31.5652	24.3023	25.8826
b0282	yagP	putative LysR family substrate binding domain-containing protein YagP	-1.01516	-1.34415	-0.593291	-1.22264	-0.961856	6.21203	3.79109	5.63674	1.99111	2.38383	3.36326	4.84028	9.0505	5.95822	2.77076	2.46039	2.58711	3.58196	6.3622	5.40065	4.23956	2.24332	3.68811	4.33428	10.6924	4.87601	3.416	3.14813	1.96417	5.15334	5.50637	6.95245	3.75588	2.72119	2.56494
b0283	paoD	molybdenum cofactor insertion chaperone PaoD	0.586057	-0.077896	-0.0356233	-0.128222	-0.146529	21.269	13.785	13.1187	17.6838	24.3521	30.2781	16.3611	33.1084	18.2961	23.3388	20.8196	20.0453	39.6433	20.7426	17.7225	32.7207	19.5116	23.9711	9.27396	31.8302	13.0587	22.4597	13.7235	13.3736	11.9833	19.2759	23.4295	18.0364	16.7555	14.615
b0284	paoC	aldehyde dehydrogenase: molybdenum cofactor-binding subunit	0.675541	-0.2376	-0.164103	-0.436688	-0.0486209	67.8464	33.9528	35.8809	52.0424	67.0777	100.782	47.1963	96.0146	54.3874	64.611	47.7326	55.2504	108.84	70.4648	56.2282	88.1982	48.7986	73.2123	24.7105	107.101	29.5318	56.71	32.8914	29.6038	35.6111	60.9181	70.7041	67.6422	41.2494	52.7996
b0285	paoB	aldehyde dehydrogenase, FAD-binding subunit	0.395753	-0.249051	-0.203783	-0.790901	0.0949099	27.1429	12.7946	12.4865	16.8578	22.6223	29.4904	19.5237	29.2703	15.7594	19.3886	17.4816	17.4483	21.4836	22.5707	22.7832	24.0819	13.1569	20.7942	8.77999	40.904	10.7977	16.4908	9.59251	8.87409	11.7064	21.4456	22.0493	21.168	16.7555	21.0313
b0286	paoA	aldehyde dehydrogenase, Fe-S subunit	0.608265	0.402465	-0.131943	-0.703011	0.591354	16.6361	7.39249	12.4865	13.2237	18.9897	23.4509	10.7137	17.6627	12.1848	15.7109	22.9059	14.9954	15.7172	17.0866	18.9326	23.6769	7.63102	15.9068	7.29809	28.2213	8.64436	13.5063	8.76631	4.8567	9.49127	12.1825	12.4736	21.2933	13.9751	16.1799
b0287	yagU	DUF1440 domain-containing inner membrane protein YagU	0.444737	0.0883862	0.5363	0.470021	0.128988	285.676	240.223	202.277	233.912	227.602	529.582	102.542	176.145	236.919	214.853	236.958	96.371	211.602	258.629	241.165	355.462	381.869	294.37	136.841	358.486	239.698	489.315	288.353	240.437	112.033	241.841	277.573	291.119	188.213	211.172
b0288	ykgJ	putative metal-chelating domain-containing protein YkgJ	-0.231439	0.638306	0.254632	0.188269	0.716316	1.82731	2.35053	1.73766	1.16519	1.69191	2.18163	1.79065	1.9361	1.46123	3.04318	2.87765	2.15426	1.68852	1.73121	2.54023	2.21484	2.7959	2.09968	1.86444	2.23733	1.43067	1.99482	3.14813	1.1607	1.46148	1.50071	2.03521	2.50321	2.98599	2.72144
b0289	ecpE	putative fimbrial chaperone EcpE	-0.8683	-0.615245	-0.473933	-0.876482	-0.310841	7.61845	7.03235	8.48201	4.13853	3.59467	4.93876	7.66402	7.83356	6.30414	4.95015	4.96393	4.31851	5.73359	6.7278	6.61083	5.31942	3.62478	4.78778	8.16253	10.0738	7.35235	5.40564	4.80053	3.73183	5.61482	7.67611	7.90139	6.88756	6.69317	3.50391
b0290	ecpD	fimbrial adhesin EcpD	-1.13593	-0.627474	-0.561308	-1.00481	-0.655857	11.2586	10.7238	8.58739	4.30371	5.32446	4.2823	11.7302	11.6716	10.3399	7.53818	7.67609	6.62703	8.48768	9.65264	10.2414	4.50952	7.49288	7.23152	12.7317	15.4356	12.1974	6.68469	7.60962	5.82087	14.383	9.67894	11.6109	7.38863	8.14957	7.10328
b0291	ecpC	putative fimbrial usher protein EcpC	-0.143957	-0.441728	-0.28154	-0.610528	-0.714327	5.63292	5.50175	3.63451	4.96446	3.59467	4.80747	4.04964	5.86774	5.03576	4.13288	3.71216	3.16424	5.81966	5.02165	6.17076	3.56465	4.17736	6.25402	5.19873	9.24889	5.73735	3.416	4.30481	5.49948	6.63008	5.58983	5.83098	4.00642	3.64799	3.34741
b0292	ecpB	putative fimbrial chaperone EcpB	-0.756538	-0.810126	-0.625066	-0.835575	-0.50579	2.65461	3.16084	2.47533	1.16519	1.69191	2.05034	2.12949	2.59138	2.84492	1.54485	1.62588	1.14428	3.58196	2.46242	1.77011	1.67491	1.41444	1.97749	2.35841	3.784	2.83034	1.71059	2.15668	1.1607	2.38445	2.25177	2.98415	1.50107	1.9268	1.93897
b0293	ecpA	common pilus major subunit	0.209005	-0.197594	0.166657	-0.149476	0.0359542	15.1469	12.5245	12.3811	13.7193	16.741	15.836	17.4906	14.8543	16.9124	12.8504	15.3953	14.7069	12.2746	14.6492	17.3924	15.3081	15.2291	19.2058	13.9667	24.7156	13.7047	14.7854	15.3759	17.0696	16.4135	15.1867	16.2693	18.5374	15.2991	15.241
b0294	matA	DNA-binding transcriptional dual regulator MatA	0.14175	0.941301	0.370057	-0.0118819	0.359175	1.33092	1.27011	1	1.49556	1.34596	1.13129	1.11295	1	1.11531	2.22591	2.25177	1.72141	1.08607	1.12187	1.22003	1.40495	1.41444	1.61093	1.37048	2.34044	1.21533	1.56847	2.15668	1.1607	1.27689	1.50071	1.5176	2.37794	1.662	1.46948
b0296	ykgM	50S ribosomal subunit protein L31B	3.91597	6.18111	6.3835	5.83529	6.67537	1.08273	1	1.21076	9.42447	12.2436	28.0462	1	1.28083	1	110.787	79.2354	48.0362	1	1	1	57.4224	72.4216	120.621	1	1.61867	1.10767	51.878	116.007	44.8699	1	1	1.08627	129.65	116.717	69.075
b0299	insF1	IS3 element protein InsF	0.460465	0.238423	0.874113	0.325145	0.784379	1.24819	1.18007	1.10538	1.99111	1.34596	1.52517	1.4518	1.28083	1.23061	1.68106	1.41726	1.57713	1.08607	1.12187	1.44006	1.94487	2.51961	2.22187	1.37048	1.928	1.323	1.99482	1.99144	1.80348	1	1.1669	1.34507	2.62848	1.7944	1.62598
b0301	rclC	DUF417 domain-containing inner membrane protein RclC	4.40155	7.64016	6.25673	1.90907	5.14633	1.33092	1.45018	1.63228	19.8312	28.3306	45.1141	1	1.09361	2.15307	410.726	261.576	174.861	1.60246	1.60934	1.22003	91.9777	116.628	130.273	1	1.10311	1	3.416	5.79198	2.44626	1.0923	1.1669	1	41.9624	33.9674	39.4976
b0303	rclB	DUF1471 domain-containing protein RclB	3.53025	6.77869	1.99999	5.07959	0	1.24819	1.63025	1.21076	12.3978	13.6274	21.219	1	1	1.23061	129.312	138.694	86.7041	1	1.12187	1	3.56465	4.8681	4.05467	1.61746	3.16533	2.72267	92.9499	109.067	51.7798	1	1	1	1	1	1
b0304	rclA	cupric reductase RclA	5.01314	1.27205	6.28218	6.16336	1.3553	9.76945	8.74301	4.47755	183.365	203.558	355.489	12.5208	16.9138	1	24.0198	27.7044	21.7767	5.73359	7.94648	7.16091	448.464	526.508	647.001	5.32222	13.6827	6.92169	586.381	843.892	427.968	1	1	1.17253	2.87901	2.98599	2.25195
b0305	rclR	DNA-binding transcriptional activator RclR	0.740275	1.38753	1.10328	0.868655	1.31815	2.73734	2.17046	2.58071	4.79927	2.90276	4.80747	1.9036	2.12333	6.65007	12.4418	10.5969	4.89564	2.80737	3.19363	1.99015	5.58938	4.5918	6.98714	2.23492	4.50578	2.07667	5.26352	6.78342	4.05322	2.56904	3.33664	3.41549	8.89184	7.09037	7.25977
b0306	ykgE	putative lactate utilization oxidoreductase YkgE	0.501877	-0.928618	0.547389	-1.16659	-1.31578	16.4706	14.5953	10.0627	17.023	18.8168	22.4006	15.3446	24.2154	26.8289	14.0764	13.309	7.49273	13.1352	13.6743	14.312	25.8366	16.8868	17.373	7.54507	65.6507	13.0587	19.4753	9.59251	9.35617	26.9353	29.8742	33.3503	12.2741	11.9891	11.9546
b0307	ykgF	putative amino acid dehydrogenase with NAD(P)-binding domain and ferridoxin-like domain	1.26844	-0.306487	1.00395	-0.153265	-0.562078	39.9661	33.8628	20.8115	73.021	69.1534	85.8147	45.615	55.6685	74.4509	67.7439	37.7185	36.6379	55.049	32.3201	32.9047	78.6145	82.7826	79.8104	21.6232	130.404	43.6361	74.1904	58.008	43.745	67.1765	75.4386	92.5297	50.9817	55.0189	53.2691
b0308	ykgG	DUF162 domain-containing lactate utilization protein YkgG	1.67485	0.205166	1.36405	0.42534	-0.178048	22.2618	15.6757	17.2286	56.0069	50.9907	69.1406	25.51	33.8573	40.0892	48.1293	31.0424	35.4836	33.5327	20.377	16.5123	62.2817	58.607	60.3827	12.1143	64.0009	26.0864	56.71	46.1107	34.4247	38.2877	46.1472	51.2076	32.4421	41.3818	46.0704
b0311	betA	choline dehydrogenase	0.198863	-0.444104	0.314898	0.256608	0.0128088	35.9951	45.6574	22.4976	39.8187	37.4984	42.2257	33.4165	29.832	26.5983	24.9733	15.3953	25.6724	55.3933	29.639	33.1247	48.1086	48.3842	50.4856	40.0235	62.3511	33.7308	44.3458	56.1904	62.0643	17.8902	28.0382	30.8485	22.546	24.9643	29.9514
b0312	betB	betaine aldehyde dehydrogenase	-0.0193595	-0.598663	-0.418413	-0.403391	-0.346507	76.5331	70.7771	56.0086	62.1187	71.0562	67.4338	79.9517	64.6551	55.3098	45.2689	38.1357	48.6134	129.84	61.6903	72.0705	61.4718	59.9885	75.7782	72.1314	146.593	58.0635	51.4517	75.0278	82.7941	36.9033	58.498	64.3203	39.0813	39.5282	47.0093
b0313	betI	DNA-binding transcriptional repressor BetI	-1.24582	-0.933974	-0.62318	-0.873618	-0.900992	34.3405	39.8051	36.724	14.2149	16.568	15.9673	34.3201	34.5125	30.8646	21.568	15.1867	15.4283	69.0777	30.3702	30.8144	23.8119	23.1034	37.656	37.8006	65.8569	33.7308	18.9068	33.2219	22.8546	29.8888	34.0467	36.0246	17.2848	18.3443	17.9014
b0314	betT	choline:H(+) symporter	-0.396239	-0.475576	0.20259	-0.420693	-0.510112	47.5774	55.9214	47.1566	40.8098	31.9631	41.7006	51.8273	46.0266	46.3158	35.4616	28.1216	40.1007	52.8113	38.901	42.8062	50.8083	46.1738	57.8168	60.0291	94.6249	57.6329	45.4827	50.2417	62.8678	34.6882	56.6621	53.8819	27.6819	35.4238	38.8716
b0315	pdeL	DNA-binding transcriptional regulator/c-di-GMP phosphodiesterase PdeL	-0.788895	-0.821847	-0.556436	-1.85175	-0.677345	17.2152	11.8042	11.538	8.10299	6.36233	9.00882	12.4079	14.1055	17.2584	8.35545	11.2228	5.18421	8.65982	13.5524	15.6322	8.28901	7.76917	9.67525	8.28602	55.0302	12.5204	9.52704	6.94866	4.5353	7.55304	16.4385	18.1672	9.89398	9.20876	7.25977
b0316	yahB	putative LysR-type DNA-binding transcriptional regulator YahB	-0.960385	-1.44421	-0.621558	-1.3322	-1.07114	20.5244	18.0166	17.8609	9.25929	8.09211	11.6347	17.8295	22.3432	24.7533	9.17272	7.0502	7.63702	8.65982	17.5741	16.6223	7.74909	8.59805	11.508	17.6714	32.552	19.1957	10.0955	8.60107	8.87409	19.367	26.5361	25.5862	12.5246	10.7976	10.7026
b0318	yahD	ankyrin repeat-containing protein YahD	-1.03586	0.282335	-0.693379	-1.22939	0.451399	20.359	15.9458	25.2375	9.92003	10.1678	9.92786	8.45466	10.9227	7.68783	10.6711	13.309	8.93556	10.7254	22.8144	19.3727	10.0438	9.70322	12.9743	10.7559	26.8809	12.8434	6.68469	6.45294	8.392	7.09156	9.26169	10.0581	11.773	12.3863	11.9546
b0319	yahE	DUF2877 domain-containing protein YahE	-0.240614	0.774916	-0.119898	-0.00560913	1.11826	4.06104	3.07081	2.79147	2.65186	2.38383	3.36326	2.12949	2.68499	2.03777	3.17939	5.38118	3.16424	2.29098	3.55923	2.98029	2.61978	2.7959	2.71061	3.22285	4.91822	2.83034	3.70023	4.13957	3.08904	2.10756	2.25177	1.77641	3.25481	4.83958	5.22535
b0320	yahF	putative acyl-CoA synthetase YahF	1.43957	1.08379	0.464439	1.29915	1.54501	3.56465	3.25088	2.26456	8.76373	8.957	6.90814	4.95323	3.52748	3.30615	6.99333	7.46746	10.5227	6.42212	4.29044	4.30049	6.39927	8.18361	6.13184	3.34635	4.09333	3.90701	7.82163	10.584	9.51687	3.39971	2.83593	3.67429	7.5139	11.3272	10.0767
b0321	yahG	DUF1116 domain-containing protein YahG	1.22893	0.897326	0.727829	0.562632	1.14304	5.79838	3.88112	3.10761	10.5808	10.5138	8.87753	5.85683	5.86774	4.92045	11.4883	9.13648	10.3784	6.33605	4.16857	5.51067	10.8537	7.21658	8.45338	3.46984	8.424	5.09135	7.11105	9.26203	8.71339	3.95348	5.17257	4.7095	8.14024	10.93	11.4851
b0322	yahH	putative uncharacterized protein YahH	0.755258	-0.016881	0.471123	0.1776	0.604434	1.41365	1.18007	1.42152	1.99111	2.21085	2.57551	2.12949	1.65527	1.23061	1.27242	2.25177	1.43285	1.43033	1.12187	1.33005	2.07985	1.69073	1.61093	1.49397	1.72178	1.323	1.99482	1.49572	1.64278	1.18459	1.41726	1.69014	2.50321	1.9268	2.09546
b0323	yahI	carbamate kinase-like protein YahI	0.675165	0.365575	-0.264422	0.0950605	0.10059	2.73734	2.44056	1.5269	3.3126	3.76765	3.62584	2.80719	2.87221	2.26838	2.77076	3.29491	4.17422	4.27048	2.21868	3.75041	2.61978	3.07219	2.8328	3.09936	3.68089	2.39967	3.27388	2.15668	4.37461	2.93822	2.41867	2.89788	2.25267	3.25079	3.34741
b0324	yahJ	amidohydrolase family protein YahJ	0.43389	0.168957	0.112774	-0.0670131	0.321381	24.7437	27.9205	21.233	30.8986	40.0931	28.8339	24.3805	27.5854	26.8289	28.7872	35.4236	24.3738	30.7786	23.0581	30.2643	30.561	29.32	31.0579	23.9695	42.2445	24.1484	31.1289	28.0995	27.0327	23.7972	27.1203	28.3468	32.0663	34.3646	32.6118
b0325	yahK	aldehyde reductase, NADPH-dependent	1.58029	0.255095	0.912944	0.787787	0.28313	96.1403	64.8348	57.0624	220.367	197.849	233.781	166.584	168.188	111.465	147.564	128.889	256.092	103.59	93.6198	73.9408	194.429	137.212	178.904	46.445	123.29	54.6182	144.254	136.497	106.577	178.671	120.586	135.146	185.018	183.579	159.998
b0326	yahL	uncharacterized protein YahL	0.358478	0.768287	0.770295	-0.167201	0.414064	1.74458	1.27011	1.10538	2.32149	1.17298	1.78775	1.33885	1.46805	2.03777	2.49833	2.87765	2.87568	1.43033	1.60934	1.44006	2.4848	2.93405	2.22187	2.11143	6.77422	1.86134	2.98964	3.97433	2.60696	1.36919	1.58416	2.20774	2.25267	2.05919	2.56494
b0327	yahM	uncharacterized protein YahM	0.210342	1.20154	0.75999	0.224875	1.10067	1.57911	1.72028	1.94842	2.1563	1.86489	2.05034	1.33885	1.65527	1.46123	4.26909	2.66902	3.30853	1.17213	1.73121	1.88013	2.34982	2.7959	2.95499	1.37048	2.856	1.646	2.56329	2.81765	1.48209	1.46148	1.75106	1.86267	4.38222	3.78039	2.72144
b0328	yahN	putative amino acid exporter YahN	-0.510027	-0.0237387	0.0531329	-0.736701	-0.366376	2.82007	3.43095	2.89685	2.1563	1.69191	2.57551	2.35539	2.21694	2.96023	2.36212	2.46039	2.58711	1.77459	2.94989	1.55008	2.21484	1.82888	2.46624	2.35841	3.57778	3.15334	1.99482	1.49572	1.96417	3.39971	3.33664	2.38028	2.62848	2.19159	2.25195
b0329	yahO	DUF1471 domain-containing protein YahO	-0.0390462	-0.70523	0.757253	-0.184211	-1.29825	262.098	132.451	368.778	106.058	164.81	472.076	214.136	516.7	307.026	229.972	299.546	107.048	213.409	277.275	131.699	344.528	227.007	480.46	39.159	568.214	89.1793	379.743	132.201	101.113	227.588	473.085	539.826	242.14	120.424	141.845
b0330	prpR	DNA-binding transcriptional dual regulator PrpR	-0.396296	0.468845	0.410582	0.304583	0.692171	2.48915	2.35053	3.31837	1.49556	1.86489	2.83809	2.58129	1.84249	2.26838	3.3156	3.50353	2.44283	2.29098	1.60934	2.32019	2.21484	2.24332	3.81029	1.61746	4.09333	2.18434	1.99482	5.79198	1.96417	1.92296	2.16832	2.12148	2.75374	3.78039	3.50391
b0331	prpB	2-methylisocitrate lyase	-0.371321	0.101563	0.329047	-0.221569	-0.0175671	1.82731	2.26049	1.5269	1.16519	1.51893	1.65646	1.9036	1.65527	1.57654	1.68106	2.25177	1.57713	1.68852	1.3656	2.10016	1.67491	1.96702	2.8328	1.74095	1.82489	1.43067	1.14212	1.66096	1.48209	1.18459	2.33522	1.34507	1.62634	1.3972	1.78247
b0333	prpC	2-methylcitrate synthase	-0.064438	-0.0307154	-0.394849	-0.494324	0.285874	1.57911	2.17046	2.0538	1.33037	2.03787	2.18163	1.6777	2.02971	1.57654	1.68106	1.62588	1.8657	1.68852	1.60934	2.21018	1.94487	1	1.24437	1.74095	2.34044	1.43067	1.42635	1.16524	1.32139	1.18459	2.08487	1.2588	1.12527	2.45639	1.93897
b0334	prpD	2-methylcitrate dehydratase	0.57884	0.0116354	-0.531532	0.0436	0.0969137	1.82731	1.81032	2.47533	3.3126	3.76765	2.05034	2.80719	2.31055	2.15307	2.36212	2.66902	2.29855	2.89344	2.34055	2.54023	2.21484	1.55259	1.61093	1.74095	2.54667	1.646	1.99482	2.15668	1.96417	1.46148	2.25177	1.94894	1.87687	1.9268	2.25195
b0335	prpE	propionyl-CoA synthetase	-0.884787	-0.754621	-0.782978	-0.822196	-0.285557	4.80561	5.59179	6.3744	2.81704	2.90276	3.36326	5.40503	5.11886	4.57453	2.90697	2.87765	3.16424	8.31555	4.29044	4.96058	3.29469	3.34849	3.56592	3.46984	8.424	5.41435	4.69505	2.48717	2.60696	4.50726	5.00567	5.83098	4.25695	4.04519	4.28638
b0336	codB	cytosine transporter	-0.195256	0.395496	0.728968	0.206164	0.0930592	21.7654	54.6609	21.5492	48.7387	22.9682	13.8666	31.0446	20.939	26.0217	27.5613	23.1145	51.9319	15.7172	21.4738	24.4335	17.7377	69.1061	15.2958	59.7822	29.9742	83.1499	31.9816	93.3695	74.1165	100.126	18.4413	20.4102	21.5438	56.2105	70.4835
b0337	codA	cytosine/isoguanine deaminase	0.348817	0.118327	-0.00349004	0.0915223	0.328651	175.975	215.734	128.616	239.528	210.996	212.118	168.617	141.416	156.319	166.361	158.931	180.921	205.061	166.863	191.328	182.955	232.533	146.402	191.672	235.681	205.675	169.693	263.072	241.722	222.05	125.426	134.542	150.569	218.4	236.367
b0338	cynR	DNA-binding transcriptional dual regulator CynR	0.78661	-0.540529	0.251707	0.0101163	-0.364488	8.03211	9.10315	8.48201	12.7282	14.8383	16.6238	10.8266	14.3863	15.0675	9.98999	9.34511	8.35843	12.2746	11.8463	8.04104	12.8784	13.295	12.119	12.9787	15.7449	10.1517	13.2221	12.0711	13.8557	12.0756	14.7695	13.595	11.2719	12.2539	7.88575
b0339	cynT	carbonic anhydrase 1	5.79787	5.58099	6.08359	5.54027	5.65528	3.9783	3.16084	4.05603	229.287	159.621	233.912	3.25899	4.08914	3.07553	191.561	139.32	168.08	2.72131	2.70615	3.64039	193.349	218.028	203.585	3.59333	8.01156	3.47634	285.235	216.804	199.781	3.03052	3.7539	2.55281	167.355	149.949	153.269
b0340	cynS	cyanase	3.91101	3.83568	4.37858	4.18409	3.70535	5.79838	7.21242	6.9013	109.527	84.8944	105.115	5.74388	6.05496	6.07353	101.661	62.3366	91.1768	4.18442	6.60593	6.28078	113.575	125.055	116.466	4.70476	9.04267	6.59869	130.753	131.871	107.22	5.24563	5.92363	6.60738	83.8017	73.6873	74.3958
b0341	cynX	cyanate transporter	3.63312	3.55186	3.61188	3.8653	3.39278	5.96384	7.57256	6.9013	90.2003	79.5321	83.8453	5.40503	7.08468	8.26437	88.4481	58.5813	96.371	10.209	7.33714	6.61083	92.2476	122.431	80.6657	6.43365	9.45511	8.75203	118.957	117.825	122.325	6.35319	8.09337	6.08978	71.0244	74.3492	70.327
b0342	lacA	galactoside O-acetyltransferase	-0.123197	-0.071896	-0.285793	-0.606519	0.158212	2.65461	2.5306	3.00223	1.99111	2.5568	2.96938	2.58129	2.49777	1.80715	2.49833	2.04314	2.00998	1.77459	2.70615	3.42036	2.07985	1.69073	2.71061	2.85238	3.06222	2.83034	2.27906	1.66096	1.80348	2.10756	2.08487	2.20774	2.87901	2.32399	1.93897
b0343	lacY	lactose permease	0.528	-0.00938066	0.650627	0.0693654	0.547149	2.90281	2.98077	2.15918	3.64297	4.45956	3.49455	3.14604	3.24665	3.42146	3.72424	3.29491	2.7314	2.03278	2.82802	3.09031	4.23956	3.21034	5.03216	4.70476	8.424	5.73735	5.54776	8.10534	6.14226	2.84593	2.83593	2.81162	4.63275	3.64799	4.12989
b0344	lacZ	beta-galactosidase	0.73601	-0.140035	0.538889	0.219969	-0.0319108	7.53572	9.10315	5.10984	11.7371	12.5895	11.8972	10.1489	7.92717	8.95622	8.62787	5.38118	10.5227	8.48768	4.65604	6.50081	10.7187	9.97951	7.84245	7.54507	9.66134	8.10602	9.24281	9.75775	10.481	6.81467	7.34231	8.50527	6.01069	7.48757	8.66822
b0345	lacI	DNA-binding transcriptional repressor LacI	0.0865153	0.109625	-0.236846	-0.44366	0.0681088	27.3911	26.3899	28.1881	27.5949	24.698	34.7421	25.7359	24.8707	21.64	24.9733	28.7475	24.2296	33.2745	35.1231	30.1543	30.696	28.353	24.582	35.9482	33.8925	37.4991	28.9971	25.7861	24.1402	27.6736	24.5333	23.1707	27.0556	28.2743	23.6917
b0346	mhpR	DNA-binding transcriptional activator MhpR	-0.48572	-0.385358	-0.435913	-0.541693	-0.0363379	2.90281	2.35053	2.68609	2.32149	1.69191	1.65646	2.69424	2.87221	2.38369	1.95348	1.83451	2.29855	4.95901	2.58429	2.65024	2.21484	2.24332	3.07717	2.11143	5.84622	1.646	2.13694	2.81765	1.64278	3.30741	2.50212	3.07042	3.50535	2.58879	2.56494
b0347	mhpA	3-(3-hydroxyphenyl)propanoate hydroxylase	0.639567	0.151867	-0.000479738	0.10546	0.179058	1.24819	1.54021	2.26456	3.3126	2.90276	1.65646	1.6777	1.9361	1.69184	1.40864	2.04314	2.44283	2.03278	2.34055	1.55008	2.61978	1.69073	1.61093	1.74095	2.75289	1.75367	2.27906	2.15668	2.28557	1.46148	1.58416	1.2588	1.50107	2.05919	1.31299
b0348	mhpB	3-carboxyethylcatechol 2,3-dioxygenase	0.757123	0.0808187	-0.113408	0.319868	-0.198939	1.16546	1.54021	1.31614	2.32149	2.5568	1.91904	2.01655	1.46805	1.34592	1.40864	1.83451	1.8657	2.37705	1.73121	1.55008	1.94487	1.55259	1.73312	1.49397	2.13422	1.646	2.27906	2.98289	1.32139	1.83067	2.16832	1.5176	1.62634	1.3972	1.78247
b0349	mhpC	2-hydroxy-6-ketonona-2,4-dienedioate hydrolase	0.857926	0.86043	0.375894	0.666132	0.610887	2.73734	1.54021	2.0538	3.3126	5.32446	2.83809	2.12949	1.9361	2.03777	4.26909	3.50353	3.30853	2.20491	2.21868	2.43021	3.42967	3.48663	1.97749	2.35841	2.54667	2.292	3.55811	3.80909	4.05322	1.83067	2.33522	2.29401	3.88115	2.32399	3.6604
b0350	mhpD	2-hydroxypentadienoate hydratase	0.357361	0.295912	0.050967	0.183275	-0.00510648	3.48192	2.5306	2.68609	2.65186	3.4217	5.07006	2.58129	2.49777	2.96023	4.67772	2.46039	2.7314	2.63524	3.80297	3.09031	2.75476	4.03922	3.07717	2.35841	3.68089	2.50734	2.98964	2.98289	3.73183	2.47674	2.58558	3.50176	3.38008	2.58879	2.56494
b0351	mhpF	acetaldehyde dehydrogenase (acetylating) MhpF	0.387223	-0.169893	-0.509632	-0.219681	-0.15922	6.37749	5.50175	5.00446	6.12076	8.26509	7.6959	6.42157	6.71024	6.18884	6.17606	5.38118	5.61705	7.7131	6.60593	7.38094	5.72436	4.72995	4.78778	4.95174	8.63022	5.73735	6.11623	5.29626	5.17809	4.69185	7.0085	6.00351	5.88543	5.36918	4.59937
b0352	mhpE	4-hydroxy-2-oxovalerate aldolase	0.732399	0.27844	0.325317	0.161008	0.191109	3.64738	3.61102	3.31837	4.96446	6.88126	5.72652	3.37194	4.65081	3.88269	6.58469	4.54667	3.30853	4.52868	4.16857	4.96058	6.39927	5.55883	5.15434	4.45777	5.94934	2.93801	5.26352	4.80053	4.8567	2.66133	4.83876	3.93309	3.50535	5.10438	4.44287
b0353	mhpT	3-hydroxyphenylpropionate/3- hydroxycinnamate:H(+) symporter	-0.25183	-1.05797	-0.797381	-0.870654	-0.628717	6.62569	8.2028	5.00446	5.29483	4.9785	6.38298	7.77697	8.208	8.95622	4.54151	4.12942	3.30853	6.85244	7.33714	8.26107	4.23956	4.8681	3.81029	6.55714	12.8578	5.73735	4.41082	5.13101	4.21391	4.59956	8.84443	8.419	5.76016	3.78039	4.59937
b0354	yaiL	DUF2058 domain-containing protein YaiL	-0.440816	-0.59742	-0.783438	-1.13736	-0.446915	53.3685	56.4616	55.6924	47.252	41.131	33.5604	54.4251	47.1499	51.2741	24.4285	47.3154	29.2795	38.9548	56.5719	65.0294	28.1313	30.4252	34.7235	58.5472	81.5298	58.6019	32.2658	29.0909	28.961	57.4854	52.9068	49.1372	41.4613	38.7338	36.8372
b0355	frmB	S-formylglutathione hydrolase FrmB	2.01315	2.26325	1.76072	2.04522	2.41843	42.3653	25.3995	25.0267	105.563	146.821	122.183	37.3697	37.3208	38.2443	247.952	148.5	145.716	36.2007	42.9226	53.8078	155.284	118.839	176.338	16.066	51.4214	18.8727	106.309	159.3	90.8289	23.0588	32.0439	36.9735	173.869	171.663	146.696
b0356	frmA	S-(hydroxymethyl)glutathione dehydrogenase	2.66539	3.30688	2.83973	3.58155	3.38728	86.6262	53.1303	46.2082	359.453	426.872	393.432	80.5164	86.4663	72.6059	1173.79	589.539	607.71	128.635	87.4045	96.2741	640.948	696.152	898.705	39.7765	100.812	36.4225	550.284	1036.73	532.099	65.5152	81.6975	77.778	803.713	861.199	689.262
b0357	frmR	DNA-binding transcriptional repressor FrmR	2.97959	4.06	3.94763	4.50569	4.05659	10.2658	8.56294	6.16364	58.3195	62.5803	76.2304	11.1655	10.9227	9.18683	235.285	153.924	132.442	11.3278	11.6025	11.8916	152.854	174.374	210.061	5.81619	12.5484	5.62968	149.655	265.22	130.199	10.7834	10.43	12.4736	203.933	220.253	136.368
b0358	yaiO	outer membrane protein YaiO	-1.2087	0.705068	0.0935547	-0.0455267	0.761323	7.45299	7.03235	8.90353	2.98223	3.24872	3.88843	4.84028	4.65081	4.80515	11.2159	7.0502	5.03992	5.30327	6.7278	8.26107	6.53425	6.664	8.45338	3.84031	9.76445	5.84502	4.69505	10.4187	3.73183	4.23037	5.08912	6.34858	10.8961	9.34116	6.32081
b0363	yaiP	putative glucosyltransferase	-0.481907	0.0342505	-0.0985805	-0.478929	-0.0540325	2.98554	2.44056	2.36995	1.66074	1.34596	2.57551	1.79065	2.31055	2.84492	2.49833	2.46039	2.15426	2.37705	3.07176	2.32019	2.34982	1.82888	3.07717	2.35841	4.60889	3.69168	2.70541	2.81765	2.12487	1.83067	2.75248	3.15669	3.50535	2.32399	1.62598
b0365	tauA	taurine ABC transporter periplasmic binding protein	-0.675511	-0.525372	0.0512734	-0.723193	-0.8755	2.0755	3.25088	2.26456	1.66074	1.17298	1.91904	1.4518	2.7786	2.499	1.68106	1.41726	1.57713	3.2377	1.85308	1.44006	2.34982	1.82888	2.58843	3.46984	4.29956	2.50734	2.42117	2.32192	1.48209	3.03052	2.08487	2.72535	1.25053	1.3972	1.62598
b0366	tauB	taurine ABC transporter ATP binding subunit	-0.259326	-0.374575	-0.213006	-0.59911	-0.531621	2.48915	3.79109	1.94842	1.82593	2.21085	2.83809	2.58129	2.40416	2.72961	1.54485	2.25177	2.15426	2.9795	1.85308	1.99015	2.07985	1.82888	1.97749	4.33428	4.91822	3.36867	2.56329	3.64385	2.12487	3.39971	3.08628	2.12148	1.7516	1.7944	2.40845
b0367	tauC	taurine ABC transporter membrane subunit	-0.0756861	-0.416764	0.285113	-0.32793	-0.804586	4.14377	4.69144	3.00223	4.30371	2.38383	4.54489	3.03309	4.5572	3.30615	3.17939	2.25177	2.7314	2.37705	3.19363	3.20032	3.9696	3.76293	2.95499	4.45777	6.98045	2.72267	4.41082	2.81765	4.05322	4.04578	4.75531	4.4507	2.25267	2.45639	2.87793
b0368	tauD	taurine dioxygenase	-0.126806	-0.538435	-0.393085	-0.479363	-0.3035	7.86665	6.58217	6.47978	5.29483	7.22722	6.64556	6.30862	7.08468	7.57253	3.99666	6.84158	3.59709	10.2951	7.45901	7.82101	5.99432	6.24956	7.23152	5.69269	14.4044	7.56769	7.25316	6.2877	6.30296	5.89171	6.34089	8.76407	4.13168	6.56077	6.32081
b0369	hemB	porphobilinogen synthase	0.647051	0.417187	0.0477924	0.138639	0.842946	271.695	226.448	175.088	296.022	391.585	366.649	218.541	207.973	210.283	275.059	337.934	237.335	327.532	265.088	294.633	327.926	292.765	296.447	197.846	404.061	199.969	313.8	276.456	292.502	156.704	192.938	213.045	337.343	315.713	356.242
b0372	insF2	IS3 element protein InsF	-0.156958	0.176781	0.219175	-0.470235	0.276541	2.24096	1.72028	1.63228	1.49556	1.86489	1.65646	2.01655	2.31055	1.92246	2.49833	1.83451	2.7314	1.86065	1.85308	1.55008	2.21484	1.69073	2.22187	2.11143	2.64978	1.969	1.71059	1.8262	1.32139	1.83067	1.58416	2.12148	2.50321	1.7944	2.40845
b0373	insE2	IS3 element protein InsE	-0.919107	0.570017	0.167045	0.311295	0.95726	3.31646	1.81032	2.89685	1.33037	1.51893	1.39388	3.37194	2.40416	2.499	3.99666	4.54667	3.74138	1.43033	2.21868	2.87028	1.67491	2.93405	2.71061	2.11143	3.06222	3.15334	3.416	4.47005	2.44626	2.75363	2.25177	2.20774	6.01069	4.17758	3.8169
b0376	ampH	peptidoglycan DD-carboxypeptidase/peptidoglycan DD-endopeptidase	-0.26995	-0.175836	0.259147	-0.0056888	-0.410361	25.9847	30.6215	27.1343	25.1171	18.1248	26.2081	23.4769	30.3937	34.3239	25.2457	24.9922	27.8366	20.3647	27.4454	24.2134	24.6218	33.3262	28.2476	28.9092	39.6667	32.9771	31.4131	33.3872	36.353	35.242	31.4598	31.0211	22.6712	25.7587	25.1001
b0377	sbmA	peptide antibiotic/peptide nucleic acid transporter	-0.688176	-0.110267	-1.00973	-0.964854	0.231621	81.4969	63.6644	68.0219	40.975	54.6233	36.7115	64.3646	55.0132	61.767	61.0695	58.9985	47.7477	59.008	87.7701	85.9325	44.7341	35.2603	35.5788	55.8304	121.743	54.1875	42.214	40.4925	36.0317	47.5174	56.2448	59.2305	67.1411	62.8305	61.4068
b0378	yaiW	surface-exposed outer membrane lipoprotein	-0.226613	-0.254347	-0.506891	-0.409172	-0.157662	43.8545	37.6443	37.8831	25.2823	37.6714	39.0747	39.6287	43.0311	44.2403	33.2822	38.3444	34.7622	59.7826	44.8725	47.0968	36.2302	38.1613	32.402	36.6892	74.1058	42.2365	35.3924	38.6749	41.1739	31.9193	43.0595	40.2517	35.0727	32.6434	35.5852
b0379	yaiY	DUF2755 domain-containing inner membrane protein YaiY	-1.01786	-0.670046	-0.74455	-1.124	-0.607007	4.64015	4.06119	4.05603	1.99111	1.86489	2.44421	5.63093	3.34026	2.96023	1.68106	3.08628	2.7314	2.29098	3.07176	7.60097	2.88974	2.38146	2.46624	2.97587	8.93956	1.86134	2.84753	1.99144	1.48209	2.56904	4.42151	3.67429	2.37794	2.05919	2.56494
b0380	yaiZ	DUF2754 domain-containing protein YaiZ	-2.82622	-0.168672	-0.204835	-0.658887	-0.462962	20.5244	22.1582	26.5021	2.48667	3.24872	4.01972	17.0388	13.6374	20.7176	20.7507	15.6039	9.36841	9.26227	18.0615	19.9228	9.36887	12.0517	19.5724	17.4244	27.912	18.7651	8.67434	19.8374	12.088	17.2442	24.116	18.9436	15.2805	14.6371	13.8325
b0381	ddlA	D-alanine--D-alanine ligase A	1.0291	0.701113	0.183573	0.27246	1.06701	386.939	338.271	233.996	656.622	784.418	516.453	324.035	303.83	339.773	503.35	602.474	467.322	357.655	392.562	489.472	543.896	455.639	408.37	260.457	533.775	273.398	437.585	365.025	486.944	206.821	326.961	297.415	530.881	519.873	690.67
b0382	iraP	anti-adaptor protein IraP	-0.565076	-0.04652	-0.166849	-0.38099	-0.224681	19.4489	19.007	26.1859	11.0763	9.82189	22.7945	10.3748	19.8157	19.3339	16.2557	22.9059	8.79128	13.4795	20.4989	22.4532	14.6332	13.9858	21.6495	17.5479	24.9218	16.1811	19.9016	12.5668	12.5701	16.6904	20.8614	22.8257	18.0364	16.3583	17.2754
b0383	phoA	alkaline phosphatase	-1.14515	-0.88934	-1.08001	-1.31962	-1.19475	52.9549	49.2588	49.5804	22.4741	19.1627	26.9958	28.1079	54.2643	52.6577	25.5182	26.0353	21.3439	61.0736	53.4033	55.5681	23.272	27.9385	29.2251	60.1526	77.9209	53.6492	32.8343	19.8374	24.1402	36.9956	56.6621	55.4347	18.1616	22.1839	24.7871
b0384	psiF	phosphate starvation-inducible protein PsiF	0.7279	1.85471	0.502281	0.0054448	1.42025	16.3052	9.19319	25.4483	28.586	25.9089	29.8843	7.77697	14.0118	9.64806	28.5148	45.2291	39.9564	18.127	24.3987	17.3924	35.5553	19.2353	30.0804	10.6324	33.0676	12.5204	22.6018	19.0112	14.8198	13.7369	14.6026	13.9401	37.077	37.6746	38.4021
b0385	dgcC	diguanylate cyclase DgcC	-0.0711482	0.618376	-0.0311455	-0.270289	0.472929	6.1293	4.06119	5.8475	5.29483	4.11361	5.85781	2.92014	4.27636	4.92045	7.26575	6.00707	5.32849	4.70081	5.26538	4.85057	5.85934	3.48663	5.15434	5.32222	8.32089	5.19901	5.1214	6.2877	4.21391	3.67659	5.00567	3.84683	5.13382	6.56077	5.69483
b0386	proC	pyrroline-5-carboxylate reductase	0.535459	0.409695	0.0234206	-0.0125312	0.671895	128.074	128.76	123.979	192.615	197.503	161.833	140.831	121.57	121.727	160.64	149.96	199.678	133.368	135.421	132.799	139.761	139.837	128.563	119.923	165.462	126.109	135.443	131.044	141.448	136.306	117.081	116.081	173.243	202.644	212.737
b0387	yaiI	DUF188 domain-containing protein YaiI	-2.04638	-1.06407	-1.38409	-1.58734	-1.20114	34.7541	31.2518	47.4728	6.45113	9.64891	11.3721	31.3834	30.1128	26.9442	18.7076	13.9349	9.65698	31.2089	32.6857	31.9146	10.4487	14.262	11.9968	36.5657	52.04	40.9445	15.2117	13.7235	14.177	26.9353	32.795	32.1425	12.5246	18.6091	8.82471
b0388	aroL	shikimate kinase 2	-0.872752	-0.684203	-0.472372	-0.997417	-1.06088	40.9589	58.9826	49.3696	33.2112	24.3521	23.9761	41.21	40.7844	44.9321	26.3354	29.582	23.0753	38.9548	42.1914	37.1953	25.2967	33.4644	26.537	80.5288	74.0027	78.9509	33.4028	44.6235	38.9242	65.792	47.7328	45.514	26.5545	27.0827	22.5962
b0389	yaiA	protein YaiA	-0.854139	-0.538701	-0.42825	-0.853318	-0.578213	41.6208	36.2037	48.4212	17.1882	21.5844	31.0659	44.1467	41.9078	34.6698	27.0165	30.4165	25.6724	29.7458	44.1413	35.3251	21.9222	24.7612	34.4791	55.0895	62.0418	63.3392	32.9764	35.8658	31.0501	45.6714	38.0524	44.6513	33.0684	32.511	20.4053
b0390	aroM	protein AroM	-1.09686	-1.04017	-0.716224	-1.06378	-1.33956	55.685	58.4423	62.3314	26.9342	26.6008	28.9652	52.505	55.8557	72.1447	30.1494	27.913	29.7123	54.6187	46.3349	51.0574	30.1561	37.0562	25.3151	84.604	92.5627	89.0716	41.2192	39.6663	46.4769	76.9599	54.1585	60.352	25.6777	22.8459	27.1345
b0391	ppnP	nucleoside phosphorylase PpnP	-0.0447369	1.17982	-0.12539	0.0119209	1.05494	204.6	154.15	289.321	228.956	209.266	190.061	150.319	132.71	112.502	241.959	384.458	269.655	198.176	268.744	243.916	203.203	174.374	274.087	125.109	292.392	131.062	181.915	185.078	186.121	154.858	135.607	116.34	273.582	290.955	280.655
b0393	rdgC	nucleoid-associated protein RdgC	1.12413	1.02274	0.238676	0.503267	0.780102	47.8256	48.8986	33.5625	116.465	98.9057	68.6154	45.5021	42.095	42.8566	69.9233	76.106	119.023	84.9137	42.8008	50.9474	69.7057	84.9929	56.1062	64.5984	54.7209	64.7389	69.6427	80.8112	110.434	63.5769	42.3084	40.7693	69.0202	87.4568	95.3661
b0394	mak	fructokinase	0.76551	0.544642	-0.0255108	0.332179	0.511618	18.0425	13.6049	13.751	23.3001	28.8495	25.0265	13.6503	14.6671	12.3001	19.5248	16.6471	23.0753	26.5614	16.9647	18.4926	21.2473	20.4786	19.2058	7.91555	21.1067	9.72103	16.9171	17.3588	14.4984	19.367	14.8529	14.8028	24.6755	21.5219	23.6917
b0396	araJ	putative transport protein AraJ	-0.252498	-0.261058	0.303086	-0.137151	-0.510797	24.8264	22.1582	24.9214	18.0141	15.8761	26.4707	19.0719	24.1218	27.1748	19.5248	19.1506	20.0453	17.4385	20.8645	20.8029	26.9165	26.5571	19.4502	26.5628	38.12	27.5938	29.4235	27.9342	26.5506	16.3212	31.877	29.6408	16.7837	20.7275	17.1189
b0397	sbcC	ATP-dependent structure-specific DNA nuclease - SbcC subunit	0.0375724	-1.06428	-0.751688	-0.718947	-1.0061	48.2392	56.6416	39.0423	54.6854	55.1422	37.8931	65.4941	60.0682	58.8843	27.6975	24.1577	36.3493	65.9793	46.0912	47.3168	32.0458	37.0562	25.5595	54.719	57.7111	62.2625	32.6922	33.5524	39.8883	59.5159	58.0807	58.9717	25.6777	31.1871	31.0469
b0398	sbcD	ATP-dependent structure-specific DNA nuclease - SbcD subunit	0.168334	-0.496296	-0.512318	-1.09171	-0.676396	26.1501	27.6504	19.3362	32.0549	30.7523	19.3809	30.2539	31.517	26.483	15.8471	22.4887	24.2296	21.4836	27.0798	32.1346	20.0324	18.6827	17.8618	32.367	37.9138	35.8841	16.9171	14.2192	18.6765	33.0268	25.7851	26.8802	16.7837	14.2399	22.5962
b0399	phoB	DNA-binding transcriptional dual regulator PhoB	-1.40409	-0.405368	-1.23537	-1.23843	-0.198084	16.4706	13.2448	17.334	4.79927	5.15148	7.82719	13.8762	13.3566	11.3777	11.6245	10.1796	7.34845	12.1885	16.721	17.2824	7.34414	6.3877	5.88746	12.8552	22.9627	13.0587	7.82163	5.62674	7.26713	13.7369	12.7666	11.3521	12.7751	12.6511	7.57276
b0400	phoR	sensor histidine kinase PhoR	-0.829384	-0.593651	-1.06553	-1.01958	-0.618653	11.6723	9.64336	9.53581	5.12964	5.32446	6.90814	12.5208	10.6419	9.07152	6.17606	7.25883	7.92558	10.209	14.0399	11.5616	6.26429	4.5918	6.25402	11.7438	19.7662	11.5514	6.54258	6.94866	7.74922	11.891	10.6804	9.79928	8.76657	7.09037	5.22535
b0401	brnQ	branched chain amino acid transporter BrnQ	0.330109	-0.456152	0.442106	-0.305203	-0.411083	229.668	280.649	206.703	283.302	285.03	333.038	298.622	281.644	310.831	200.414	197.945	251.187	155.057	237.668	211.571	315.912	305.889	199.187	365.795	424.168	393.554	317.78	303.06	337.015	279.458	270.047	277.573	201.177	199.334	221.5
b0402	proY	putative transporter ProY	1.04221	0.15513	0.798568	0.468226	0.358755	135.189	165.584	125.033	286.771	286.76	303.366	171.328	166.878	183.647	197.826	192.103	191.165	156.262	142.489	149.412	285.406	304.093	190.023	195.5	256.406	205.029	306.694	266.707	335.408	126.892	167.235	169.739	190.529	193.906	210.389
b0403	malZ	maltodextrin glucosidase	0.823262	-0.0899523	0.410713	0.342319	0.179771	50.8039	50.8794	38.5154	80.7847	85.9323	81.3508	67.1884	58.5704	57.8466	56.0296	59.2071	57.2703	54.8769	46.7005	58.6485	75.9149	69.2443	67.8361	45.5806	85.1387	49.8808	73.622	78.3326	77.009	53.4243	63.5885	55.4347	59.8756	64.8165	70.64
b0404	acpH	acyl carrier protein phosphodiesterase	0.317886	0.175082	0.560249	-0.235639	0.192705	13.5751	12.1643	18.0716	20.3267	16.741	17.5428	14.328	17.569	16.2206	18.4351	16.8557	19.0354	11.2418	14.5274	13.4318	23.9469	15.5054	18.3505	17.3009	22.7565	20.2724	17.7698	17.5241	15.9447	15.3982	17.3565	14.8028	20.7922	16.7555	16.8059
b0405	queA	tRNA preQ1(34) S-adenosylmethionine ribosyltransferase-isomerase	-0.167264	-0.418582	0.605558	-0.450898	-0.989949	30.9485	47.278	27.7666	37.1757	24.1791	33.0353	40.0805	49.6774	74.3355	40.3653	21.2369	61.166	34.1352	30.1265	26.3037	36.9051	62.7514	38.1447	96.9532	49.9778	95.101	54.4361	51.7289	70.9026	78.8981	59.4994	54.3995	34.3211	32.6434	30.1079
b0406	tgt	tRNA-guanine transglycosylase	-0.261519	-0.0411479	-0.0602116	-0.64112	-0.303563	142.387	174.317	189.209	153.301	143.534	125.202	157.774	151.432	226.311	146.066	213.383	161.01	130.614	136.152	157.113	134.092	151.718	120.743	214.888	210.006	225.486	129.048	139.306	148.679	202.298	168.654	165.167	131.278	135.915	167.197
b0407	yajC	Sec translocon accessory complex subunit YajC	-0.625375	-0.136688	-0.869783	-0.731145	-0.304291	352.523	337.371	457.403	288.754	232.099	222.884	295.685	239.145	340.35	201.913	384.666	209.489	325.466	392.562	411.361	208.197	199.654	210.183	284.784	467.887	319.587	202.807	218.622	224.528	309.639	323.873	336.925	269.323	256.266	260.311
b0408	secD	Sec translocon accessory complex subunit SecD	0.435481	-0.157847	0.0795226	-0.0137842	-0.351146	553.889	675.002	491.967	845.595	754.32	727.308	675.986	573.615	774.713	473.792	585.992	754.734	639.261	566.712	617.861	667.405	848.113	411.669	760.599	879.919	801.397	792.31	687.244	939.141	578.683	597.761	611.687	397.221	468.237	536.367
b0409	secF	Sec translocon accessory complex subunit SecF	1.03455	0.824163	0.730337	0.79725	0.870151	371.303	417.142	388.905	827.755	796.7	787.308	364.245	308.136	420.719	590.389	702.615	642.338	604.146	383.91	388.917	816.965	891.215	576.255	391.605	588.63	446.741	791.315	800.103	888.361	287.857	368.937	353.23	556.185	620.761	669.231
b0410	yajD	HNH nuclease family protein YajD	1.28181	1.07667	1.86926	1.3517	0.878673	20.359	21.8881	27.872	50.8861	54.7962	64.808	19.7496	24.777	20.6023	41.8636	54.826	40.6778	6.59425	18.9146	21.353	58.0973	64.8236	48.2862	20.0178	28.5307	23.3947	63.5316	58.1732	61.9037	26.9353	25.8685	27.2253	54.9902	49.061	43.097
b0411	tsx	nucleoside-specific channel-forming protein Tsx	0.336516	-0.354989	0.552582	0.161842	-0.256329	124.021	190.074	82.7752	199.718	155.989	145.421	189.851	167.533	160.816	121.275	119.709	164.184	85.7744	98.6164	130.709	127.748	201.45	132.962	178.705	192.787	209.228	190.016	210.69	248.953	219.281	141.616	155.074	125.015	138.828	168.136
b0412	yajI	putative lipoprotein YajI	-0.833522	-0.398261	-0.870585	-1.36737	-0.532283	14.4851	13.2448	12.1703	6.7815	8.43806	7.17073	11.8431	10.0802	11.3777	7.12954	11.2228	6.9156	13.5655	14.6492	18.2725	7.6141	7.76917	10.0418	10.5089	26.3653	11.8744	6.11623	7.27914	5.49948	11.5218	13.4343	13.0774	7.63917	9.20876	9.45069
b0413	nrdR	NrdR transcriptional repressor	-1.18023	-0.441277	-0.505108	-0.652424	-0.284049	108.964	112.733	96.8962	41.4705	51.5096	47.6087	106.156	107.903	107.89	95.6673	78.4009	63.0417	141.373	102.76	114.647	72.0004	79.6052	101.193	112.019	159.997	107.698	67.7952	100.31	73.4737	95.05	107.067	100.121	79.2921	88.1188	80.8121
b0414	ribD	fused diaminohydroxyphosphoribosylaminopyrimidine deaminase/5-amino-6-(5-phosphoribosylamino)uracil reductase	-0.488324	-0.767923	-0.914607	-0.80175	-0.562747	191.363	201.868	180.884	124.229	149.588	135.443	214.813	207.411	214.088	121.003	134.522	118.158	278.733	196.111	214.431	126.803	125.194	113.656	208.466	314.87	196.954	144.112	118.156	150.929	160.396	196.694	186.389	120.756	119.895	127.291
b0415	ribE	6,7-dimethyl-8-ribityllumazine synthase	-1.04702	-1.13389	-1.19868	-1.23422	-1.08698	220.319	242.204	302.072	112.335	96.657	161.045	219.105	261.518	247.412	111.059	117.832	102.864	441.224	244.249	222.683	124.238	130.029	141.392	318.745	311.777	310.758	129.474	127.905	142.734	242.17	248.1	252.556	114.617	116.849	118.214
b0416	nusB	transcription antitermination protein NusB	0.369543	-0.223671	-0.0731177	-0.277362	-0.435481	160.257	204.299	205.543	259.681	196.465	280.39	162.857	194.118	192.526	131.219	152.672	186.692	231.053	183.558	169.435	191.054	197.444	166.685	275.893	236.815	286.102	220.713	185.574	252.81	203.96	197.945	179.142	148.44	140.152	141.062
b0417	thiL	thiamine monophosphate kinase	-1.10066	-1.60093	-0.77664	-1.46154	-1.48166	36.9878	54.2107	40.2015	21.3178	14.6653	25.289	44.7114	63.719	57.9619	17.8903	15.1867	21.7767	34.9958	42.4352	33.4548	18.6826	24.7612	21.283	96.9532	57.8142	92.517	29.4235	25.6208	34.7461	56.9316	51.3212	52.3291	22.1702	19.9331	15.3975
b0418	pgpA	phosphatidylglycerophosphatase A	-1.91405	-0.167767	-0.630905	-0.837928	-0.15108	78.1877	81.9415	99.6361	25.4475	16.2221	27.2584	59.8467	67.1826	64.765	69.5146	52.3224	48.9019	102.557	75.2177	65.7996	40.0097	53.3574	63.9261	90.4082	118.031	102.638	48.183	75.193	50.655	58.2237	76.8573	69.065	67.0159	68.2589	48.5743
b0419	yajO	1-deoxyxylulose-5-phosphate synthase YajO	0.610754	0.0128047	0.18268	-0.0572157	-0.0644538	194.507	138.934	133.885	218.88	196.638	298.114	175.507	230.533	162.2	160.368	172.283	240.654	232.344	175.15	151.722	238.568	162.493	233.643	104.486	270.017	122.018	206.217	140.959	130.039	191.961	185.845	204.419	205.311	178.018	173.457
b0420	dxs	1-deoxy-D-xylulose-5-phosphate synthase	-0.89543	-1.37717	-1.18434	-1.23631	-1.53261	212.294	273.176	222.088	156.109	107.728	116.537	282.696	230.814	252.716	79.8667	80.0699	135.039	275.376	212.441	212.341	95.0823	137.35	75.656	311.706	303.013	316.464	117.82	117.66	159.767	269.121	236.166	235.13	74.0308	86.53	95.3661
b0421	ispA	geranyl diphosphate/farnesyl diphosphate synthase	-2.4788	-1.76192	-1.42055	-2.10066	-1.86126	110.37	150.008	127.667	23.9608	17.6059	28.0462	154.611	142.539	166.927	56.8469	43.3514	36.6379	145.676	106.903	119.818	36.9051	47.6934	54.5177	219.334	174.227	230.546	40.7929	60.6518	44.0664	192.146	152.965	132.644	51.4827	44.427	35.5852
b0422	xseB	exodeoxyribonuclease VII subunit XseB	-2.72283	-0.915893	-0.219718	-1.62834	-1.10609	25.2401	40.2553	31.1388	4.96446	3.4217	6.25168	30.7057	39.0058	38.8208	24.2922	18.5247	14.7069	15.6311	27.2016	21.7931	11.6636	16.1961	27.6367	55.4599	36.4702	61.5089	14.5012	19.5069	15.6233	54.8088	43.894	40.5105	27.9325	19.9331	16.8059
b0423	thiI	tRNA uridine 4-sulfurtransferase	0.350162	-0.172227	0.73425	0.196436	-0.338505	83.7307	114.354	67.3897	123.898	104.268	110.235	126.6	104.159	139.484	112.966	72.3507	143.263	100.664	70.343	73.5007	120.999	185.287	100.46	182.41	115.969	175.528	157.045	185.243	200.745	130.4	102.393	108.144	84.428	93.2824	91.9232
b0424	yajL	protein/nucleic acid deglycase 3	0.383288	0.221488	-0.241756	-0.192743	0.407412	172.666	117.145	163.286	151.98	221.893	217.107	109.657	145.066	136.717	144.295	202.743	109.356	290.007	190.139	179.556	236.813	127.542	193.566	72.6253	280.019	84.5496	167.846	102.953	111.719	69.6685	147.29	142.565	164.349	136.842	175.648
b0425	panE	2-dehydropantoate 2-reductase	0.113379	-0.183087	-0.161794	-0.4003	-0.00862924	91.921	89.5044	72.7641	85.4099	107.555	82.0072	91.4725	94.7976	83.0989	78.777	97.1774	61.3103	74.9301	95.2041	99.3545	82.394	68.5535	89.9519	60.6466	149.068	67.3229	76.7486	72.3839	60.7788	73.0835	81.0299	98.4822	83.927	81.4988	85.6634
b0426	yajQ	nucleotide binding protein YajQ	0.497194	0.183921	0.463977	0.610457	-0.128808	274.177	268.674	434.113	419.911	411.996	547.044	296.024	384.615	366.409	339.078	519.649	330.687	385.798	359.902	262.509	490.984	392.092	507.586	163.021	329.821	189.633	400.35	312.313	329.301	317.853	384.209	375.056	341.101	303.268	340.749
b0427	yajR	putative transport protein YajR	-0.0202913	0.330471	0.0645643	-0.630905	0.068647	10.4313	12.0743	12.0649	14.8756	10.8598	8.35236	12.2949	10.7355	11.9542	14.485	12.0573	17.4483	10.8114	14.6492	12.9918	15.3081	15.2291	9.67525	15.9425	21.6222	16.1811	11.3746	11.2449	12.088	11.7064	14.5191	12.2148	13.2762	13.0483	13.989
b0428	cyoE	heme O synthase	0.913078	0.96054	1.00043	0.197727	0.581237	102.18	125.158	115.232	250.596	178.822	215.663	69.3344	87.496	98.4348	153.149	147.248	196.359	118.823	90.3293	93.9637	184.035	221.481	200.897	127.703	337.761	122.018	224.266	227.875	221.635	79.8211	158.64	118.583	144.682	183.182	206.32
b0429	cyoD	cytochrome bo3 subunit 4	0.952975	1.05316	1.1751	0.339209	0.898302	38.3943	44.9371	33.4572	84.9144	66.3858	74.7862	25.2841	27.3981	31.3259	54.6675	47.524	72.1315	32.4999	29.7609	32.6847	61.7418	80.296	72.357	41.7523	111.02	43.2055	73.1956	87.9165	86.8115	30.3502	44.9789	44.9101	59.4998	78.3212	86.2894
b0430	cyoC	cytochrome bo3 subunit 3	1.07155	0.885271	1.01017	0.360433	1.03702	41.1244	49.889	34.1948	103.085	82.1268	77.9372	34.546	31.2362	39.0515	61.4781	48.7758	83.3856	42.0532	33.9044	40.3858	73.2152	93.2817	67.8361	49.1619	135.972	46.6508	95.7923	101.466	100.31	32.0116	42.8926	40.8556	60.8778	83.4848	93.1751
b0431	cyoB	cytochrome bo3 subunit 1	0.588703	0.236431	0.430181	-0.0128932	0.279888	239.678	286.591	188.261	436.264	326.545	311.768	204.309	227.818	250.756	245.637	167.276	391.574	264.188	191.602	222.023	264.079	363.634	285.573	272.065	689.267	287.61	376.19	424.512	437.128	221.958	304.012	296.638	240.261	345.106	413.362
b0432	cyoA	cytochrome bo3 subunit 2	-0.235829	0.175782	0.225607	-0.633132	0.040029	179.864	204.209	149.27	200.214	123.296	129.404	153.482	179.983	205.671	216.487	151.421	241.087	198.692	127.621	151.392	142.056	199.24	217.27	254.158	470.774	251.649	194.99	226.388	208.297	199.068	233.329	213.822	201.929	224.225	238.245
b0433	ampG	muropeptide:H(+) symporter	0.43337	-0.372764	0.619873	-0.275213	-1.14267	26.3156	34.5831	32.8249	49.5646	34.9037	42.0944	49.6812	42.8439	60.268	27.0165	27.0785	63.9074	23.377	29.8827	25.5336	37.4451	54.0482	29.5917	69.4145	42.76	75.7209	49.3199	46.7716	59.1718	80.5595	47.3155	43.9612	23.9239	27.0827	26.8216
b0434	yajG	putative lipoprotein YajG	0.678391	0.273918	0.216854	-0.435927	-0.271997	48.2392	55.9214	48.8427	93.0085	84.5485	67.3025	63.574	53.0474	58.8843	45.8137	78.8181	87.5698	29.4016	48.4067	52.8176	45.004	63.1658	43.6431	74.9717	71.9405	79.4893	59.6945	45.1192	62.5464	107.602	72.4344	67.5985	67.0159	65.0813	72.9874
b0435	bolA	DNA-binding transcriptional dual regulator BolA	0.466969	1.55936	0.374715	-0.213144	1.22375	117.733	54.8409	144.844	145.042	142.496	151.198	51.8273	71.0206	60.9599	155.328	253.231	133.163	74.2416	137.249	104.085	157.039	93.1436	158.987	50.6438	194.024	62.1549	131.037	72.3839	61.2609	65.4229	85.119	76.7428	220.969	156.437	153.425
b0436	tig	trigger factor	0.689816	1.04398	0.0491935	0.272501	1.13603	1481.71	2120.69	1461.89	3572.81	2872.61	1723.68	1883.53	1069.66	1340.3	2278.33	2722.55	3851.91	2854.67	1518.38	1842.67	2006.96	2696.37	1727.99	2190.88	1974.86	2255.33	2076.62	2595.44	3083.95	1853.85	1113.74	1089.95	2267.21	3326.74	3323.53
b0437	clpP	ATP-dependent Clp protease proteolytic subunit	0.593075	0.775658	-0.118573	-0.31537	1.08246	1231.78	980.401	1185.69	1511.29	2069.13	1545.13	1094.8	1049.06	998.064	1578.61	2492.22	1308.06	1113.57	1387.49	1559.49	1472.3	1019.83	1248.04	764.674	2355.54	831.651	1188.67	923.703	1063.52	725.434	940.996	1023.61	1784.93	1751.32	2160.31
b0438	clpX	ATP-dependent Clp protease ATP-binding subunit ClpX	1.03751	0.905363	0.266397	0.0539276	1.03041	2258.31	1689.7	2039.9	3601.39	4923.44	3766.46	1924.3	2091.32	2106.63	3506.28	4973.43	2987.37	3332.07	2503.32	2769.12	4295.58	2677.03	3376.89	1375.84	4582.43	1517.17	2982.91	2116.58	2660.67	1283.92	2087.12	1944.95	3391.23	3122.45	4344.81
b0439	lon	Lon protease	1.03448	1.23283	0.124589	0.0408408	1.48107	1534.08	1111.58	1088.42	2357.21	3098.69	2192.92	1373.45	1326.8	1323.23	3156.62	3829.53	2470.11	2406.18	1710.57	1945.54	2657.58	1859.9	2091.61	1017.83	3255.08	1116	1847.39	1632.09	2064.17	727.649	1233.91	1238.16	2836.43	2728.56	3367.19
b0440	hupB	DNA-binding protein HU-beta	-0.983	0.136308	-0.751389	-0.194758	0.16789	425.243	457.838	678.807	270.418	229.677	290.105	402.535	271.628	324.322	357.875	464.988	274.56	492.089	500.537	508.395	242.212	337.11	312.331	379.873	468.815	392.585	292.625	383.697	408.203	381.999	388.715	310.786	439.686	417.793	357.494
b0441	ppiD	periplasmic folding chaperone	0.122274	-0.498579	-0.36866	-0.188397	-0.900365	670.291	741.988	622.112	759.533	656.069	798.731	748.838	733.689	803.194	403.779	510.26	703.802	848.744	693.698	727.327	572.243	766.33	419.367	813.453	929.722	818.193	778.524	630.897	838.385	728.295	801.883	808.377	370.038	422.692	460.154
b0442	ybaV	helix-hairpin-helix 3 family protein	2.22778	1.79978	1.79309	2.05714	1.3984	5.46746	3.79109	5.3206	18.0141	18.8168	31.4598	6.08273	3.05943	3.88269	15.166	15.1867	14.9954	5.38933	6.24033	4.4105	17.3328	21.8601	16.3955	5.69269	6.15556	5.52202	27.2917	21.8203	23.176	4.78415	5.75673	6.26231	16.2826	15.4315	12.5806
b0443	fadM	long-chain acyl-CoA thioesterase FadM	0.76845	0.693348	1.01552	0.458729	0.645619	6.1293	5.68182	6.69054	8.10299	10.8598	12.5537	6.64747	8.95689	5.72761	11.897	13.5177	9.07984	3.32376	6.24033	6.3908	9.77381	10.1177	12.3634	5.07523	13.1671	5.95268	14.7854	9.59251	8.87409	6.81467	8.34372	7.55632	13.9025	10.93	10.7026
b0444	queC	7-cyano-7-deazaguanine synthase	0.380368	0.579812	0.0301817	0.000863351	0.81029	74.713	80.0508	85.6205	98.2944	110.149	104.458	70.351	61.0043	61.3058	97.8467	109.904	80.2113	68.6474	95.3259	106.176	98.7268	82.7826	94.3506	65.4628	134.22	71.0912	88.5443	86.0989	96.2925	62.2848	66.0921	64.8379	119.002	108.641	111.172
b0445	ybaE	uncharacterized protein YbaE	-1.62087	-1.51922	-0.962834	-0.92398	-1.67719	9.76945	13.6049	8.16587	3.64297	3.24872	3.36326	7.66402	9.23772	8.03376	3.86045	2.25177	2.58711	6.07786	7.45901	6.28078	2.34982	3.76293	4.05467	6.18666	8.83645	7.02935	3.27388	3.97433	4.37461	10.6911	11.7652	10.8345	4.25695	3.11839	3.03443
b0446	cof	HMP-PP phosphatase	0.321084	0.734876	0.0490622	-0.296445	0.891495	26.5638	30.5315	32.5087	37.0105	43.2067	31.7224	23.251	20.5646	29.3656	35.1892	51.6965	34.9065	28.3688	33.1732	37.3054	38.9299	28.4911	34.8457	29.5266	52.1431	31.0391	31.9816	28.0995	31.6929	26.843	23.6153	20.5827	44.4678	37.807	49.5132
b0447	decR	DNA-binding transcriptional activator DecR	-0.43294	0.793931	1.12429	0.734457	1.26714	8.36303	7.12238	8.69277	6.28594	4.9785	6.64556	10.036	9.61216	11.7236	26.4716	13.9349	13.9855	8.57375	7.94648	8.70114	13.2833	19.926	21.7717	8.90348	12.3422	8.85969	11.3746	27.108	11.6059	11.2449	8.59408	11.4384	26.1787	28.5391	20.5618
b0448	mdlA	ABC transporter family protein MdlA	-0.021058	-0.298871	-0.292167	-0.386201	-0.270353	26.481	24.4091	28.8204	26.4386	25.9089	26.2081	33.7553	25.5259	33.7473	27.1527	25.8267	22.6424	29.1434	28.9078	23.7734	23.272	21.1694	22.3827	22.6111	45.1316	29.7471	26.2969	24.9599	23.3367	30.0734	29.7073	29.2957	26.0535	25.3615	22.4397
b0449	mdlB	ABC transporter family protein MdlB	0.358753	-0.331209	-0.104989	-0.20426	-0.231945	24.5782	17.8365	23.6568	25.943	28.5035	30.2781	24.4935	23.6537	29.8269	15.4385	21.4455	25.0953	21.1393	22.4488	20.4729	22.4621	20.3405	16.7621	17.4244	33.0676	27.9168	22.6018	20.9941	24.4616	24.5356	27.7879	25.4999	20.667	22.8459	22.7527
b0450	glnK	nitrogen regulatory protein PII-2	-1.83006	-0.0502348	-0.696123	-0.376135	1.08667	3.31646	10.7238	4.47755	1.99111	1.69191	1.52517	10.8266	1.65527	1.92246	4.67772	4.33804	4.89564	2.9795	3.31549	2.32019	1.40495	1.69073	2.22187	1.98794	3.47467	2.93801	2.84753	1.66096	1.96417	2.56904	1.91797	1.60387	2.37794	8.14957	2.40845
b0451	amtB	ammonium transporter	-0.830885	0.921661	-0.41125	-0.257729	2.55394	27.1429	53.0402	23.446	22.4741	22.9682	12.8163	62.6704	9.79938	8.03376	47.7207	46.0636	58.7132	29.3155	23.9112	18.9326	16.5229	13.1569	24.582	13.4727	25.6436	15.858	12.9379	13.7235	19.3193	15.6751	13.8515	9.71301	37.2023	151.538	41.6885
b0452	tesB	acyl-CoA thioesterase II	0.127247	0.444333	-0.346422	-0.559862	0.378918	84.558	65.6451	70.2349	84.7492	87.6621	68.3528	60.2985	57.5407	63.1507	77.0063	84.8684	84.3955	80.6104	89.1106	82.8521	70.3806	61.7844	66.492	56.5714	134.013	55.8025	61.6841	46.6064	58.8504	67.1765	63.0044	61.3872	87.4345	72.0985	89.5758
b0453	ybaY	PF09619 family lipoprotein YbaY	-2.22457	-0.472822	-1.61207	-2.12292	-0.372435	305.449	142.445	400.286	49.3994	72.786	59.2937	187.141	241.298	153.782	138.574	154.133	126.815	352.061	390.734	283.302	112.225	70.0731	153.367	88.9263	600.179	112.758	65.8055	69.0791	49.2087	128.738	205.206	195.015	132.03	140.681	135.898
b0454	ybaZ	DNA base-flipping protein	-2.67191	-1.12196	-1.31664	-1.55783	-0.863646	21.9309	21.438	32.6141	3.3126	4.45956	4.15101	22.4604	24.4962	22.9084	15.4385	10.1796	6.48275	21.1393	25.2518	23.9934	8.96392	7.90731	11.3859	17.3009	34.5111	20.3801	7.11105	12.0711	5.33878	16.4135	24.7836	23.6883	12.1488	16.0935	7.41627
b0456	ybaA	DUF1428 domain-containing protein YbaA	0.29146	0.738506	0.25759	-0.123695	0.487331	11.0931	7.12238	18.3878	11.9023	12.0706	20.8251	6.87337	11.2971	7.80314	12.4418	21.2369	9.65698	13.3073	12.5775	7.49096	17.7377	10.5321	11.6302	5.5692	17.6009	6.27568	11.8009	8.60107	6.62435	7.55304	9.9293	9.88555	16.4079	10.0032	11.9546
b0457	pdeB	c-di-GMP phosphodiesterase PdeB	0.363429	2.958	2.48769	2.18103	2.96798	37.7324	27.5603	30.2958	44.7742	33.3469	44.8516	24.0417	30.6745	34.4392	317.965	184.801	190.011	28.1966	39.1447	34.3349	166.758	189.432	214.093	30.8851	66.7849	31.6851	155.482	283.561	147.554	24.8125	34.2971	33.9542	281.975	244.88	201.313
b0458	ylaC	putative inner membrane protein	3.97618	6.10028	6.10328	5.58729	6.01844	43.1926	32.1521	43.7844	495.236	571.309	808.315	28.5597	35.355	33.8626	2792.8	2131.51	1783.9	37.3196	39.8759	32.9047	2237.11	2390.93	2941.3	31.2555	72.8685	37.8221	1724.46	3267.97	1831.97	38.7492	31.9605	41.8908	2679.72	2467.07	2152.33
b0459	maa	maltose O-acetyltransferase	-3.34867	-0.858788	-0.784201	-1.92277	-0.855092	53.3685	39.445	53.5848	4.30371	3.4217	6.64556	40.0805	64.9359	55.0792	51.8071	20.611	15.8611	15.7172	48.5286	57.2183	16.2529	21.9982	32.2798	53.4841	117.619	59.6785	17.7698	28.7604	14.3377	31.7347	60.0001	51.639	37.2023	25.0967	16.9624
b0460	hha	hemolysin expression-modulating protein Hha	-3.05168	-1.08774	-0.749736	-1.56276	-1.1573	79.346	57.3619	108.593	6.61632	7.91913	15.0483	54.1992	104.908	84.7132	61.4781	33.3373	19.9011	19.8483	79.7268	76.0311	20.8423	26.1426	57.4502	82.1342	128.033	104.791	33.5449	49.2502	23.8188	60.808	101.058	104.003	52.9859	41.117	25.1001
b0461	tomB	Hha toxicity modulator TomB	-2.19357	0.470862	0.3192	-0.490428	0.796813	61.3107	43.5866	84.4613	14.0497	11.3787	15.9673	44.5985	58.196	51.9659	92.9431	76.106	45.4391	30.9507	68.7587	64.8094	47.9736	53.7719	103.515	57.8063	139.169	65.0619	45.0564	99.6486	41.8167	40.5028	54.3254	49.3098	98.8338	92.3556	59.2159
b0462	acrB	multidrug efflux pump RND permease AcrB	0.946407	1.03667	0.0964413	0.376328	0.829204	1580.66	1429.77	1431.12	2917.52	2939.04	2702.6	1215.21	1325.21	1507.49	2519.83	2733.81	3050.56	2846.32	1834.38	1974.58	2696.59	2395.49	2023.31	1382.63	2941.32	1414.67	2347.93	2172.76	2928.23	1019.58	1400.56	1384.21	2121.4	2092.38	2545.44
b0463	acrA	multidrug efflux pump membrane fusion lipoprotein AcrA	-0.213133	-0.666784	-1.00898	-1.13138	-0.852223	455.771	395.984	291.112	292.057	326.545	367.305	407.279	385.364	415.3	215.806	313.524	231.564	521.351	498.831	568.574	275.553	252.15	261.746	447.176	874.455	437.267	302.715	218.126	282.057	405.166	393.722	420.95	228.485	214.295	232.925
b0464	acrR	DNA-binding transcriptional repressor AcrR	-0.552581	0.118534	0.743931	-0.0368197	0.486569	4.14377	4.42133	5.53136	3.64297	2.21085	3.75713	5.85683	5.02525	5.38168	5.90363	6.42432	5.32849	2.54918	3.43736	4.30049	5.31942	6.3877	5.5209	5.32222	7.496	5.84502	5.54776	8.27059	4.37461	4.87645	6.09053	3.58802	7.76444	7.09037	5.53833
b0465	mscK	potassium dependent, small conductance mechanosensitive channel	0.217872	-0.170844	0.0554643	-0.124975	-0.380229	184.91	237.522	213.552	288.588	222.412	228.661	208.601	187.566	256.867	178.62	181.463	220.022	270.557	173.078	192.208	216.026	279.641	165.097	260.951	309.199	294.285	260.364	236.303	296.037	175.071	236.667	209.508	158.712	158.29	160.311
b0466	ybaM	DUF2496 domain-containing protein YbaM	-1.16355	-0.198242	-1.03345	-0.689682	-0.73574	3.06827	3.52098	5.53136	1.49556	1.86489	2.05034	2.69424	1.65527	1.80715	1.40864	2.66902	1.28857	5.81966	3.19363	3.20032	1.80989	1.69073	2.46624	3.34635	4.50578	3.15334	1.56847	2.48717	2.76765	3.492	3.50354	2.81162	1.62634	2.32399	1.93897
b0467	priC	primosomal replication protein N''	-1.2778	-0.811531	-1.27015	-1.18105	-0.810369	20.9381	24.229	21.8653	7.9378	9.64891	10.0592	22.5733	18.9732	17.489	10.6711	13.309	9.65698	31.295	20.377	24.3234	9.63883	10.1177	11.7524	25.0809	32.3458	25.9788	13.08	13.0626	10.6417	18.3517	18.8586	17.3045	10.6456	11.4596	8.98121
b0468	ybaN	DUF454 domain-containing inner membrane protein YbaN	-0.341838	1.11521	2.19116	0.166384	1.22465	6.21203	8.56294	9.00891	4.96446	5.84339	7.95848	9.58416	9.23772	7.45722	28.1062	16.8557	11.9655	4.70081	6.84967	4.4105	17.1978	23.656	32.0354	15.819	16.5698	16.1811	13.2221	27.108	14.177	6.81467	9.59549	8.24646	24.0492	19.2711	14.302
b0469	apt	adenine phosphoribosyltransferase	-2.39048	-2.54944	-1.63867	-2.40442	-2.90732	119.967	162.073	203.225	23.7956	29.0225	39.7312	157.774	177.924	191.488	35.5978	33.5459	20.911	82.2457	132.861	155.023	32.1808	40.2335	46.4534	183.398	188.662	201.153	35.8188	38.5096	33.9426	233.864	216.138	170.429	33.6948	25.6263	23.3787
b0470	dnaX	DNA polymerase III subunit gamma	-0.0886329	-0.376344	-0.0760746	-0.549332	-0.310038	301.643	333.499	363.192	315.844	307.69	315.313	351.482	373.382	357.185	297.942	276.389	259.266	334.675	305.305	323.348	307.543	329.65	276.653	426.059	547.283	476.673	314.511	301.077	375.26	313.977	387.046	351.677	268.07	291.484	289.575
b0470	dnaX	DNA polymerase III subunit tau	-0.0886329	-0.376344	-0.0760746	-0.549332	-0.310038	301.643	333.499	363.192	315.844	307.69	315.313	351.482	373.382	357.185	297.942	276.389	259.266	334.675	305.305	323.348	307.543	329.65	276.653	426.059	547.283	476.673	314.511	301.077	375.26	313.977	387.046	351.677	268.07	291.484	289.575
b0471	ybaB	putative nucleoid-associated protein YbaB	-0.23054	-0.483804	-0.468899	-0.456502	-0.588915	51.4657	50.5193	69.3919	46.4261	44.4175	55.2236	49.5683	54.4515	51.3894	25.1095	47.9412	38.0807	55.7376	47.7974	45.5566	34.0705	41.615	32.0354	63.8574	61.4231	65.6002	48.7514	40.823	49.5301	58.4083	54.242	50.6038	32.9432	38.6014	36.9937
b0472	recR	recombination mediator protein RecR	0.567019	0.3296	0.140103	-0.0583524	0.0174824	197.237	242.294	256.337	365.069	316.512	349.318	208.149	222.763	216.048	174.398	328.128	310.487	310.491	213.904	214.321	295.935	308.79	209.328	318.374	334.461	310.973	315.079	221.927	388.598	225.557	245.095	213.39	205.436	209.264	277.682
b0473	htpG	chaperone protein HtpG	1.34627	1.42832	0.0478452	0.00342588	1.8802	473.061	399.495	321.567	1131.7	1222.4	682.012	570.152	403.618	381.169	1061.27	1421.55	1163.78	898.231	510.287	619.291	881.081	626.388	588.718	459.649	1086.66	438.559	571.033	603.467	815.084	319.33	347.574	350.987	1031.7	1277.33	1438.09
b0474	adk	adenylate kinase	0.166636	0.870249	0.00725571	0.158287	0.854563	806.383	879.292	1097.9	1213.13	1045.44	865.821	717.551	561.633	687.079	933.371	1441.16	1219.76	802.527	1001.42	1042.19	909.832	1056.71	893.94	887.672	1015.2	944.594	956.455	1041.02	1180.18	728.295	634.396	614.361	1098.84	1216.56	1259.53
b0475	hemH	ferrochelatase	0.406869	0.944486	0.550336	0.30602	0.923855	22.4272	13.6949	17.334	21.6482	22.6223	26.602	21.8956	21.1262	18.2961	47.3121	31.4597	39.235	23.8934	24.5205	18.2725	31.1009	30.9777	35.5788	14.2136	38.0169	18.6574	29.7077	36.3615	21.569	25.8277	17.8572	18.426	44.4678	41.3818	31.9859
b0476	aes	acetylesterase	0.519239	0.953864	0.167674	0.223071	0.696429	7.28753	9.10315	5.8475	10.9111	11.0327	9.92786	9.01941	5.77413	7.80314	13.1229	16.2298	14.4183	7.28277	7.82461	9.91132	9.23389	8.4599	10.4084	6.92761	14.4044	6.06035	7.39528	9.75775	14.8198	8.01452	7.75956	7.72886	12.6499	12.3863	13.0501
b0477	gsk	inosine/guanosine kinase	0.660493	-0.0422845	1.19002	0.487562	-0.166299	43.6063	52.0499	39.1477	76.3247	55.6611	81.0882	52.505	74.1097	77.1029	72.2389	54.6173	70.9772	37.5778	40.4853	43.3563	84.9586	118.977	73.0901	77.1945	67.7129	81.6426	107.588	110.224	99.8278	60.2543	69.6805	68.1161	62.5063	55.5485	58.4334
b0478	ybaL	putative transporter YbaL	0.75013	0.625507	-0.0927378	-0.234454	0.600986	179.533	152.079	139.575	268.601	294.198	229.711	176.411	176.426	167.389	227.384	266.583	308.611	258.852	208.298	184.617	246.802	181.695	182.691	179.075	291.052	185.003	198.969	162.936	194.96	181.07	156.136	182.679	244.019	242.894	301.626
b0479	fsr	fosmidomycin efflux pump	0.912705	0.0706654	0.15678	-0.389426	0.290624	33.9268	29.9012	24.3945	44.1135	58.0828	63.8889	42.6784	42.2822	40.4352	46.2224	55.0346	30.4337	36.9753	46.4568	47.7569	61.6068	43.6872	40.955	27.4273	83.7983	29.5318	46.9039	26.6123	33.9426	24.1664	45.7299	46.808	52.3596	40.7198	49.6697
b0480	ushA	5'-nucleotidase/UDP-sugar hydrolase	0.814631	0.66488	-0.124316	-0.188513	0.722023	180.691	151.268	88.9926	225.487	282.436	232.468	145.688	148.904	134.411	229.427	209.21	241.52	270.298	208.176	224.663	243.427	176.446	225.212	101.769	311.777	117.496	172.962	135.836	157.196	142.767	162.312	171.206	260.178	249.646	275.804
b0481	ybaK	Cys-tRNA(Pro)/Cys-tRNA(Cys) deacylase YbaK	0.418166	0.239767	0.0769391	0.0823795	-0.114587	43.5236	36.8339	57.6947	61.9535	56.526	65.9896	39.6287	37.3208	38.5902	34.0995	67.135	35.1951	39.5573	47.3099	50.6173	47.9736	46.312	50.73	37.9241	64.8258	36.4225	60.8314	41.6492	44.8699	41.3335	38.8035	38.2675	40.2087	35.2914	33.8638
b0482	ybaP	TraB family protein YbaP	-0.81959	-0.101246	0.105832	-0.482412	-0.339947	44.7645	42.5962	50.5288	21.483	27.8116	28.8339	45.1632	44.5288	38.9362	44.8603	42.3083	32.7422	26.3893	49.5035	46.7668	35.5553	38.9902	57.4502	38.1711	72.8685	48.1582	33.2606	51.7289	28.961	48.1634	46.0637	53.7957	42.0877	38.3366	36.5242
b0483	ybaQ	DNA-binding transcriptional regulator YbaQ	0.0274711	0.634915	0.691381	0.195186	0.61273	18.9526	17.1163	24.816	20.4919	19.1627	22.4006	14.5539	18.2243	20.0257	31.6477	29.582	20.7668	17.6106	18.549	18.0525	24.8918	28.9055	33.746	22.3641	34.6142	28.4551	34.2555	36.3615	27.1934	18.1671	20.2773	21.7905	38.2044	30.5251	23.3787
b0484	copA	soluble Cu(+) chaperone	-0.316652	0.867225	-0.787999	0.0305173	0.711923	526.671	429.387	562.888	393.151	519.416	307.042	319.405	227.818	352.342	587.801	480.635	572.505	874.477	526.008	535.569	380.974	312.244	428.042	208.96	466.031	212.027	284.808	346.188	274.986	362.709	272.551	288.874	563.576	466.516	483.628
b0484	copA	Cu(+) exporting P-type ATPase	-0.316652	0.867225	-0.787999	0.0305173	0.711923	526.671	429.387	562.888	393.151	519.416	307.042	319.405	227.818	352.342	587.801	480.635	572.505	874.477	526.008	535.569	380.974	312.244	428.042	208.96	466.031	212.027	284.808	346.188	274.986	362.709	272.551	288.874	563.576	466.516	483.628
b0485	glsA	glutaminase 1	0.00609389	0.222936	-1.4266	-1.93867	0.387253	788.596	319.814	535.911	508.946	786.321	356.014	522.826	380.871	273.587	384.982	545.518	443.516	657.851	928.66	746.36	397.711	134.587	335.547	143.88	1075.42	159.378	188.169	86.2641	85.2045	528.658	327.378	300.434	559.818	392.108	560.624
b0486	ybaT	putative transporter YbaT	0.448109	0.403963	-1.17377	-1.6214	0.681746	418.624	172.787	249.065	346.569	560.758	239.295	324.374	271.44	200.021	305.161	389.882	357.956	482.019	558.79	396.398	310.378	114.418	212.261	90.6552	655.034	103.822	136.864	65.6091	73.6344	258.876	261.619	195.274	383.441	309.093	455.616
b0487	cueR	DNA-binding transcriptional dual regulator CueR	-0.177301	-0.173	-0.692016	-0.693863	-0.14898	83.1516	49.9791	71.078	58.1543	66.5588	55.8801	68.7697	62.502	54.1567	56.8469	58.5813	49.0462	74.2416	96.9102	71.1904	54.8577	37.3325	57.8168	38.665	106.586	44.0668	48.4672	37.5182	31.0501	64.1307	62.4202	62.5087	62.0052	50.385	58.1204
b0488	ybbJ	NfeD-like family protein YbbJ	0.552201	0.910967	0.0940777	0.0841552	1.17866	72.3966	59.4327	55.3763	78.1417	102.538	93.8235	42.7913	50.1455	47.3536	95.6673	96.1343	71.9872	103.762	79.3612	81.2018	115.06	81.4011	85.6753	49.1619	114.732	49.1272	83.286	68.2529	74.2772	27.4891	49.4018	45.2552	88.1861	88.2512	100.061
b0489	qmcA	PHB domain-containing protein QmcA	0.33699	0.787086	-0.276857	-0.194778	0.934506	132.707	110.843	104.484	115.969	170.865	152.774	76.6761	86.2791	79.8703	151.514	158.723	108.779	180.963	149.557	150.622	136.792	115.523	144.814	76.9475	198.252	88.4256	125.068	107.911	84.7224	54.9934	89.6254	98.5685	162.845	144.918	157.025
b0490	fetA	putative iron ABC exporter ATP-binding subunit FetA	-1.79474	-1.13637	-1.268	-1.66661	-1.14939	16.7188	19.007	17.2286	6.12076	3.94063	5.20135	13.9892	12.046	13.7991	6.7209	6.21569	5.18421	11.4139	20.1333	19.3727	6.66923	6.3877	8.08682	17.4244	23.1689	19.4111	4.97929	7.9401	5.98157	17.3365	14.1853	16.0968	8.14024	6.69317	6.63379
b0491	fetB	putative iron ABC exporter membrane subunit FetB	0.166217	-0.472859	-0.252975	-0.479924	-0.476058	34.8368	34.313	25.9752	33.046	29.3684	44.3264	28.4467	29.5512	32.133	19.5248	20.611	24.8067	32.672	32.8076	33.5648	28.9412	31.6685	22.5048	35.4543	53.6898	40.9445	31.1289	31.9	30.2466	27.3968	29.8742	35.507	24.425	18.7415	23.5352
b0492	cnoX	chaperedoxin	0.528137	0.417891	-0.265224	-0.219894	0.698422	267.227	216.634	253.702	341.613	358.373	363.629	261.574	247.476	206.709	290.042	377.782	288.412	435.802	278.372	304.425	327.251	264.169	256.126	218.963	499.13	229.577	281.255	251.67	280.771	183.655	217.974	224.174	320.682	334.514	360.311
b0493	ybbO	NADP(+)-dependent aldehyde reductase YbbO	0.137999	0.21738	-0.457474	-0.475855	0.347956	140.236	118.856	116.602	135.461	156.68	121.264	137.443	116.702	101.779	122.229	168.945	122.631	149.635	148.46	183.847	120.729	103.643	126.608	105.968	241.868	112.543	121.516	90.7256	118.79	103.08	115.746	121.084	137.792	133.267	161.563
b0494	tesA	multifunctional acyl-CoA thioesterase I and protease I and lysophospholipase L1	0.0602194	0.157324	-0.569805	-0.788304	0.333335	78.1877	68.5263	69.9188	74.3425	93.5434	57.9808	72.0452	65.404	60.4987	81.3651	92.7962	46.5934	92.5735	86.4295	102.985	64.5764	54.877	70.5242	56.2009	138.55	62.3702	57.1364	44.6235	47.1197	54.7165	66.4259	62.5087	75.6593	77.262	78.4647
b0495	ybbA	putative ABC transporter ATP-binding protein YbbA	0.164932	-0.0948878	-0.180079	-0.280354	0.0857678	31.4449	27.9205	26.0805	31.3942	34.3848	30.0156	34.7719	28.8023	28.7891	23.3388	32.7114	30.4337	25.1844	31.7108	34.0049	27.8614	28.7674	23.6045	29.6501	47.6062	28.7781	28.1444	28.5952	30.568	28.412	25.7016	25.845	28.8093	27.3475	28.6995
b0496	ybbP	putative ABC transporter membrane subunit YbbP	1.04375	0.763233	0.258289	0.314366	0.628503	72.3138	69.4266	73.9232	152.475	163.254	128.879	94.9739	82.7219	72.7212	113.647	131.184	180.199	109.528	89.3544	91.1033	132.067	124.088	90.685	89.7907	129.992	86.8106	119.1	99.3181	162.821	76.4061	83.6169	75.3625	111.486	113.539	138.871
b0497	rhsD	protein RhsD	0.422591	0.322444	-0.105575	0.343508	0.327261	22.2618	21.7981	23.3406	29.7423	26.7738	33.823	21.218	25.994	24.984	24.8371	35.0063	30.4337	40.1597	24.7643	21.023	25.5667	23.3797	30.9357	20.5117	29.0462	22.5334	31.4131	26.1166	33.9426	19.8285	27.5375	26.6214	31.3147	28.2743	33.2378
b0498	ybbC	PF15631 family protein YbbC	0.0803051	0.47541	-0.0752546	0.00182197	0.347562	3.9783	3.88112	3.63451	3.14741	4.45956	4.54489	2.92014	3.52748	3.42146	3.3156	5.79844	4.60707	2.03278	5.63099	3.64039	2.61978	4.17736	3.93248	4.45777	4.60889	4.66068	5.68987	4.96577	3.08904	3.39971	3.50354	4.19189	4.88329	5.10438	4.12989
b0502	ylbG	putative DNA-binding transcriptional regulator YlbG	-1.08531	-0.924906	-0.5174	-0.70647	-0.919271	6.37749	5.14161	6.9013	2.98223	2.72978	2.96938	5.06618	5.96135	5.6123	2.49833	2.66902	3.59709	4.87294	7.21527	4.52052	3.42967	4.72995	3.44373	6.92761	7.28978	7.35235	4.69505	4.47005	4.05322	5.984	5.42292	5.14084	2.75374	3.11839	2.87793
b0503	selU	tRNA 2-selenouridine synthase	-0.831512	-0.775226	-0.392829	-1.03548	-0.95506	14.5678	14.2351	15.964	10.746	6.18935	8.22107	12.8597	11.2971	14.0297	7.94681	6.00707	8.35843	11.1557	11.4807	12.0016	6.9392	10.2558	9.1865	27.5508	16.6729	19.8417	8.95857	8.60107	13.695	15.3982	15.7709	12.6461	7.8897	8.54676	6.16431
b0504	allS	DNA-binding transcriptional activator AllS	-0.562669	0.176703	-0.292078	-0.11597	-0.0497193	2.57188	1.99039	2.58071	1.66074	1.51893	1.65646	1.79065	2.21694	2.03777	2.0897	2.87765	1.8657	2.20491	2.94989	2.10016	1.53993	1.55259	2.8328	1.86444	3.26845	2.07667	1.8527	3.47861	1.32139	2.29215	2.58558	1.94894	2.75374	2.05919	1.78247
b0505	allA	ureidoglycolate lyase	0.119175	0.368515	0.24544	0.0549692	0.636822	2.82007	4.15123	4.05603	3.80816	4.80552	3.36326	2.46834	3.7147	4.1133	5.90363	3.50353	3.88566	5.2172	3.07176	2.76026	3.56465	4.8681	4.6656	3.96381	5.12445	3.04567	3.27388	4.63529	4.696	3.86119	2.83593	3.15669	5.50962	5.36918	4.44287
b0506	allR	DNA-binding transcriptional repressor AllR	0.955803	0.496624	0.753348	0.594584	0.601964	161.415	160.452	149.165	297.508	300.425	315.707	184.091	170.997	205.555	273.56	242.174	275.282	227.438	152.482	158.653	324.686	318.875	264.312	175.371	285.999	187.587	334.123	325.202	320.624	182.085	200.783	192.6	298.886	276.523	298.026
b0507	gcl	glyoxylate carboligase	0.737344	0.697182	0.538269	0.665323	1.31291	7.70118	7.66259	9.53581	12.7282	15.7032	13.0789	8.90646	7.55273	8.7256	13.9401	12.4745	14.4183	9.26227	7.94648	7.16091	12.4734	11.7754	11.1415	5.93968	11.4142	6.38335	11.3746	12.8973	13.3736	5.24563	5.42292	6.17605	13.1509	15.9611	12.7371
b0508	hyi	hydroxypyruvate isomerase	1.18254	0.734739	0.716829	0.719169	0.965987	1.91004	1.09004	1.31614	2.48667	3.4217	3.88843	2.24244	1.84249	1.46123	3.04318	2.87765	3.30853	1.43033	1.48747	1.44006	2.4848	1.96702	2.71061	1.12349	2.34044	1.43067	1.99482	2.65241	3.41043	1.55378	1.50071	1.86267	3.38008	2.72119	3.50391
b0509	glxR	tartronate semialdehyde reductase 2	1.15212	0.374295	0.641218	0.509412	0.335161	2.73734	1.81032	1.84304	3.80816	5.32446	5.07006	2.58129	2.68499	3.19084	3.3156	4.33804	3.30853	1.94672	1.97494	1.88013	3.15971	2.93405	2.95499	2.11143	3.16533	1.969	3.416	3.80909	3.08904	3.03052	2.83593	2.63908	4.13168	3.25079	3.34741
b0511	ybbW	putative allantoin transporter	0.783031	0.969228	0.370047	0.751667	0.927258	2.15823	1.27011	1.31614	2.81704	2.90276	2.44421	1.4518	1.18722	1.46123	2.49833	3.08628	2.44283	1.43033	2.21868	1.44006	2.75476	1.96702	1.85531	1.49397	2.23733	1.323	3.416	2.48717	2.60696	1.64607	1.83451	1.34507	3.50535	2.32399	3.34741
b0512	allB	allantoinase	0.601184	0.510952	0.253302	0.0473122	0.104245	4.2265	3.88112	3.52913	5.29483	5.84339	6.51427	4.16258	4.08914	3.53676	4.95015	5.79844	6.0499	3.40983	5.02165	4.4105	5.4544	4.45366	5.39872	3.46984	6.25867	3.47634	4.97929	3.80909	4.8567	3.39971	4.83876	4.36443	5.38436	4.97198	3.19092
b0513	ybbY	putative purine transporter	0.642257	0.198591	0.45294	-0.315626	0.325012	10.3486	7.57256	8.27125	13.2237	11.0327	16.6238	8.90646	13.5438	10.2246	13.9401	11.0141	12.5426	8.14342	9.7745	9.69128	15.1731	10.2558	12.3634	8.90348	18.8382	7.89069	10.5219	8.27059	9.83826	9.49127	9.34514	10.5757	12.2741	11.9891	12.5806
b0514	glxK	glycerate 2-kinase 2	0.677925	-0.0108432	0.433754	0.0328483	-0.382278	6.21203	3.88112	3.10761	4.30371	6.36233	10.453	4.38848	6.52301	5.38168	4.67772	3.71216	7.7813	7.79916	5.02165	3.64039	9.0989	7.49288	5.64309	5.19873	7.39289	5.09135	7.11105	6.12246	4.8567	6.90697	6.59124	6.43485	6.01069	4.83958	4.44287
b0515	allE	(S)-ureidoglycine aminohydrolase	0.0182468	0.934192	0.308816	0.63717	1.18126	104.744	68.7063	72.6587	54.1898	73.1319	121.92	40.0805	52.2985	60.614	115.827	105.105	71.4101	46.9589	105.563	108.266	108.445	105.577	109.013	42.6168	116.588	46.7585	131.18	103.945	85.2045	26.1046	50.6536	68.4611	128.647	96.8571	103.817
b0516	allC	allantoate amidohydrolase	-0.614943	-0.0277634	-0.638003	-0.693383	0.103991	33.265	26.75	28.0828	15.8667	22.2763	19.3809	20.4273	24.9643	24.8686	21.9766	24.1577	22.7867	32.1557	35.2449	39.3957	24.7568	20.7549	23.1158	23.1051	50.4934	26.3018	18.0541	22.316	21.4083	15.4905	23.6988	24.4647	22.2954	22.5811	23.5352
b0517	allD	ureidoglycolate dehydrogenase	0.352337	0.181989	0.0947487	-0.18461	0.184935	1.49638	1.99039	1.31614	2.65186	1.69191	1.78775	1.4518	1.56166	1.80715	1.81727	1.20863	2.44283	1.77459	1.97494	1.6601	2.21484	1.82888	1.73312	1.74095	2.03111	1.969	1.42635	1.66096	1.96417	1.55378	1.41726	1.86267	2.00214	1.3972	2.09546
b0518	fdrA	putative oxamate carbamoyltransferase FdrA	0.81049	0.151327	0.167805	0.440148	0.293132	1.57911	1.18007	1.21076	2.48667	2.5568	1.91904	1.33885	1.56166	1.69184	1.81727	1.41726	1.8657	2.29098	1.85308	1.88013	3.02473	1.27629	2.46624	1.24698	2.34044	1.323	1.71059	3.14813	1.80348	1.55378	1.33381	2.03521	2.50321	2.05919	1.46948
b0520	ylbF	DUF2877 domain-containing protein YlbF	-0.245984	-0.384981	-0.426612	-0.523566	0.224383	2.73734	2.89074	3.84527	1.99111	3.4217	2.57551	4.04964	4.18275	3.65207	3.86045	3.08628	2.15426	4.18442	3.55923	3.20032	3.29469	2.38146	2.46624	3.09936	4.40267	3.90701	2.98964	2.98289	1.96417	2.66133	3.33664	2.98415	3.63061	3.51559	3.34741
b0521	ybcF	putative carbamate kinase	-0.375198	0.0784895	-0.170644	-0.432805	-0.102081	2.0755	2.35053	1.63228	1.49556	1.51893	1.65646	1.9036	1.65527	1.46123	1.95348	1.62588	1.72141	2.03278	2.34055	1.55008	2.61978	1.27629	1.36656	1.61746	2.95911	1.969	1.71059	1.49572	1.64278	1.73837	2.00142	2.12148	1.7516	1.9268	1.78247
b0522	purK	5-(carboxyamino)imidazole ribonucleotide synthase	-0.505084	0.260425	0.407343	-0.528095	-0.583321	88.1981	258.23	111.017	203.518	84.7215	34.0856	152.239	65.9656	121.842	96.4846	66.7177	244.117	122.782	45.7256	55.7881	36.3652	236.401	24.7042	433.469	53.896	415.518	110.857	217.3	297.966	280.012	32.4612	45.3415	40.9603	115.79	82.064
b0523	purE	N(5)-carboxyaminoimidazole ribonucleotide mutase	-0.649714	0.0231449	0.279106	-0.799934	-1.01299	56.0986	172.157	83.0913	130.175	46.6663	21.6129	98.8142	48.2733	74.1049	52.6243	50.2361	121.909	90.0776	29.1515	31.0344	25.9716	135.693	20.672	298.986	39.3573	296.977	80.0173	108.737	176.158	207.467	31.126	29.8133	23.1723	60.3149	49.5132
b0524	lpxH	UDP-2,3-diacylglucosamine diphosphatase	-0.393019	-0.38324	0.121783	-0.5388	-0.826724	21.0208	33.7727	32.298	19.8312	20.5465	25.9455	32.1741	36.1975	42.9719	22.3853	31.251	31.7323	25.9589	27.9329	23.6633	24.7568	32.3592	27.2701	57.6828	35.1298	56.6639	30.1341	32.0652	40.6918	46.779	32.6281	31.1936	19.5396	21.7867	21.0313
b0525	ppiB	peptidyl-prolyl cis-trans isomerase B	0.176007	0.128642	0.147182	0.115324	-0.229714	247.703	257.51	413.775	348.716	323.258	366.255	270.384	299.243	289.384	246.863	350.034	342.229	267.716	272.522	240.065	272.448	306.58	285.084	274.288	375.603	291.701	350.751	316.114	353.084	367.786	335.139	316.825	311.037	281.554	277.056
b0526	cysS	cysteine--tRNA ligase	0.999187	0.56343	0.363624	0.545252	0.678277	179.864	169.185	134.095	338.97	343.497	283.278	191.546	180.358	195.408	273.288	276.806	288.267	246.63	178.44	213.331	286.891	300.501	234.01	153.636	253.519	170.899	283.671	255.636	304.233	186.423	199.197	184.405	280.096	310.417	321.657
b0527	ybcI	PF04307 family inner membrane protein YbcI	0.750662	0.56519	1.22289	0.568079	0.903215	3.9783	4.69144	4.26679	6.61632	6.5353	8.61494	5.17913	5.77413	4.80515	7.26575	7.25883	8.79128	3.66803	4.16857	3.86042	8.69396	11.4991	7.10933	8.16253	6.46489	10.1517	11.8009	11.0797	13.8557	3.86119	4.0877	3.76056	6.26123	7.75237	7.88575
b0528	ybcJ	putative RNA-binding protein YbcJ	0.138263	0.260051	0.348356	0.0501801	0.00184098	11.0104	11.8042	12.4865	14.2149	11.0327	13.604	11.2784	9.0505	8.7256	13.5315	8.71923	12.5426	13.3934	10.262	8.04104	11.7985	18.2683	10.2862	18.9063	12.7547	17.9037	16.0644	18.185	17.0696	11.6141	8.92788	9.79928	9.51818	13.4455	7.41627
b0529	folD	bifunctional methylenetetrahydrofolate dehydrogenase/methenyltetrahydrofolate cyclohydrolase	0.604419	0.0820261	0.480655	0.0455323	-0.015031	302.636	407.328	311.135	685.695	455.068	411.682	382.656	279.678	338.736	283.231	281.813	494.592	269.094	269.841	278.351	335.35	511.312	293.759	572.644	437.263	545.903	461.46	486.312	657.924	399.905	251.271	248.242	237.004	311.874	341.219
b0530	sfmA	putative fimbrial protein SfmA	0.96077	0.127957	0.0852013	0.252452	0.0326532	1.82731	1.99039	1.84304	3.64297	5.32446	2.05034	1.9036	2.59138	2.96023	2.36212	2.04314	3.74138	1.68852	1.48747	2.10016	1.94487	1.55259	2.09968	1.61746	3.26845	1.86134	3.27388	2.15668	2.60696	2.47674	2.33522	2.46655	2.62848	2.72119	2.09546
b0532	sfmD	putative fimbrial usher protein SfmD	-0.959895	-0.00408267	0.632223	-0.50813	0.341924	8.36303	4.87151	6.16364	3.3126	2.90276	3.75713	5.85683	6.80385	5.95822	9.17272	3.92079	5.47277	4.87294	4.41231	5.40065	7.20916	8.32175	7.23152	4.0873	13.8889	5.09135	5.40564	5.95722	4.8567	4.69185	6.42434	6.43485	8.64131	7.75237	5.85132
b0535	fimZ	putative LuxR family transcriptional regulator FimZ	0.13393	0.0997433	0.40707	-0.12494	0.0736643	1.74458	2.08042	1.63228	2.1563	1.51893	2.31292	1.33885	2.21694	1.92246	1.81727	2.04314	2.00998	1.2582	1.48747	1.88013	1.94487	1.96702	2.22187	2.72889	2.34044	2.39967	2.56329	2.32192	1.96417	1.73837	2.16832	2.03521	2.00214	1.5296	2.72144
b0537	intD	putative integrase	-1.82437	-1.43091	-1.12845	-1.38465	-1.1442	18.4562	23.9589	20.0739	5.46002	5.67041	6.51427	21.8956	22.7176	22.6778	10.9435	7.67609	6.33847	27.2499	16.1116	20.8029	7.47912	10.1177	11.7524	23.352	36.1609	28.8858	9.81128	13.7235	10.3203	19.367	21.8628	25.4137	10.7709	12.1215	7.25977
b0543	emrE	multidrug/betaine/choline efflux transporter EmrE	0.79907	1.10305	1.56448	0.890611	0.58902	4.39196	4.42133	5.63674	7.27706	6.36233	11.5034	4.16258	2.59138	6.41945	8.21924	11.4314	8.647	1.51639	3.80297	4.85057	7.6141	13.1569	9.30869	5.93968	8.01156	8.53669	16.3487	14.2192	11.1238	6.53778	5.58983	6.95245	10.2698	7.88477	10.5462
b0545	ybcL	periplasmic protein YbcL	-0.740908	-0.824578	0.369446	-0.341167	-0.54024	4.72288	5.05158	5.8475	2.1563	2.38383	4.80747	4.95323	5.11886	6.99599	3.72424	2.46039	3.45281	3.06557	4.0467	4.85057	4.37454	5.55883	5.5209	6.43365	10.0738	6.92169	6.54258	6.45294	5.49948	4.69185	7.09195	5.48591	3.88115	4.17758	3.8169
b0546	ybcM	putative DNA-binding transcriptional regulator	-1.68565	-0.702548	-0.68725	-0.951618	-0.653304	31.4449	29.6311	29.8742	7.9378	8.43806	11.8972	20.6532	29.7384	32.133	17.073	23.1145	10.5227	10.9836	34.1481	38.4055	14.3632	17.5776	19.9389	24.4635	66.3725	26.6248	23.3124	20.9941	16.4268	16.7827	29.5404	34.7306	18.9132	16.7555	15.867
b0551	quuD	prophage antitermination protein Q homolog QuuD	0.120828	0.384278	0.677382	0.200044	0.727226	2.15823	1.45018	2.0538	1.49556	1.69191	2.96938	1.11295	1.65527	2.15307	2.22591	2.04314	2.15426	1.86065	1.60934	1.77011	2.21484	3.21034	2.95499	1.74095	2.75289	2.18434	2.42117	2.32192	2.92835	1.36919	1.75106	1.86267	2.25267	3.11839	2.87793
b0553	nmpC	putative outer membrane porin NmpC	-0.489476	-2.03413	0.810164	0.865053	-2.35453	27.4738	105.621	22.2868	50.0602	25.217	35.3985	80.5164	59.4129	85.0591	17.6179	13.5177	23.7967	27.5081	17.8178	29.1642	26.3766	80.0197	24.2155	60.6466	12.6516	56.0179	49.0357	83.6203	102.881	97.0805	60.4174	61.1284	10.8961	15.8287	16.0235
b0554	essD	putative phage lysis protein	-0.496214	-0.908121	-0.0564614	-0.667328	-0.330702	1.99277	2.5306	1.84304	1.16519	1.69191	1.65646	2.12949	2.31055	3.53676	1.54485	1.41726	1.28857	1.51639	1.48747	1.77011	1.13498	1.96702	1.48875	1.86444	2.95911	2.61501	1.71059	1.33048	1.64278	1.83067	2.00142	2.46655	1.87687	1.662	1.46948
b0555	rrrD	lysozyme	-0.245556	-1.06877	-0.40416	-0.374201	-0.821566	4.80561	5.32168	5.74212	3.80816	4.11361	5.46393	5.06618	7.92717	8.95622	3.86045	3.29491	3.30853	3.15163	5.75286	6.17076	4.50952	3.07219	3.81029	7.05111	3.784	5.84502	4.83717	4.13957	3.89252	5.15334	6.75815	7.98766	4.13168	3.78039	3.34741
b0556	rzpD	putative prophage endopeptidase RzpD	-0.0937929	-0.145435	-0.133985	-0.269599	-0.180599	1.91004	1.54021	2.47533	2.1563	1.34596	2.05034	1.6777	1.9361	2.15307	1.54485	2.66902	1	1.51639	1.97494	2.10016	1.80989	1.55259	1.73312	2.11143	1.72178	2.39967	1.71059	1.49572	1.96417	1.92296	2.16832	2.72535	1.7516	2.32399	1.93897
b0557	borD	prophage lipoprotein BorD	-0.129863	-0.331043	0.560074	0.938327	-1.1602	5.38473	9.55333	7.21744	9.42447	6.01637	4.80747	6.53452	5.11886	9.64806	4.54151	4.7553	7.63702	2.89344	6.3622	6.72084	4.91447	11.7754	6.86496	6.92761	4.19645	10.2594	12.0852	14.715	14.177	19.367	9.7624	9.02287	4.38222	5.89878	6.79029
b0558	ybcV	DUF1398 domain-containing protein YbcV	-0.181899	-0.432551	-0.390428	-0.674229	-0.488074	1.49638	1.81032	1.10538	1.49556	1	1.39388	2.46834	1.37444	1.80715	1.54485	1.20863	1.43285	1	1.60934	1.6601	1.13498	1	1.12219	1.98794	2.13422	1.646	1.28423	1.33048	1	1.36919	1.83451	2.63908	1.87687	1.1324	1.15649
b0559	ybcW	uncharacterized protein YbcW	-2.023	-1.32044	-1.66475	-1.56491	-1.31651	13.0787	15.7657	15.121	2.98223	3.4217	4.41359	8.56761	12.4205	14.2604	4.81394	6.42432	2.87568	7.79916	13.3087	18.2725	4.37454	3.62478	4.42123	10.8794	13.6827	12.5204	4.97929	4.30481	3.24974	6.90697	11.9321	12.2148	4.25695	2.98599	5.22535
b0560	nohD	putative DNA-packaging protein NohD	-0.5326	-0.28285	0.197684	-0.369814	-0.60426	3.31646	2.98077	3.00223	1.16519	2.5568	2.7068	2.35539	3.7147	2.72961	2.90697	2.46039	1.8657	2.20491	1.73121	2.32019	1.94487	2.51961	2.71061	2.97587	3.26845	3.04567	2.42117	2.32192	2.44626	2.29215	3.50354	3.67429	2.62848	1.662	1.93897
b0564	appY	DNA-binding transcriptional activator AppY	-0.662343	-1.10671	-0.310879	0.0640168	-1.21682	19.2007	16.306	13.2241	7.9378	10.1678	12.685	21.218	25.0579	39.0515	11.2159	18.3161	10.0898	6.93851	15.6242	32.5747	11.7985	18.8209	13.8296	27.4273	14.7138	21.2414	25.3021	20.9941	19.9621	26.1046	30.959	21.963	10.6456	10.93	12.4241
b0565	ompT	omptin family outer membrane protease OmpT	1.02232	-1.45463	0.963039	1.23364	-1.46432	46.2537	61.5035	37.567	110.188	105.479	79.5127	309.804	100.04	105.699	50.5812	61.9193	75.5943	25.5286	38.1698	38.1855	44.1942	97.7024	56.7171	50.5203	31.8302	61.5089	82.8596	147.899	107.541	424.64	109.904	140.667	69.2707	98.8431	76.5867
b0566	envY	DNA-binding transcriptional activator EnvY	-0.318137	0.37699	0.0456047	0.185281	0.408278	3.06827	2.8007	3.00223	2.1563	2.38383	2.57551	2.12949	2.59138	2.26838	3.45182	2.46039	3.16424	2.80737	2.34055	3.42036	2.61978	2.65776	3.56592	1.49397	2.13422	2.72267	2.42117	3.47861	1.32139	2.19985	2.91938	2.63908	3.50535	3.91279	2.87793
b0567	ybcH	putative exopolysaccharide secretion system auxiliary component	-0.39658	-0.561986	-0.450537	-0.245743	-0.491495	10.0176	16.7561	13.2241	7.44224	9.99487	12.9476	8.68056	10.2674	12.0695	4.81394	9.13648	7.05988	8.22949	11.2369	12.4417	8.01905	9.56507	5.76528	10.8794	8.73334	14.1354	9.38492	8.43583	10.6417	8.38371	9.34514	8.76407	6.01069	6.82557	6.00782
b0568	nfrA	exopolysaccharide secretion system outer membrane protein NfrA	-1.46246	-1.53105	-1.63088	-1.77649	-1.30106	62.0552	87.7938	66.8628	26.4386	26.2548	25.9455	61.8798	66.4337	62.9201	20.2059	23.3232	22.6424	57.5449	66.8088	71.7404	22.1921	24.4849	16.6399	92.878	53.6898	103.499	22.3176	23.8032	26.872	54.255	55.4103	53.1055	21.7944	22.4487	21.8137
b0569	nfrB	cyclic di-3',5'-guanylate-activated glycosyltransferase	-1.4236	0.438634	0.130119	-0.731016	0.641824	30.2039	36.5638	36.8293	12.563	13.1085	12.9476	25.7359	23.0921	31.4412	40.3653	38.1357	30.2894	22.3442	25.1299	32.1346	22.867	25.8663	38.3891	45.0866	21.5191	48.2658	18.7647	32.8914	17.5517	21.3975	25.7016	24.8961	37.7033	47.3398	27.291
b0570	cusS	sensor histidine kinase CusS	-1.75657	-1.43877	-1.80735	-1.6438	-2.00942	45.7573	46.3777	44.8382	15.3712	14.3193	10.8469	21.218	25.6195	66.0334	11.2159	12.6832	17.7368	39.4712	30.8577	34.885	11.1236	10.1177	8.81994	61.8815	16.2604	53.8645	12.9379	12.2364	17.0696	32.3808	35.0482	47.1531	9.01711	9.20876	10.2332
b0571	cusR	DNA-binding transcriptional activator CusR	-0.457635	0.179358	-0.77096	-0.200051	-0.58317	43.689	47.278	44.3113	34.8631	31.7901	31.8536	18.6201	17.7563	58.5384	33.8271	39.1789	34.4736	61.2457	31.1014	43.9063	28.6713	31.1159	20.0611	45.7041	19.2507	39.6525	28.1444	30.7433	32.175	33.2114	33.8798	37.4049	23.2976	24.1699	22.2832
b0572	cusC	copper/silver export system outer membrane channel	-1.29426	-0.919732	-1.40196	-0.578709	-1.86459	236.452	234.281	178.882	87.7225	94.7542	82.4011	58.8301	64.3743	353.264	90.2188	66.7177	94.9282	175.971	130.911	167.455	72.0004	69.1061	38.3891	162.28	28.3245	136.553	48.183	93.7	77.1697	152.089	126.427	200.709	52.4849	31.3195	47.7918
b0573	cusF	copper/silver export system periplasmic binding protein	-4.24911	-2.18661	-3.52837	-1.77916	-2.47287	455.605	417.772	523.581	16.8578	34.7308	21.8754	51.4884	55.1068	452.083	45.6775	48.7758	28.2695	126.397	250.464	308.605	20.5724	24.7612	14.074	117.453	30.0773	106.837	14.7854	40.3273	18.9979	128.461	102.477	213.994	31.1894	22.4487	26.5086
b0574	cusB	copper/silver export system membrane fusion protein	-2.15524	-1.00239	-2.27954	-0.250073	-1.64083	701.563	736.676	672.8	165.855	188.508	119.557	102.542	111.086	1024.58	210.903	137.234	269.943	975.69	370.504	494.203	155.419	158.487	65.148	225.755	46.5751	218.487	68.0794	194.662	149.965	253.061	207.459	415.946	101.965	76.9972	102.095
b0575	cusA	copper/silver export system RND permease	-0.947649	0.277728	-0.830447	1.20011	-0.78064	375.439	543.281	293.22	271.574	220.163	136.625	64.0258	66.4337	688.232	269.065	114.702	608.72	440.105	182.462	216.962	183.09	239.026	49.9968	163.268	23.8907	128.37	86.4125	387.498	251.042	205.806	108.485	246.517	106.35	110.494	109.607
b0576	pheP	phenylalanine:H(+) symporter PheP	-0.251982	0.490666	0.229925	0.594249	-0.00424226	65.1163	93.1959	60.9615	73.021	65.8668	45.2454	36.0143	44.9033	100.741	68.8336	50.6534	135.76	66.84	40.1197	47.7569	56.0725	89.5518	35.8232	66.3272	23.9938	72.4909	63.2474	85.9337	96.6139	63.6692	40.0552	49.5686	44.8436	53.1654	54.834
b0577	ybdG	miniconductance mechanosensitive channel YbdG	0.324647	-0.137558	0.194805	0.235803	0.128236	130.722	126.509	109.331	135.131	149.761	174.174	141.283	114.549	143.635	131.219	135.982	95.9382	133.627	130.911	146.992	164.328	165.67	141.026	115.107	143.19	127.186	168.13	141.62	144.18	81.2055	126.511	130.401	124.889	113.142	131.516
b0578	nfsB	NAD(P)H-dependent nitroreductase NfsB	1.01044	0.831922	0.640373	0.858538	0.759263	99.1186	127.049	142.842	324.764	257.7	160.914	150.884	97.606	111.926	165.135	220.476	255.948	101.869	112.022	110.136	180.661	177.275	147.135	111.649	87.7165	107.375	145.818	183.426	226.938	144.89	109.904	92.1847	159.463	191.787	236.054
b0579	ybdF	PF04237 family protein YbdF	-0.691267	-0.0812143	-0.0401111	0.0382648	0.203422	17.6289	14.5953	21.3384	8.92892	11.0327	13.2102	15.4575	17.0074	15.0675	19.2524	16.0212	9.65698	9.52047	18.6709	16.9524	11.7985	10.9465	21.1608	12.2378	14.92	11.1207	10.664	17.3588	11.2845	12.9062	14.6026	16.4419	18.5374	18.0795	13.989
b0580	ybdJ	DUF1158 domain-containing protein YbdJ	-0.395364	0.292432	0.517705	0.461691	0.324718	11.3413	7.48252	12.3811	6.45113	8.26509	9.00882	8.11582	10.6419	9.99398	12.7142	10.3882	12.1098	6.42212	10.5057	10.0213	13.4183	12.1898	12.9743	8.16253	10.6924	9.07503	13.08	15.7064	9.67757	7.09156	10.0127	11.0933	12.9004	12.6511	9.76368
b0581	ybdK	putative glutamate--cysteine ligase 2	-0.100998	-0.153962	-0.224106	-0.196414	-0.0538807	116.161	56.9118	97.1069	63.1098	86.9702	101.832	69.2215	99.1973	80.1009	76.0528	79.6527	67.6587	75.4465	115.312	87.0327	99.1317	52.5286	86.1641	44.8396	106.173	40.8368	72.2008	54.5379	40.6918	64.3153	82.4486	95.204	85.5554	67.1997	80.3426
b0582	insL2	IS186/IS421 family transposase	-0.485807	0.00609225	-0.0337595	-0.0082173	0.122129	2.15823	2.5306	1.73766	1.33037	1.86489	1.39388	2.24244	1.9361	2.15307	2.49833	1.41726	2.44283	1.77459	1.60934	2.76026	2.34982	1.55259	2.09968	1.86444	1.82489	1.86134	1.71059	2.48717	1.32139	1.64607	1.91797	1.77641	1.50107	2.05919	2.25195
b0583	entD	phosphopantetheinyl transferase EntD	-1.04213	-0.216135	-0.386817	-0.667542	0.0185986	2.90281	2.8007	3.00223	1.66074	1.17298	1.39388	3.71079	2.68499	2.84492	2.63454	2.87765	2.44283	2.63524	2.94989	2.54023	1.67491	1.82888	2.71061	3.34635	3.37156	3.36867	1.56847	2.81765	1.96417	2.19985	2.75248	2.81162	3.50535	1.7944	2.56494
b0584	fepA	ferric enterobactin outer membrane transporter	-0.943521	0.755993	0.263347	0.465262	0.768182	5.79838	8.92308	7.84973	3.47779	4.63254	3.62584	6.19568	6.4294	6.30414	18.7076	6.63295	6.62703	10.209	8.31209	6.83086	7.88407	10.6702	11.8746	9.52094	6.36178	6.38335	8.10587	15.0454	7.58852	5.89171	7.25885	7.64259	15.4057	10.4004	9.60719
b0585	fes	ferric enterobactin esterase	0.638748	1.98952	2.09232	1.68277	2.33474	1.82731	1.99039	1.5269	3.14741	2.72978	2.44421	2.12949	1.74888	1.57654	10.5348	5.79844	5.32849	2.29098	1.24374	2.32019	5.58938	6.52585	12.8521	2.11143	1.928	1.969	5.83199	8.60107	4.8567	1.83067	1.91797	1.34507	9.76871	7.88477	8.04224
b0586	entF	apo-serine activating enzyme	0.0145089	0.0611884	0.155529	0.33776	0.174948	12.9959	13.5149	11.7488	13.2237	14.8383	10.5843	15.3446	12.046	13.2226	14.2126	13.309	14.8512	14.7705	11.6025	13.5419	15.0381	17.3013	12.119	14.8311	11.8267	13.7047	13.2221	22.6465	15.1412	10.8757	11.348	11.6109	12.3993	13.8427	11.9546
b0588	fepC	ferric enterobactin ABC transporter ATP binding subunit	0.913321	0.454405	0.679417	0.289981	0.969503	1.82731	1.54021	1.42152	3.14741	2.90276	2.96938	2.69424	1.84249	1.11531	4.54151	1.62588	1.57713	1.43033	1.3656	2.32019	3.15971	2.93405	2.09968	1.86444	1.928	2.39967	2.13694	3.14813	2.28557	1.27689	1.33381	1.43134	3.25481	2.72119	1.93897
b0589	fepG	ferric enterobactin ABC transporter membrane subunit FepG	0.13149	1.02504	1.63031	0.627344	1.19528	1.82731	1.99039	2.15918	2.32149	1.51893	2.7068	1.4518	1.84249	1.80715	6.03984	2.04314	2.29855	1.51639	1.12187	1.22003	3.83462	4.17736	3.93248	2.11143	2.13422	2.83034	2.56329	4.63529	3.73183	1.27689	1.58416	1.77641	4.38222	3.51559	2.72144
b0590	fepD	ferric enterobactin ABC transporter membrane subunit FebD	0.93958	3.1048	2.97028	1.93653	3.18736	2.0755	2.5306	1.84304	3.97334	4.11361	4.2823	2.46834	1.84249	1.80715	22.3853	15.3953	14.8512	1.34426	2.58429	2.10016	13.0134	14.5383	19.6946	4.33428	2.54667	3.79934	10.0955	19.3417	11.4452	2.10756	2.33522	2.12148	24.5503	21.2571	13.989
b0591	entS	enterobactin exporter EntS	0.233867	1.85698	1.61993	1.06795	1.69587	2.0755	2.44056	2.26456	3.3126	1.69191	2.96938	2.69424	1.65527	1.92246	9.71757	5.79844	7.20417	1.94672	2.21868	1.88013	4.91447	6.80214	6.86496	2.6054	2.34044	2.93801	4.55293	7.27914	4.696	2.38445	1.66761	2.29401	8.01497	6.69317	5.85132
b0592	fepB	ferric enterobactin ABC transporter periplasmic binding protein	-0.233174	1.60225	1.68224	0.940422	1.8357	4.47469	4.51137	5.74212	3.47779	4.11361	4.93876	5.06618	3.7147	3.99799	21.9766	9.76237	7.05988	3.58196	4.65604	3.97044	8.28901	12.0517	18.8392	7.05111	5.43378	5.73735	9.52704	17.8545	7.58852	4.69185	4.50496	4.79577	21.6691	17.4175	10.8591
b0593	entC	isochorismate synthase EntC	1.08152	2.9979	2.78349	2.24867	3.13525	1.82731	3.25088	1.63228	3.97334	4.63254	5.59522	2.80719	1.37444	1.23061	20.7507	12.6832	9.80126	2.03278	2.34055	2.65024	11.7985	15.6435	20.9164	4.0873	1.51556	2.83034	10.9482	17.5241	11.6059	2.38445	1.58416	1.69014	16.7837	15.0343	17.9014
b0594	entE	2,3-dihydroxybenzoate-AMP ligase	0.416584	0.837778	0.702415	1.18455	1.24836	2.0755	3.70105	2.15918	5.46002	2.5568	2.57551	2.12949	2.12333	2.26838	6.7209	1.62588	3.30853	2.72131	2.82802	2.76026	4.10458	5.97327	3.44373	3.46984	2.03111	3.69168	4.55293	8.27059	8.07061	2.38445	2.00142	2.29401	3.50535	5.10438	7.25977
b0595	entB	enterobactin synthase component B	0.461014	0.273914	1.1472	1.05014	1.08953	3.31646	2.71067	2.89685	4.63409	4.28659	3.36326	3.03309	2.49777	2.499	4.13288	1.83451	3.74138	2.37705	1.60934	2.32019	4.77949	6.11141	3.07717	3.59333	2.54667	2.61501	4.97929	9.09679	4.05322	2.38445	2.25177	2.29401	3.75588	4.04519	6.94678
b0596	entA	2,3-dihydro-2,3-dihydroxybenzoate dehydrogenase	-0.0705388	0.219086	-0.0234889	0.409811	0.250918	3.39919	3.79109	2.58071	4.30371	2.5568	2.44421	3.03309	2.40416	2.499	3.72424	3.50353	2.00998	4.44261	4.0467	2.65024	3.69963	5.28253	1.97749	4.21079	3.06222	4.01468	3.84235	6.61818	4.5353	2.93822	3.08628	2.55281	2.75374	2.85359	4.59937
b0598	cstA	pyruvate transporter CstA	0.104252	0.137171	0.240449	0.389001	-0.0289027	29.7075	36.2037	25.4483	34.5327	33.001	30.672	24.8323	29.7384	35.131	37.641	28.1216	32.8865	36.545	33.1732	24.2134	31.7758	40.9243	38.2669	24.7105	31.624	24.4714	29.4235	41.4839	34.9068	32.6577	38.9704	40.2517	33.9453	39.6606	36.0547
b0599	hcxA	hydroxycarboxylate dehydrogenase A	-0.370624	2.66699	2.3019	2.0001	2.73235	9.19034	11.8042	9.00891	6.45113	7.74615	9.00882	10.4878	9.14411	10.5705	126.996	40.0134	24.8067	8.83195	9.65264	9.25122	32.3158	37.4706	66.9808	11.0028	9.352	12.628	15.2117	94.1957	22.5332	18.7209	9.7624	10.7482	100.713	111.421	48.5743
b0600	ybdL	methionine transaminase	0.0273362	4.01885	3.44756	3.01476	3.92546	9.02488	10.6337	8.06049	8.92892	9.12998	10.1904	7.09927	7.73995	9.07152	258.168	94.6739	34.7622	6.76638	8.19022	8.26107	58.5022	66.4813	128.318	9.27396	6.67111	12.628	18.1962	184.582	28.1576	16.0443	8.92788	8.419	206.689	219.856	80.8121
b0601	ybdM	ParB-like nuclease domain-containing protein YbdM	-0.576361	-0.199668	-0.541268	0.0221475	0.108174	8.94214	8.83305	8.58739	5.46002	6.36233	5.85781	7.55107	9.33133	8.14906	6.7209	10.1796	4.89564	5.2172	11.8463	11.4515	6.80421	5.55883	7.23152	4.58127	8.01156	5.19901	7.25316	5.95722	4.8567	7.55304	8.00992	7.98766	8.2655	7.35517	9.76368
b0602	ybdN	putative PAPS reductase/DUF3440 domain-containing protein YbdN	-0.491483	-0.467578	-0.057042	-0.325561	-0.305409	1.66185	1.90035	2.0538	1.16519	1.17298	1.65646	2.12949	2.68499	2.03777	2.0897	1	1.8657	1.2582	2.34055	2.10016	1.13498	2.24332	2.09968	3.09936	1.61867	2.39967	1.71059	2.48717	1.48209	1.83067	2.33522	2.38028	1.87687	1.7944	1.62598
b0604	dsbG	protein sulfenic acid reductase and chaperone DsbG	0.0609408	-0.664767	-0.0947064	-0.378603	-0.345355	24.4955	15.3156	21.8653	18.6749	20.3736	25.289	22.9122	28.7087	22.2166	14.485	16.2298	15.8611	12.4467	24.3987	21.9031	19.7625	17.025	18.2283	23.352	23.4782	20.4877	18.3383	16.5326	16.9089	25.2739	21.3621	29.6408	22.4207	19.4035	18.2144
b0605	ahpC	alkyl hydroperoxide reductase, AhpC component	0.684781	0.501911	0.963954	1.14787	0.609959	1823.56	2034.17	2931.1	3585.53	3326.68	4000.55	2874.32	2154.23	1797.38	2770.6	3426.67	3468.84	1167.96	2097.62	2059.73	3170.37	3384.06	3833.38	1746.19	1575.3	1809.7	3620.16	4039.64	3710.18	2533.52	2134.77	2001.89	3534.42	3285.56	3360.15
b0606	ahpF	alkyl hydroperoxide reductase, AhpF component	0.697235	0.253902	0.0472193	0.598379	0.533351	456.432	421.734	262.238	612.187	684.956	551.902	473.242	415.226	421.526	518.333	537.173	506.567	716.375	438.628	506.085	596.404	536.731	583.219	309.359	450.771	312.588	550.994	500.522	572.594	323.391	435.364	459.684	598.4	570.45	594.583
b0607	uspG	universal stress protein G	-0.401108	0.875213	-0.545003	-0.261298	0.492452	454.943	320.084	549.821	227.965	372.557	402.754	162.744	274.717	339.773	466.164	770.21	189.289	417.212	687.727	626.112	423.088	243.309	520.049	129.926	465.722	149.15	263.775	200.28	157.357	145.167	374.195	362.115	458.1	341.399	440.592
b0608	ybdR	putative Zn(2(+))-dependent alcohol dehydrogenase YbdR	0.0637259	-0.224172	0.0369418	-0.0126646	0.0160319	33.0995	18.1967	23.446	18.8401	27.2927	31.9849	17.1518	32.8275	22.9084	22.3853	18.5247	21.4882	18.7295	28.5422	30.2643	32.1808	20.3405	27.0257	13.8432	29.0462	18.0114	28.1444	19.0112	13.2129	16.2289	25.5347	25.2411	24.5503	21.3895	21.8137
b0610	rnk	nucleoside diphosphate kinase regulator	0.606459	1.0175	0.638769	0.754859	0.707991	13.9887	14.6853	22.7084	24.6216	25.5629	28.0462	14.1021	12.7013	13.7991	25.3819	34.1718	22.6424	19.5901	16.4773	17.0624	25.4317	29.0437	28.2476	18.4124	13.6827	20.2724	31.6974	25.6208	31.0501	16.0443	16.6054	15.4067	26.6798	27.3475	24.4741
b0611	rna	RNase I	0.337926	0.532565	0.58217	0.412127	0.248682	63.4617	62.674	55.1655	85.4099	67.2507	76.493	69.7862	63.1573	64.9956	92.5345	92.7962	100.988	43.6023	63.5183	63.4892	79.0194	85.96	90.4406	80.0348	62.3511	78.3049	87.4074	112.372	93.8821	98.465	72.6013	70.7041	97.5811	95.4007	94.2706
b0612	citT	citrate:succinate antiporter	0.123905	-0.202985	-0.0070578	0.548677	0.480604	3.9783	5.86189	2.89685	4.96446	4.63254	4.2823	4.04964	3.7147	4.34392	4.54151	2.66902	3.30853	4.61474	5.26538	3.86042	4.64451	4.72995	4.29904	3.96381	3.68089	4.12234	4.41082	8.10534	4.696	4.13808	3.9208	3.84683	5.88543	5.50158	5.22535
b0614	citX	apo-citrate lyase phosphoribosyl-dephospho-CoA transferase	0.0514203	0.128906	0.389854	0.502039	0.251562	1.41365	1.81032	1.31614	1.66074	1.51893	1.52517	1.9036	1.37444	1.57654	2.0897	1.20863	2.00998	1.2582	1.12187	2.10016	2.07985	1.69073	2.09968	1.49397	1.51556	1.646	1.99482	1.99144	2.60696	1.0923	1.58416	1.69014	1.50107	1.1324	2.56494
b0615	citF	citrate lyase alpha subunit	0.785356	-0.252306	0.706896	0.51286	0.00271079	2.90281	4.69144	2.68609	6.28594	6.36233	5.07006	5.85683	4.08914	3.99799	3.45182	3.50353	4.75136	3.15163	2.94989	3.64039	4.77949	4.8681	6.25402	5.81619	3.16533	3.69168	5.83199	5.62674	6.62435	3.76889	4.00425	3.67429	4.25695	4.17758	3.03443
b0616	citE	citrate lyase beta subunit	0.987486	0.668997	0.118156	0.504139	0.536523	2.0755	2.35053	1.31614	4.4689	3.4217	3.49455	1.56475	1.84249	1.69184	2.49833	2.87765	2.7314	2.9795	2.09681	2.87028	3.56465	2.10517	2.95499	3.34635	1.72178	1.86134	3.27388	2.98289	3.57113	2.10756	1.91797	1.69014	3.00428	2.72119	2.56494
b0619	dpiB	sensor histidine kinase DpiB	-2.177	-1.74535	-1.86045	-1.56365	-1.07032	17.5461	18.5568	20.7061	3.80816	3.4217	5.33264	21.4439	22.7176	17.7196	8.35545	6.21569	3.88566	18.2131	17.0866	21.7931	4.23956	3.76293	7.72026	25.6984	17.3947	17.9037	5.68987	10.0882	4.8567	17.0596	16.4385	17.132	8.64131	8.67916	6.79029
b0620	dpiA	DNA-binding transcriptional dual regulator DpiA	-0.377299	-0.6932	-0.504524	-0.568618	-0.58067	12.2514	11.4441	11.0111	7.11187	7.05424	12.5537	13.3115	12.5141	10.5705	5.495	10.3882	6.62703	6.42212	11.1151	15.4121	7.6141	7.76917	7.84245	13.7197	9.76445	12.951	8.10587	6.78342	9.67757	11.6141	12.3494	14.0264	9.64345	7.09037	8.66822
b0621	dcuC	anaerobic C4-dicarboxylate transporter DcuC	0.877134	0.0298608	1.11682	1.27447	-0.00489555	170.515	403.006	117.551	592.53	323.258	353.519	300.768	214.432	207.516	263.208	137.443	337.179	168.569	139.564	267.349	307.139	502.471	438.428	293.058	168.04	232.699	503.527	453.759	721.077	222.88	278.309	188.545	180.508	229.521	277.369
b0622	pagP	Lipid A palmitoyltransferase	-1.93413	-2.69399	-1.10148	-1.29021	-2.90878	7.94938	8.29284	11.0111	1.33037	1.51893	4.2823	13.7633	19.254	15.2981	2.22591	3.08628	2.15426	3.92622	10.1401	8.26107	2.61978	3.48663	4.29904	11.9908	8.11467	12.4127	4.41082	5.95722	2.92835	19.6439	19.2759	18.1672	2.62848	2.72119	2.25195
b0623	cspE	transcription antiterminator and regulator of RNA stability CspE	-2.28806	-2.57042	-1.4586	-2.25876	-2.61083	1445.39	1631.98	2178.05	208.638	162.562	704.857	1559.59	1388.4	2055.43	334.856	346.488	161.01	1734.53	1328.27	1021.51	396.901	601.246	487.914	3142.02	1678.31	3584.59	649.908	597.188	509.12	2183.35	2221.89	2222.3	490.419	359.273	235.272
b0624	crcB	F(-) channel protein	-0.568386	0.087679	0.665716	0.405115	0.341156	30.4521	32.9624	46.5243	19.0052	18.8168	36.3176	30.3669	23.5601	31.0952	31.5115	37.9271	20.911	16.836	29.8827	27.2939	35.4203	35.5366	46.4534	23.7225	29.6649	28.9934	37.9505	43.3016	27.8362	28.9658	29.2066	31.2799	38.4549	40.0578	34.8028
b0627	tatE	twin arginine protein translocation system - TatE protein	-0.197545	0.390111	0.0750939	0.0524785	0.52774	4.80561	3.61102	7.11206	4.30371	3.24872	5.9891	3.71079	3.43387	4.80515	5.76742	6.00707	3.88566	4.18442	4.89978	4.96058	3.02473	6.24956	5.5209	4.82825	4.29956	4.44534	5.40564	3.97433	4.696	4.23037	4.75531	3.58802	6.7623	6.29597	5.06885
b0628	lipA	lipoyl synthase	-0.0311492	0.178561	-0.138177	-0.149081	0.483702	765.101	613.688	647.72	539.506	678.729	764.989	516.05	535.422	606.595	611.638	758.319	506.567	695.031	745.614	748.34	719.778	610.916	658.364	596.972	748.556	620.516	686.858	519.36	566.809	436.639	541.598	599.955	738.825	671.073	796.93
b0629	ybeF	putative DNA-binding transcriptional regulator YbeF	0.0964749	1.44339	0.763013	0.63254	0.984329	3.23373	2.35053	3.21299	3.3126	2.72978	3.36326	2.01655	2.59138	2.72961	7.94681	5.38118	6.62703	2.03278	3.55923	3.53037	5.72436	3.62478	6.13184	4.33428	2.64978	3.36867	5.40564	5.62674	5.01739	4.13808	3.16974	2.98415	7.26337	7.09037	6.00782
b0630	lipB	lipoyl(octanoyl) transferase	0.218427	1.60621	1.80154	1.27861	1.69609	37.236	35.6635	52.8472	41.1401	43.8986	61.2631	37.3697	39.0994	39.3974	141.571	115.537	95.6496	29.7458	40.3634	32.2446	100.617	109.169	147.013	53.7311	41.6258	52.4648	108.725	150.873	99.0243	33.9498	43.7271	40.9418	141.8	135.915	106.634
b0631	ybeD	DUF493 domain-containing protein YbeD	-0.506713	1.05747	0.51477	0.454781	1.09502	297.01	275.967	512.622	225.818	240.402	297.851	258.412	248.225	243.376	525.416	665.062	370.509	218.573	362.826	290.233	402.301	394.855	448.203	256.999	367.973	278.996	374.342	462.517	402.096	219.558	273.552	258.422	579.359	564.624	461.406
b0632	dacA	D-alanyl-D-alanine carboxypeptidase DacA	0.666794	0.257233	0.17263	0.423718	0.00699327	218.582	236.982	184.362	375.972	315.301	324.635	238.759	207.411	257.674	232.833	231.534	376.857	315.311	222.191	229.724	276.768	361.424	226.556	327.636	209.903	304.406	347.056	338.917	443.395	277.335	236.249	220.896	208.818	242.629	286.602
b0633	rlpA	rare lipoprotein RlpA	0.0316218	-0.406958	-0.415479	-0.309115	-0.298447	188.302	187.012	168.766	193.607	193.871	168.66	184.656	174.647	173.154	123.863	136.191	141.532	191.377	190.261	197.269	159.064	149.231	125.753	184.262	164.844	195.231	168.414	115.512	155.429	179.963	179.419	160.25	132.03	129.56	160.937
b0634	mrdB	peptidoglycan glycosyltransferase MrdB	-0.423955	-1.02094	-0.826552	-0.75803	-1.18484	87.5363	89.7745	81.9322	61.7884	63.6181	67.8277	82.3236	80.3816	90.4786	35.1892	45.4377	44.1406	71.1433	80.9455	73.9408	51.6181	44.6542	31.1801	86.2094	79.88	89.8253	60.5472	38.6749	52.1012	93.2041	85.0355	97.447	41.7119	38.3366	41.219
b0635	mrdA	peptidoglycan DD-transpeptidase MrdA	-0.96116	-1.3462	-0.833772	-1.26705	-1.65533	72.9757	79.5105	84.5667	36.8453	38.8822	46.0332	82.4366	94.8912	109.85	32.8736	38.9702	41.1107	60.7293	72.0491	67.1198	32.5857	46.312	33.2573	134.248	67.7129	141.828	51.0253	41.6492	50.1729	101.88	103.729	95.5491	31.941	34.497	29.169
b0636	rlmH	23S rRNA m(3)psi1915 methyltransferase	-1.23826	-0.984775	-0.952627	-1.21363	-1.18913	47.1637	50.9694	66.1251	25.4475	16.3951	27.7836	49.2294	63.4381	64.5344	31.2391	31.0424	27.2595	70.1965	50.6003	48.8571	22.4621	30.8396	34.3569	85.9625	49.4622	85.3033	28.5708	36.1962	30.4073	60.808	65.5914	52.1566	27.3061	28.4067	22.5962
b0637	rsfS	ribosomal silencing factor RsfS	-1.5187	-0.633022	-0.415717	-0.746778	-0.723329	53.0376	50.4292	66.2305	17.1882	16.2221	25.8142	39.4028	55.3877	64.3038	40.5015	32.0855	30.0009	41.4507	46.4568	48.9671	27.3214	38.8521	36.4341	80.5288	43.8942	78.6279	35.3924	49.5807	36.0317	64.7768	61.4188	55.1759	39.5823	40.3226	29.9514
b0638	cobC	putative adenosylcobalamin phosphatase/alpha-ribazole phosphatase	-1.88634	-2.04178	-1.28311	-1.73287	-2.08753	19.8626	16.6661	20.1792	4.63409	4.9785	5.72652	21.7827	25.3387	23.0237	8.21924	3.92079	4.89564	10.3811	17.6959	17.3924	5.31942	7.35473	6.00965	25.6984	12.8578	24.9021	6.82681	6.12246	6.14226	23.5203	20.0269	22.1355	5.50962	5.50158	4.44287
b0639	nadD	nicotinate-nucleotide adenylyltransferase	-0.917532	-1.621	-1.0224	-1.27656	-1.83109	43.8545	37.9144	44.3113	24.9519	17.9519	23.8448	46.2927	53.9835	50.121	13.8039	18.942	16.1497	23.6352	44.6288	37.5254	14.2282	20.4786	17.373	52.7431	37.7076	55.0488	19.7595	20.4984	19.8014	53.332	47.7328	51.0351	14.9047	16.3583	11.4851
b0640	holA	DNA polymerase III subunit delta	-0.842681	-1.15532	-0.710878	-0.882568	-1.64263	57.4223	55.2011	55.6924	30.7334	27.9846	35.1359	61.2021	72.612	73.9896	27.0165	26.0353	40.245	45.1515	59.7404	51.3874	30.291	41.3387	23.8489	87.8148	54.2054	82.7193	38.3769	37.8486	45.6734	69.207	73.4358	63.9752	20.7922	24.0375	21.3443
b0641	lptE	lipopolysaccharide assembly protein LptE	1.018	1.03666	0.723634	1.00171	0.871503	271.778	300.006	287.74	622.264	614.381	503.98	270.384	237.46	278.66	512.476	502.541	598.476	340.27	292.996	300.024	552.94	549.441	438.795	268.237	276.925	271.89	471.551	521.673	642.818	273.09	244.595	237.2	410.248	449.834	521.03
b0642	leuS	leucine--tRNA ligase	0.896628	0.743114	0.490447	0.819101	0.537934	926.425	1046.13	706.943	1892.54	1662.11	1433.79	1005.69	891.235	990.684	1471.27	1351.24	2010.72	1265.9	930.488	993.126	1551.94	1706.69	1222.26	1092.42	893.221	1025.56	1503.04	1804.93	2004.71	1124.34	874.152	937.519	1318.06	1416.48	1528.23
b0643	ybeL	DUF1451 domain-containing protein YbeL	0.00271761	0.409198	-0.214281	0.0645932	-0.205234	57.2569	33.1425	66.9681	44.9394	51.8556	60.8692	38.0474	53.7027	35.5922	46.7672	66.5091	55.8275	33.5327	69.6117	50.9474	45.139	31.9448	55.7396	21.6232	47.1938	25.4404	40.7929	30.9085	26.872	64.3153	60.4174	59.3168	54.1133	58.9909	46.5398
b0644	ybeQ	Sel1 repeat-containing protein YbeQ	-0.880516	-0.131005	-0.140109	-0.424712	-0.224389	3.73011	2.35053	3.10761	1.16519	2.03787	1.78775	3.48489	2.31055	3.76738	2.77076	3.08628	2.87568	2.89344	3.07176	2.65024	2.61978	2.24332	2.95499	3.59333	3.16533	3.90701	2.98964	3.31337	1.64278	2.93822	3.25319	2.98415	2.00214	3.91279	1.93897
b0646	djlB	J domain-containing protein DjlB	-0.0732756	0.278383	-0.138154	-0.177405	0.471109	2.48915	2.44056	1.84304	2.48667	2.5568	1.39388	2.58129	1.84249	2.72961	2.90697	2.46039	3.30853	1.68852	2.21868	2.21018	1.53993	1.55259	2.46624	1.98794	2.23733	2.83034	2.27906	2.15668	1.80348	1.83067	2.25177	2.46655	3.75588	3.38319	1.93897
b0648	ybeU	DUF1266 domain-containing protein YbeU	-0.301483	0.0878193	0.346506	0.181087	-0.0569687	1.57911	1.54021	1.63228	1.33037	1	1.52517	1.4518	1.84249	1.80715	1	1.83451	2.58711	1.43033	1.73121	1.6601	2.07985	1.82888	2.22187	1.74095	1.82489	1.323	1.42635	1.99144	2.12487	2.10756	2.08487	1.60387	2.12741	1.662	1.78247
b0649	djlC	co-chaperone DjlC	-1.68896	-1.06043	-0.548683	-0.851191	-0.745569	6.70842	6.67221	5.8475	1.66074	2.38383	1.91904	6.08273	6.33579	6.99599	4.13288	2.87765	2.29855	6.33605	5.99659	4.96058	4.50952	3.62478	3.68811	6.06317	6.98045	5.95268	3.13176	4.47005	2.92835	5.52252	6.25744	7.38379	3.25481	4.04519	4.12989
b0650	hscC	chaperone protein HscC	-0.862189	-0.352334	-0.243083	-0.107995	0.0989777	5.21926	6.85228	4.79369	2.48667	2.90276	3.88843	3.93669	5.77413	4.80515	4.81394	4.54667	2.00998	4.61474	5.50912	5.51067	4.23956	5.28253	3.68811	6.06317	3.784	5.09135	4.69505	4.47005	4.696	3.86119	5.17257	4.9683	4.88329	4.57478	5.53833
b0651	rihA	pyrimidine-specific ribonucleoside hydrolase RihA	0.355345	-0.357781	1.12354	0.824535	-0.663269	21.1863	52.32	19.1254	51.2165	27.2927	39.9938	41.7748	25.2451	32.7096	26.063	16.8557	34.9065	17.9549	16.9647	17.6125	27.7264	49.0749	37.656	39.5295	15.5387	39.9755	42.0719	60.4866	65.7603	68.3763	28.9562	38.9577	25.4271	32.2463	28.3865
b0652	gltL	glutamate/aspartate ABC transporter ATP binding subunit	0.778489	0.89854	0.242283	0.873919	1.58438	40.2143	48.6285	37.2509	72.0299	78.6672	65.5957	54.7639	26.8365	27.2901	60.116	53.5742	89.3012	62.0203	36.5855	41.816	62.6866	55.9822	47.4309	34.4663	41.1102	35.6688	71.0639	59.4952	73.313	33.3037	26.2023	24.1197	61.5041	112.215	77.0562
b0653	gltK	glutamate/aspartate ABC transporter membrane subunit GltK	0.428938	0.386674	-0.167025	0.393997	1.00087	44.1854	53.8506	39.4638	72.1951	68.9805	43.9325	66.2848	27.3045	35.131	42.2722	41.4738	84.5398	74.0695	33.4169	35.3251	47.4337	42.7202	37.0451	40.1469	45.2347	42.6671	52.7307	50.5722	64.9569	35.3342	27.2872	33.8679	42.0877	80.8368	70.1705
b0654	gltJ	glutamate/aspartate ABC transporter membrane subunit GltJ	0.255111	0.0018762	-0.470754	-0.0231201	0.62741	48.2392	54.8409	32.9303	65.7528	59.9856	36.5802	70.1251	35.7295	42.3954	39.4118	36.4667	72.5643	62.881	38.6572	44.0163	37.58	38.7139	28.7364	53.2371	47.4	45.4665	44.4879	38.6749	60.6181	41.1489	30.4583	33.7816	39.4571	62.5657	60.7808
b0655	gltI	glutamate/aspartate ABC transporter periplasmic binding protein	0.167484	0.0343628	-0.73054	-0.385483	0.805344	299.74	290.283	186.153	311.88	337.616	222.227	389.094	238.864	182.609	203.82	281.604	344.682	323.401	259.36	269.44	190.514	154.204	168.884	200.933	339.308	183.388	209.06	140.133	204.762	227.403	184.677	221.068	275.586	415.013	415.866
b0656	insH3	IS5 family transposase and trans-activator	-1.99268	-0.916661	-0.705331	-1.06823	-0.645085	5.38473	6.22203	5.63674	1.33037	1.34596	1.65646	4.27553	4.65081	2.72961	1.81727	1.62588	2.7314	2.03278	3.43736	3.64039	1.67491	1.69073	2.22187	7.91555	4.29956	6.92169	2.56329	3.31337	3.24974	5.52252	2.66903	3.84683	2.62848	2.19159	2.87793
b0657	lnt	apolipoprotein N-acyltransferase	0.868759	-0.101625	0.680047	0.323799	-0.12299	174.403	152.619	145.793	264.141	251.127	348.136	196.064	245.042	274.855	214.853	206.707	245.704	170.204	161.378	154.253	294.72	300.501	183.18	224.52	199.386	223.871	285.235	246.052	279.486	173.687	213.467	228.746	193.786	173.914	197.87
b0658	ybeX	CorC-HlyC family protein YbeX	0.338726	-0.104694	0.522373	0.443515	-0.0676353	342.512	317.653	292.377	300.317	348.859	555.447	362.664	414.664	457.041	422.44	363.386	362.14	386.917	323.829	294.963	524.864	551.237	368.415	400.249	355.393	366.099	527.971	491.434	506.066	323.76	364.848	422.158	363.899	322.068	373.926
b0659	ybeY	endoribonuclease YbeY	0.434093	0.055507	-0.0911672	0.201036	0.472627	118.229	89.0543	73.0802	103.911	142.323	132.555	131.005	127.561	131.759	128.903	139.529	137.203	185.868	110.559	125.978	153.124	137.212	106.203	102.016	147.315	105.114	140.417	125.096	141.93	76.3138	103.979	114.787	119.002	130.619	159.842
b0660	ybeZ	PhoH-like protein	-0.0426012	-0.524335	-0.717978	-0.422337	-0.0629148	552.152	428.036	368.883	417.433	474.268	418.115	623.464	570.713	479.872	375.583	435.154	353.195	672.138	546.725	572.424	426.597	335.176	327.238	353.816	638.33	344.673	354.162	289.345	354.048	392.983	438.369	493.846	390.832	407.334	470.483
b0661	miaB	isopentenyl-adenosine A37 tRNA methylthiolase	0.91373	0.963767	0.459876	0.75481	1.0682	224.952	240.403	186.47	467.815	467.695	292.468	229.836	202.543	268.052	441.782	411.997	512.339	324.606	239.374	275.27	388.668	438.786	326.872	280.462	220.524	260.801	349.898	435.748	499.799	218.173	199.865	188.028	373.921	419.514	477.369
b0662	ubiF	3-demethoxyubiquinol 3-hydroxylase	0.416165	0.409889	-0.0145057	0.528475	0.328471	168.861	145.326	145.582	206.326	189.546	217.632	140.606	146.377	129.453	186.929	147.039	219.3	261.176	162.232	151.722	217.916	171.334	180.126	123.257	150.202	109.098	167.135	201.437	183.229	131.23	134.522	141.875	163.096	177.488	171.266
b0674	asnB	asparagine synthetase B	0.641163	0.560048	0.853125	0.917429	0.828332	380.817	859.124	236.631	806.115	852.918	643.806	465.448	333.691	343.002	614.499	497.743	571.639	393.114	341.743	423.352	651.612	921.883	518.705	778.382	284.453	826.698	659.714	1741.64	1167.49	524.136	308.018	337.184	597.648	703.643	775.021
b0675	umpH	UMP phosphatase	0.336148	-0.417144	-0.177214	-0.0390805	-0.18462	239.513	217.354	264.029	294.865	306.826	308.355	258.412	232.873	232.422	161.594	234.246	146.149	276.495	247.174	253.707	261.65	219.962	205.907	209.084	248.261	213.319	246.579	170.867	235.294	179.87	242.008	217.531	174.495	161.6	226.508
b0676	nagC	DNA-binding transcriptional dual regulator NagC	-0.990188	-1.78701	-1.27118	-1.24244	-1.38841	270.867	236.532	222.088	89.7047	118.452	159.076	273.095	284.546	264.708	94.3052	91.3358	52.6533	214.614	273.01	275.931	107.096	96.4591	112.801	200.193	268.47	208.69	103.325	95.1871	87.7757	178.855	269.88	292.066	100.588	93.2824	89.1063
b0677	nagA	N-acetylglucosamine-6-phosphate deacetylase	-0.0314372	-0.410297	-0.440092	-0.459175	-0.136451	136.099	113.004	108.172	104.902	124.852	119.819	139.024	139.918	131.528	96.6208	116.163	96.0825	139.996	128.596	140.171	108.445	85.5455	107.302	100.658	129.992	93.0553	87.1231	75.0278	73.313	105.664	126.01	125.829	104.596	103.212	117.432
b0678	nagB	glucosamine-6-phosphate deaminase	1.1217	0.65182	0.613285	0.637763	0.735244	79.346	50.6993	51.0557	140.582	133.155	120.345	81.7589	80.3816	64.9956	106.564	113.242	137.059	81.385	78.3863	72.7306	133.147	97.0117	125.508	49.7793	78.3334	43.9591	97.4977	93.8652	76.3663	86.8356	64.0892	61.5597	114.116	115.128	124.474
b0679	nagE	N-acetylglucosamine-specific PTS enzyme IIABC component	1.79795	0.693597	1.04981	1.15837	0.670223	91.7556	87.3436	62.9637	271.574	292.641	277.501	136.313	140.48	146.403	256.806	182.506	245.127	156.176	110.072	110.686	289.051	210.982	280.319	74.8482	132.673	74.9672	220.003	183.426	227.099	117.478	138.611	148.431	212.702	196.686	234.333
b0680	glnS	glutamine--tRNA ligase	0.711346	0.321908	-0.0694684	0.309505	0.359578	962.165	1003.18	754.997	1654.01	1608.66	1191.43	1071.31	859.501	885.293	950.125	1259.44	1310.51	1231.48	984.719	1155.4	1161.57	1121.78	929.74	981.526	999.631	924.46	1105.39	1063.33	1432.16	934.301	867.142	827.356	996.499	1088.53	1287.85
b0681	chiP	chitooligosaccharide outer membrane channel	0.387689	0.430826	0.326179	0.545151	0.675687	1.66185	1.90035	1.94842	2.81704	2.21085	2.18163	2.58129	1.65527	1.80715	3.17939	2.66902	2.29855	1.77459	2.34055	1.88013	2.34982	1.96702	3.19936	2.6054	1.30933	1.86134	2.84753	2.65241	2.92835	2.01526	2.00142	2.12148	3.25481	3.51559	3.03443
b0682	chiQ	lipoprotein ChiQ	-0.604127	0.399363	-0.0147114	-0.270615	0.477728	3.23373	2.89074	3.21299	1.66074	2.03787	2.44421	3.14604	2.40416	2.6143	4.67772	3.50353	2.58711	3.40983	2.09681	2.43021	2.34982	2.7959	2.71061	2.11143	3.37156	3.04567	2.27906	3.14813	1.64278	2.19985	3.00283	2.72535	3.75588	3.78039	3.50391
b0683	fur	DNA-binding transcriptional dual regulator Fur	0.549768	0.686912	1.00407	0.544655	0.558209	188.716	195.656	242.427	315.514	265.311	336.714	174.039	167.065	182.494	265.251	318.531	259.122	67.3564	209.029	195.069	307.139	304.231	334.203	241.192	197.221	241.851	350.324	336.438	305.518	237.832	186.93	201.486	335.213	286.056	300.843
b0684	fldA	flavodoxin 1	-0.527704	-0.98721	-0.214485	-0.593343	-1.21054	129.977	141.095	178.777	117.291	80.0511	114.699	129.988	150.777	144.097	76.3252	64.4228	73.5743	93.0039	133.105	111.236	93.7324	99.3602	97.6496	191.672	111.741	191.032	116.684	99.3181	111.719	178.209	156.386	144.376	75.7846	71.9661	59.2159
b0685	ybfE	ribbon-helix-helix domain-containing protein YbfE	-0.898805	-0.21625	0.202297	-0.22553	-0.119408	10.5968	11.0839	12.5918	5.79039	4.63254	7.95848	13.3115	14.1055	10.4552	11.3521	11.0141	10.2341	5.04507	12.2119	11.6716	8.28901	11.7754	13.2187	19.2768	9.45511	15.6427	10.9482	16.2021	10.8024	15.3059	14.3522	12.301	14.1531	14.2399	10.2332
b0686	ybfF	esterase	-0.301294	-0.333279	-0.217164	-0.315074	-0.241875	60.6488	68.8864	66.7574	51.2165	56.0071	52.0726	72.8359	61.7532	65.4569	56.1659	65.2573	37.3593	70.9711	68.0275	68.77	58.7722	57.5018	62.4599	76.5771	67.9191	70.2299	56.4258	62.3043	53.8689	62.1002	61.5023	61.7323	53.9881	48.5314	54.2081
b0687	seqA	negative modulator of initiation of replication	-0.484379	-0.881265	-0.844775	-0.669821	-0.70827	214.693	206.64	206.07	161.23	158.756	128.485	241.921	232.499	206.247	101.116	140.155	128.258	151.442	216.585	245.016	115.869	116.214	109.257	218.593	199.901	212.243	141.696	112.042	142.734	210.513	210.964	197.862	121.507	126.515	131.047
b0688	pgm	phosphoglucomutase	1.15138	0.900707	0.320619	0.856577	1.02568	864.295	742.168	592.184	1625.6	1776.97	1481.19	767.814	722.83	745.771	1263.69	1374.19	1537.47	1254.71	904.652	1006.55	1482.02	1285.21	1186.58	642.17	778.767	632.575	1242.82	1086.3	1389.25	615.232	740.463	715.467	1299.65	1297.45	1619.62
b0689	ybfP	lipoprotein YbfP	2.40934	2.20138	2.88559	2.52452	1.85928	1.82731	2.08042	2.26456	7.9378	11.3787	13.4727	2.01655	2.12333	2.499	7.53818	10.5969	12.3984	1.34426	1.48747	1.99015	9.77381	13.9858	11.8746	2.85238	2.03111	3.69168	16.9171	14.5497	17.873	2.66133	2.41867	1.94894	9.76871	8.94396	6.79029
b0692	potE	putrescine transporter PotE	0.170119	0.261755	0.479742	-0.148006	0.0767354	7.28753	6.4021	6.9013	5.6252	7.74615	9.79657	5.29208	9.61216	10.4552	11.6245	11.4314	7.34845	7.36884	6.60593	7.38094	11.5286	7.35473	10.8971	6.68063	7.08356	6.38335	6.40046	6.12246	5.66017	4.96874	10.1797	9.45421	10.6456	7.88477	7.41627
b0693	speF	inducible ornithine decarboxylase	-0.29835	0.620196	0.0328233	0.372027	0.777987	3.64738	2.89074	2.79147	2.1563	3.24872	2.18163	3.48489	3.62109	3.42146	5.35878	6.21569	4.60707	4.52868	4.41231	3.53037	4.23956	3.48663	5.03216	4.33428	3.37156	3.47634	4.2687	7.1139	3.08904	3.03052	3.16974	3.07042	5.13382	6.16358	4.59937
b0694	kdpE	DNA-binding transcriptional activator KdpE	-1.19907	-0.982211	-1.20954	-0.575604	-0.62285	4.97107	4.24126	5.42598	2.1563	2.03787	2.18163	4.50143	6.33579	5.03576	2.63454	2.66902	2.7314	7.79916	5.38725	5.51067	2.34982	2.65776	3.07717	4.0873	4.81511	4.87601	2.84753	3.14813	3.24974	3.95348	5.58983	4.79577	3.88115	3.64799	1.78247
b0695	kdpD	sensor histidine kinase KdpD	-0.467378	-0.812443	-0.687613	-0.307711	-0.831852	31.8585	30.3514	32.7195	19.5008	20.7195	28.44	36.4661	39.4739	37.5525	20.6145	23.5318	20.4782	48.5941	32.3201	30.2643	21.9222	23.3797	23.7267	25.6984	27.6027	31.2544	25.7284	21.8203	20.7656	33.7652	37.6352	33.6091	17.2848	22.7135	18.9968
b0696	kdpC	K(+) transporting P-type ATPase subunit KdpC	-0.270709	0.103562	0.0925767	-0.0735239	-0.110549	3.9783	4.24126	4.16141	3.47779	3.4217	3.36326	3.59784	4.5572	3.65207	4.26909	4.96393	3.45281	3.32376	5.14352	4.52052	4.64451	3.07219	6.13184	5.5692	3.06222	4.66068	4.12658	3.80909	4.696	5.24563	4.83876	4.01936	5.00855	2.98599	5.06885
b0697	kdpB	K(+) transporting P-type ATPase subunit KdpB	-0.416345	-0.323377	-0.488781	-0.430771	-0.862372	6.62569	9.19319	7.4282	4.79927	5.84339	6.77685	7.09927	6.14857	7.68783	7.12954	4.12942	5.47277	13.3934	7.82461	7.49096	8.01905	5.69697	6.74277	7.91555	7.496	7.89069	6.96893	5.4615	4.8567	5.984	8.59408	7.90139	4.38222	3.38319	4.59937
b0698	kdpA	K(+) transporting P-type ATPase subunit KdpA	0.516443	0.294937	0.132346	0.508792	-0.169607	2.0755	1.81032	1.5269	2.65186	2.38383	2.7068	2.46834	1.74888	2.38369	3.17939	2.04314	2.87568	3.75409	1.97494	1.99015	1.94487	3.07219	3.44373	2.4819	1.82489	1.646	2.56329	2.81765	3.08904	2.29215	2.33522	2.12148	2.00214	2.05919	1.93897
b0699	ybfA	DUF2517 domain-containing protein YbfA	-0.507004	0.564926	0.679246	0.144173	0.208744	68.591	71.4974	120.607	59.8061	39.4012	84.2392	36.9179	39.1931	71.7988	73.7372	95.2997	49.7676	54.8769	84.2359	53.0377	93.0575	114.418	100.216	80.1583	93.5938	84.1189	100.624	98.8224	85.5259	44.9331	80.7795	82.4365	102.341	67.7293	70.4835
b0700	rhsC	rhs element protein RhsC	-1.9093	-1.40213	-1.19415	-1.76939	-1.34188	159.843	175.128	166.553	36.1846	32.655	64.6767	112.029	140.854	147.21	59.8436	50.862	40.6778	196.368	146.389	140.391	63.6315	75.0464	72.4792	242.674	201.551	248.849	63.3895	72.3839	67.528	121.631	128.848	151.795	56.744	58.8585	43.097
b0702	ybfB	uncharacterized protein YbfB	-1.15375	0.0994517	-0.570818	-1.11649	0.128367	6.04657	6.49214	4.37217	1.99111	2.90276	2.7068	4.04964	3.7147	5.03576	3.17939	6.21569	4.31851	2.89344	3.92483	4.96058	3.29469	2.65776	1.97749	9.02698	6.05245	8.53669	3.84235	3.47861	3.57113	5.33793	3.50354	3.07042	5.76016	3.91279	3.34741
b0704	ybfC	uncharacterized protein YbfC	0.0367553	0.295365	-0.00730523	-0.322172	0.39076	4.97107	4.42133	5.00446	3.47779	3.59467	7.6959	3.37194	3.05943	4.57453	3.45182	7.46746	2.58711	4.01229	5.26538	5.84071	3.83462	6.664	4.54341	7.66856	5.94934	7.67536	5.54776	6.94866	4.5353	3.39971	2.83593	3.24295	4.13168	3.38319	4.91236
b0706	ybfD	H repeat-associated putative transposase YbfD	0.0901054	1.12466	0.169936	-0.162255	1.08519	6.37749	8.56294	7.11206	8.59854	7.57317	7.30202	3.93669	3.24665	3.19084	7.67439	9.76237	5.18421	7.7131	6.3622	8.15106	7.88407	10.2558	6.86496	11.4968	9.76445	11.982	8.81646	10.0882	10.8024	5.52252	3.25319	3.24295	7.5139	7.75237	10.2332
b0707	ybgA	DUF1722 domain-containing protein YbgA	-0.13207	-0.485608	0.370498	-0.168413	-0.912393	53.0376	31.972	45.3652	33.046	27.8116	58.1121	38.4992	60.9107	42.8566	33.146	25.6181	42.8421	20.0204	49.6254	34.555	47.4337	42.1676	45.1094	35.8247	54.4116	39.3295	46.3354	34.0481	34.9068	52.5014	49.4853	59.1442	32.0663	27.3475	26.1956
b0708	phr	deoxyribodipyrimidine photolyase	-0.0477279	-0.653326	0.266692	-0.279501	-0.983262	106.233	71.9476	79.7192	67.2395	62.5803	119.688	88.197	150.964	105.469	65.0196	56.2864	97.8139	59.8687	95.5697	77.7913	107.501	85.8218	87.2637	90.1612	120.918	95.8547	102.045	72.0534	78.7767	116.924	125.76	118.496	63.3831	58.0641	61.2503
b0709	dtpD	dipeptide:H(+) symporter DtpD	0.384834	0.739796	1.12503	0.0992872	-0.597234	37.7324	101.929	33.4572	125.385	39.9201	60.7379	58.2654	34.2317	45.1628	68.2887	33.3373	128.258	32.2417	31.5889	23.2233	54.8577	95.7683	39.2444	118.564	31.624	142.151	60.2629	119.973	132.931	111.663	26.2858	32.0563	32.3168	45.8834	34.1768
b0710	ybgI	radiation resistance protein YbgI	-0.152597	-0.472157	-0.954605	-0.295461	-0.308428	145.53	123.628	109.015	110.849	131.08	98.2874	137.443	129.902	116.192	76.8701	104.688	94.9282	165.557	154.066	186.597	88.7381	80.4341	92.029	94.7304	146.593	86.2723	91.3866	82.4636	93.0786	110.833	132.436	143.514	100.588	106.522	105.225
b0711	pxpB	5-oxoprolinase component B	-0.214359	-0.211847	-0.73448	0.0264784	-0.0126735	130.474	96.4371	88.3604	77.8114	108.247	85.6834	116.434	107.997	95.7827	81.6375	95.2997	99.5452	174.594	120.187	120.808	89.953	80.0197	79.8104	79.9114	94.0063	68.8302	80.5857	80.8112	85.8473	88.2201	107.818	109.869	89.4387	112.48	101.313
b0712	pxpC	5-oxoprolinase component C	0.0985969	-0.293236	-0.963113	-0.13317	0.0330377	223.215	168.015	156.015	181.548	223.796	180.608	229.045	195.803	184.339	140.209	178.751	178.179	403.872	226.822	254.807	170.537	147.297	136.383	148.696	199.489	133.646	147.523	126.913	164.91	149.32	184.092	194.498	158.461	178.018	203.66
b0713	pxpA	5-oxoprolinase component A	-0.0691647	-0.138311	-0.836965	-0.296411	-0.228619	75.044	62.764	67.2843	60.6321	74.5158	60.344	70.0121	71.0206	65.8028	54.5313	64.0056	69.3901	129.754	80.7017	82.082	61.0669	57.2255	45.4759	70.1555	66.888	60.7552	51.3095	50.9027	58.8504	56.4701	71.1826	62.4224	48.2258	54.6217	59.3724
b0714	nei	endonuclease VIII	0.0237701	-0.212762	-0.148919	-0.29043	-0.418235	16.8016	14.2351	17.5447	16.6926	17.7789	14.917	17.7165	21.5943	20.0257	14.6212	15.8126	20.7668	15.8032	19.2802	16.9524	16.2529	18.6827	11.9968	31.626	15.848	25.2251	21.1807	16.5326	21.7297	22.8742	24.8671	19.6338	12.5246	18.7415	19.1533
b0715	abrB	putative regulator	-1.11886	-1.58466	-1.53211	-1.20745	-1.90657	25.4055	32.5123	25.659	15.0408	12.0706	11.3721	20.5403	17.1946	17.6043	5.76742	6.63295	6.0499	14.4262	27.3235	23.3333	7.34414	5.97327	9.1865	21.9936	18.0133	18.8727	9.52704	6.45294	9.51687	24.9971	28.6224	21.7042	9.26764	6.69317	4.12989
b0716	ybgO	putative fimbrial protein YbgO	-0.329851	0.297723	0.165069	0.026645	0.27923	1.91004	1.90035	1.84304	1.49556	1.34596	1.65646	1.9036	2.12333	1.92246	2.90697	2.25177	2.15426	1.43033	1.73121	2.65024	1.94487	2.10517	2.46624	2.11143	1.72178	2.18434	1.8527	1.99144	2.28557	1.83067	2.50212	1.60387	2.62848	2.32399	2.25195
b0717	ybgP	putative fimbrial chaperone YbgP	0.27915	0.260358	0.429357	0.0582793	0.496076	1.41365	1.36014	1.42152	1.82593	1.34596	1.91904	1.2259	1.18722	2.15307	1.54485	1.62588	2.29855	1.2582	1.3656	1.22003	1.53993	1.41444	2.22187	1.49397	1.20622	1.53834	1.42635	1.8262	1.1607	1.36919	1.41726	1.69014	2.62848	2.05919	1.62598
b0718	ybgQ	putative fimbrial usher protein YbgQ	0.373722	0.923419	0.470401	-0.305297	0.699095	1.99277	2.35053	1.84304	3.3126	1.86489	2.83809	2.58129	1.46805	1.34592	3.45182	4.33804	2.44283	2.03278	1.48747	2.32019	1.80989	2.10517	4.17685	2.23492	2.75289	2.39967	1.71059	1.66096	2.60696	1.92296	1.58416	2.03521	2.62848	3.64799	2.72144
b0720	gltA	citrate synthase	0.570052	0.536136	-0.355008	0.339185	0.893789	617.509	401.116	411.984	788.771	833.198	501.879	524.069	483.562	407.574	550.752	619.999	881.415	532.109	586.454	552.291	516.9	371.094	418.389	276.14	616.264	285.779	437.158	410.797	642.497	304.563	406.741	470.985	729.931	699.936	766.883
b0721	sdhC	succinate:quinone oxidoreductase, membrane protein SdhC	-1.27736	-0.473736	0.10012	-0.875109	-0.783069	15.8915	34.0429	18.9147	8.92892	10.8598	8.61494	19.5237	25.9004	26.7136	19.1162	17.6902	15.1397	13.0491	10.9932	13.5419	9.90879	16.0579	14.3183	37.3066	22.7565	34.8074	15.2117	17.1936	19.3193	36.1649	25.034	25.0686	15.6563	16.8879	17.5884
b0722	sdhD	succinate:quinone oxidoreductase, membrane protein SdhD	-0.859171	-0.520194	0.18782	-0.201669	-1.01009	9.02488	17.9266	8.58739	7.44224	4.9785	7.17073	9.81006	11.4844	12.5307	8.9003	5.17255	9.51269	7.54097	6.60593	7.49096	7.74909	8.32175	8.57557	16.313	10.5893	16.7194	7.25316	15.3759	15.3019	18.9978	11.7652	13.25	5.38436	7.48757	8.98121
b0723	sdhA	succinate:quinone oxidoreductase, FAD binding protein	0.0879186	-0.433654	0.340647	0.534735	-0.763344	38.2288	103.28	33.3518	76.1595	49.6069	60.0814	60.1855	64.187	68.5702	40.9101	33.1287	68.813	72.2621	34.7575	32.6847	40.5496	90.5188	45.8425	74.3542	53.6898	67.4306	56.9942	112.537	113.648	84.8974	68.4287	76.6565	31.0642	44.427	59.9983
b0724	sdhB	succinate:quinone oxidoreductase, iron-sulfur cluster binding protein	0.336671	0.254722	0.999416	1.01116	-0.152126	22.5927	50.7894	26.1859	48.5735	35.5956	41.5693	27.2043	28.8959	28.6738	27.1527	26.244	47.7477	19.2459	22.0832	21.6831	34.4755	58.607	32.8907	28.2917	29.2525	33.4078	36.9557	78.9936	67.3673	34.2267	29.8742	34.9031	25.1766	30.5251	33.3943
b0726	sucA	subunit of E1(0) component of 2-oxoglutarate dehydrogenase	1.20884	0.5057	0.109484	0.733662	0.789432	273.101	276.957	145.477	569.404	659.874	378.465	323.584	272.377	272.088	463.44	338.351	430.675	427.97	272.644	355.912	419.983	372.199	347.643	207.972	296.62	193.401	309.963	394.768	455.929	220.942	246.681	250.658	374.798	368.805	497.869
b0727	sucB	dihydrolipoyltranssuccinylase	1.32525	0.641449	0.382959	1.06319	0.746269	213.618	205.65	117.129	478.222	485.166	380.697	222.494	222.857	234.728	369.726	258.864	432.262	376.417	188.311	225.433	368.96	372.061	289.36	193.277	206.397	163.147	322.896	407.657	445.484	183.285	224.483	232.973	314.419	362.053	398.339
b0728	sucC	succinyl-CoA synthetase subunit beta	0.773957	-0.013096	-0.136117	0.364195	0.111738	145.861	133.622	61.8045	207.813	217.223	158.551	156.306	151.432	140.868	140.89	121.587	182.075	174.422	128.108	153.923	136.792	150.612	127.952	126.838	145.356	101.884	137.859	176.32	167.32	127.354	148.876	164.391	138.794	158.688	178.621
b0729	sucD	succinyl-CoA synthetase subunit alpha	0.851997	0.246612	0.286376	0.695373	0.411175	163.235	139.384	97.95	254.725	249.224	219.076	162.518	178.017	148.363	192.923	176.039	211.076	146.536	146.632	179.116	201.718	184.735	189.534	113.625	165.256	94.132	196.269	199.454	208.297	123.754	183.925	192.514	203.933	213.104	248.104
b0730	mngR	DNA-binding transcriptional repressor MngR	-0.675888	0.107371	0.0285439	-0.288274	0.204715	15.3124	14.6853	14.8048	8.59854	9.64891	9.79657	18.5072	12.8885	14.3757	19.2524	16.6471	13.4083	14.0819	16.9647	17.9425	10.4487	17.992	21.5274	21.6232	19.6631	19.5187	13.9327	22.6465	13.2129	19.8285	17.6903	15.3204	18.1616	24.8319	17.9014
b0731	mngA	2-O-alpha-mannosyl-D-glycerate specific PTS enzyme II	1.16961	0.996083	-0.0146308	0.451947	1.08417	3.89557	3.07081	4.37217	8.76373	8.78402	7.95848	3.48489	2.68499	5.15107	6.44848	8.92785	7.20417	4.35655	4.0467	5.7307	4.91447	5.14439	3.93248	3.46984	4.60889	3.69168	5.1214	6.12246	4.8567	3.21511	3.08628	4.27816	8.14024	6.56077	7.72925
b0732	mngB	alpha-mannosidase	-0.187367	0.0407698	-0.0320627	0.0656294	0.0915079	32.4377	27.4703	25.4483	21.9786	26.7738	26.2081	22.9122	32.6403	31.6718	34.0995	31.251	24.3738	26.7335	34.5137	32.5747	29.7511	28.6293	33.3795	27.5508	28.7369	27.2708	29.7077	29.4214	28.3183	24.0741	30.1245	32.4013	35.5738	27.2151	29.482
b0733	cydA	cytochrome bd-I subunit 1	1.13511	0.503875	0.27747	0.394068	0.561431	3359.29	3568.73	2488.29	6500.07	7780.87	6400.57	4390.33	4223.39	4675.22	6777.82	5491.46	6574.68	7373.19	3858.25	4133.1	7301.62	5554.48	5766.74	4024.24	5972.99	3962.61	6416.04	5037.04	6891.47	3315.36	4712.08	4665.31	5687.51	5433.21	7610.38
b0734	cydB	cytochrome bd-I subunit 2	1.59488	0.918846	0.960264	0.941065	0.988166	2450.16	2271.77	1905.22	5906.06	7134.8	6977.73	2947.74	2936.25	3210.01	6810.51	4908.97	5473.65	4588.2	2666.26	2757.79	7352.64	5364.53	6763.3	2613.97	4397.87	2591.58	6454.41	5445.35	6538.26	2246.2	3367.26	3244.83	5731.85	4990.34	6849.66
b0735	ybgE	PF09600 family protein YbgE	1.32764	1.45635	1.41503	1.42483	1.22263	155.872	133.712	126.508	281.155	364.254	398.946	115.192	138.233	183.301	455.131	364.43	378.877	228.815	156.504	137.42	489.229	465.448	439.283	166.356	228.463	184.895	558.811	490.112	507.513	117.755	205.706	217.79	447.954	361.126	454.051
b0736	ybgC	esterase/thioesterase	-1.52174	0.283325	0.261547	-0.612322	0.333793	25.3228	27.9205	32.5087	9.58966	9.82189	10.453	25.51	30.1128	32.0177	40.9101	38.3444	27.4038	14.5123	23.7893	25.4236	20.5724	24.7612	31.0579	42.7403	28.84	48.3735	23.4545	29.5866	25.4257	34.4113	32.795	25.4999	43.3404	46.6778	26.8216
b0737	tolQ	Tol-Pal system protein TolQ	-0.26533	-0.144934	-0.254118	-0.488942	-0.343568	43.6063	52.2299	62.0153	46.5913	38.7093	46.0332	48.2129	48.7413	65.111	43.3619	53.1569	50.0562	49.9712	49.016	45.9966	39.1998	47.279	35.0901	77.071	50.184	78.1973	54.4361	46.6064	45.352	67.1765	60.2505	56.7288	48.351	51.1794	45.6009
b0738	tolR	Tol-Pal system protein TolR	-0.784472	-0.775726	-0.595303	-0.90166	-1.26309	13.2441	15.5857	13.1187	6.28594	7.74615	10.3217	15.1187	13.6374	18.8727	10.2624	7.46746	10.0898	15.7172	13.1868	10.1313	7.47912	10.3939	7.96464	18.7828	12.6516	23.3947	12.5115	8.76631	8.07061	17.1519	17.8572	17.3045	7.63917	8.14957	6.00782
b0739	tolA	Tol-Pal system protein TolA	-1.39565	-1.32154	-1.41755	-1.36014	-1.85077	60.5661	67.806	68.865	23.7956	24.698	26.4707	59.7337	56.0429	75.0274	19.9335	29.582	26.8266	86.9793	60.2279	62.9391	25.2967	30.0107	23.3601	82.7517	57.7111	96.5007	30.7025	29.7519	31.8536	79.5442	66.5093	65.4418	17.0342	24.1699	17.4319
b0740	tolB	Tol-Pal system periplasmic protein TolB	0.270733	0.149961	-0.0944181	0.00873756	-0.0117806	560.921	656.995	590.92	754.247	710.903	717.067	573.88	538.605	615.935	480.466	722.226	715.056	514.982	592.06	632.273	549.701	616.442	462.988	720.094	573.782	754.454	643.797	686.418	730.558	610.064	530.583	531.89	501.568	558.401	598.965
b0741	pal	peptidoglycan-associated outer membrane lipoprotein Pal	0.158253	0.262168	0.355683	0.434784	0.358264	879.931	990.935	1089.05	1122.28	926.088	1254.71	1054.14	802.96	804.693	904.63	1179.96	1107.65	752.437	899.899	909.404	1025.11	1242.24	1010.63	1024.5	788.047	1093.28	1132.4	1393.98	1401.46	847.635	706.248	687.602	877.37	956.923	1039.03
b0742	cpoB	cell division coordinator CpoB	0.129402	-0.367814	0.491896	0.105693	-0.671841	183.752	241.394	163.286	220.862	194.39	228.398	202.276	206.756	236.688	147.019	161.643	191.742	120.975	166.131	159.423	189.974	289.864	148.113	322.079	159.482	331.645	244.589	279.596	350.834	251.215	204.538	217.79	122.384	141.343	159.059
b0750	nadA	quinolinate synthase	-0.625516	-0.0343337	-0.83764	-0.120743	0.22643	38.477	58.5324	37.0401	29.4119	35.0767	22.4006	65.1553	24.9643	28.4432	40.3653	32.7114	42.6978	26.6475	44.1413	87.5828	27.9963	26.1426	34.4791	29.6501	35.2329	32.7618	23.8809	34.8743	31.0501	59.7005	33.6295	26.7077	40.9603	55.2837	44.1924
b0751	pnuC	nicotinamide riboside transporter	0.419926	0.542707	-0.255736	0.165869	0.922839	67.0191	55.6513	53.7956	55.5113	94.2353	86.3399	60.9762	49.9582	48.0454	79.0495	94.2566	58.2803	61.1597	77.8988	102.985	82.6639	53.0811	66.9808	29.0327	74.0027	30.6084	62.6789	44.7888	42.4595	39.1184	57.6635	57.1601	99.0843	93.0176	99.7479
b0752	zitB	Zn(2(+))/Cd(2(+))/Ni(2(+))/Cu(2(+)) exporter	-0.200767	-0.052019	-0.503665	-0.484865	-0.0298191	57.2569	42.9563	50.0019	40.3142	42.5148	47.8713	46.2927	46.1202	41.2423	45.2689	51.4879	32.1651	38.0942	63.8839	64.2593	44.3291	26.8334	46.0869	24.2165	58.6391	26.9478	33.8291	26.1166	18.5158	44.0101	53.2406	55.6935	61.003	41.6466	47.1658
b0753	ybgS	PF13985 family protein YbgS	1.13437	0.670765	1.31881	1.53455	0.596419	5.302	3.43095	5.8475	9.0941	8.78402	14.1292	5.96978	9.42494	4.1133	7.94681	11.4314	11.6769	5.73359	4.53418	4.74055	13.4183	9.70322	14.3183	3.34635	5.33067	3.90701	15.2117	11.2449	9.99896	6.35319	6.59124	8.1602	14.1531	11.5919	6.16431
b0754	aroG	3-deoxy-7-phosphoheptulonate synthase, Phe-sensitive	0.297021	-0.368378	-0.211801	-0.194505	-0.210573	1553.36	1284.81	1210.56	1589.76	1654.67	1729.85	1522.77	1530.59	1551.19	1093.69	1231.7	1241.54	1645.79	1442.82	1546.73	1534.8	1291.56	1176.07	1441.66	2148.39	1303.56	1557.75	1160.49	1558.14	1225.5	1337.97	1556.75	1202.06	1063.24	1295.36
b0755	gpmA	2,3-bisphosphoglycerate-dependent phosphoglycerate mutase	0.381456	0.208906	-0.34019	0.229385	0.434005	199.967	164.504	146.846	207.978	195.428	262.665	153.482	186.536	153.436	185.976	212.966	171.398	349.909	211.832	173.505	197.398	181.281	202.119	143.51	187.941	143.874	218.866	177.642	160.731	161.596	173.995	213.477	267.694	250.705	223.378
b0756	galM	galactose-1-epimerase	0.594556	0.0922601	0.0612612	0.557358	-0.108519	171.591	175.578	165.183	256.377	274.306	242.971	168.843	163.601	176.844	162.139	206.498	174.284	277.442	171.737	185.387	229.524	221.896	210.672	157.711	152.986	139.998	217.587	198.297	247.346	181.347	193.773	171.119	163.848	151.67	191.141
b0757	galK	galactokinase	0.97541	0.16312	0.568128	0.654843	0.229355	80.0905	86.1731	39.5692	147.52	143.015	114.174	90.1171	72.7056	68.9161	81.0926	70.473	107.914	76.3932	61.6903	81.7519	108.85	114.418	102.659	81.8872	62.6605	72.1679	102.898	103.449	134.859	93.2041	66.6762	74.7587	83.0501	88.516	103.504
b0758	galT	galactose-1-phosphate uridylyltransferase	1.11631	0.299185	0.685095	0.77861	0.585847	70.2456	79.3305	31.7711	140.582	141.804	110.76	77.015	72.9864	67.3018	95.3949	66.0919	105.894	79.0613	55.2313	73.7207	115.195	118.424	100.826	87.4444	64.7227	62.4779	112.42	114.19	141.609	70.7761	53.2406	65.7006	86.8081	90.3696	107.573
b0759	galE	UDP-glucose 4-epimerase	0.937555	0.0711773	0.54841	0.55107	0.346761	130.391	140.194	76.1362	247.127	225.699	191.242	134.167	129.621	114.001	122.092	104.271	170.532	104.364	112.997	126.419	163.113	171.749	167.907	140.422	115.556	120.187	186.179	151.369	213.6	136.953	101.475	110.905	133.408	139.887	170.953
b0760	modF	ABC family protein ModF	-0.819783	-0.00857448	-0.121726	0.121482	-0.0865407	86.2953	81.6714	68.3381	46.2609	40.2661	47.3461	91.5855	68.5867	78.7172	120.322	60.4589	56.6932	104.278	80.8236	79.3316	64.9813	74.9083	103.148	73.7368	75.6525	68.9379	53.2992	122.948	61.2609	88.8661	81.1133	84.6794	90.6914	85.0736	64.0672
b0761	modE	DNA-binding transcriptional dual regulator ModE	-0.621021	-0.828516	-0.619829	-0.439477	-0.624367	90.1837	77.3497	78.3492	51.2165	55.1422	53.5168	90.7948	81.973	76.757	47.1759	49.193	44.1406	78.8031	88.0138	91.1033	55.3976	50.5945	61.8489	67.9326	77.6116	67.5382	50.599	56.3556	50.1729	67.8226	81.7809	82.7815	50.1048	51.4442	49.2002
b0762	acrZ	multidrug efflux pump accessory protein AcrZ	0.34115	1.81957	1.11503	0.690744	1.68416	9.10761	7.48252	11.3273	12.2326	12.4166	10.7156	8.11582	4.46359	7.1113	15.5747	34.1718	19.7568	6.85244	8.06835	10.0213	16.9278	16.0579	21.0386	8.90348	10.5893	11.1207	15.3539	21.4898	12.5701	6.81467	7.42576	5.57217	21.6691	22.8459	19.1533
b0763	modA	molybdate ABC transporter periplasmic binding protein	0.623368	0.685052	0.200537	0.427577	0.879657	17.2152	25.4895	20.2846	34.0371	38.3633	24.6326	23.9287	15.8841	16.9124	25.2457	36.6753	29.2795	29.6598	17.3303	21.353	23.002	28.6293	26.9036	18.5359	17.4978	18.1191	23.8809	25.4556	23.4974	23.9818	16.4385	14.1989	33.82	31.7167	34.9593
b0764	modB	molybdate ABC transporter membrane subunit	-1.62582	-0.808083	-1.02265	-1.08041	-0.802663	21.7654	26.9301	25.659	9.25929	7.4002	7.43331	20.3144	20.3774	19.5645	10.8073	13.5177	10.0898	19.3319	21.2301	25.2036	10.0438	9.84136	12.4855	26.6863	23.272	25.2251	10.0955	12.5668	12.8915	20.8437	21.2787	21.1003	13.2762	11.3272	11.6416
b0765	modC	molybdate ABC transporter ATP binding subunit	-0.573139	-0.675768	-0.912517	-0.44291	-0.863136	22.3445	23.5088	23.6568	16.1971	16.3951	14.1292	21.218	19.4413	25.9064	13.6677	15.6039	12.3984	28.0245	19.2802	22.5632	14.4982	13.4332	9.1865	23.4755	17.704	22.2104	15.6381	15.2107	15.784	21.5821	22.1132	20.8415	10.0192	13.9751	11.4851
b0766	ybhA	pyridoxal phosphate/fructose-1,6-bisphosphate phosphatase	0.264831	0.175564	0.271031	0.139704	0.0408317	26.812	34.403	22.2868	37.0105	29.8874	33.4291	27.9949	26.9301	26.483	28.5148	27.0785	36.3493	16.3196	25.983	26.6338	22.5971	37.4706	23.1158	39.5295	18.7351	39.0065	32.4079	34.5438	40.2097	40.1337	27.2037	27.6566	32.4421	35.9534	29.3255
b0767	pgl	6-phosphogluconolactonase	1.21075	0.588748	0.282441	0.564797	0.56995	503.01	285.871	348.334	786.789	995.971	849.41	496.848	585.316	440.321	692.548	829.461	767.72	654.752	557.206	513.896	832.352	482.992	783.727	169.32	491.19	189.202	540.051	359.242	357.584	418.549	488.106	476.506	704.752	606.198	742.313
b0768	ybhD	putative DNA-binding transcriptional regulator YbhD	-0.176452	-0.0766306	0.0896334	0.352803	0.0235826	2.90281	2.35053	2.26456	1.99111	1.69191	2.96938	1.9036	3.43387	2.72961	3.17939	2.46039	2.00998	1.94672	1.85308	2.87028	2.07985	2.7959	2.22187	2.6054	2.13422	2.18434	2.27906	3.31337	3.24974	1.18459	2.50212	2.38028	2.87901	1.662	1.62598
b0770	ybhI	putative tricarboxylate transporter	0.704307	0.800914	0.116831	0.489374	0.645596	1.82731	1.90035	1.31614	2.81704	2.03787	3.36326	1.33885	1.37444	1.46123	2.49833	2.04314	2.7314	2.20491	1.73121	1.99015	2.61978	1.82888	1.97749	2.4819	1.51556	1.323	2.70541	2.15668	2.60696	1.18459	1.58416	1.77641	2.37794	2.32399	2.40845
b0771	ybhJ	putative hydratase YbhJ	0.64526	0.521106	0.465376	0.549514	0.584926	6.62569	6.04196	5.42598	8.76373	9.47593	10.0592	5.63093	6.05496	8.14906	9.71757	10.3882	8.35843	7.62703	5.26538	5.84071	8.82894	8.4599	8.57557	7.05111	6.15556	5.09135	10.0955	9.09679	7.58852	5.89171	6.50779	6.26231	9.39291	10.4004	8.19874
b0772	ybhC	outer membrane lipoprotein YbhC	1.04573	0.0793124	0.431451	0.646582	0.0954079	87.3708	93.3759	54.4279	184.521	173.805	127.172	125.131	113.052	122.419	110.651	104.271	166.06	90.6801	82.8954	88.6829	118.974	151.718	82.9872	95.1009	71.1156	104.683	135.159	138.315	150.608	130.861	112.074	102.623	104.471	126.779	137.932
b0773	ybhB	putative kinase inhibitor	0.395528	0.468396	-0.228898	0.166773	-0.340132	26.5638	20.8977	40.623	44.7742	38.1903	32.904	23.364	22.624	32.2483	25.2457	40.0134	42.9863	32.672	30.7358	26.4138	29.3462	21.8601	25.4373	18.7828	23.1689	18.1191	23.4545	19.8374	24.1402	55.3626	40.4725	30.4172	31.3147	36.7478	31.6729
b0774	bioA	adenosylmethionine-8-amino-7-oxononanoate aminotransferase	0.652219	0.114611	0.385074	0.412695	0.563808	6.1293	6.49214	5.63674	11.7371	9.12998	7.82719	18.846	5.77413	6.30414	8.62787	9.13648	15.7169	9.34834	5.38725	5.51067	8.28901	8.59805	9.55306	7.54507	6.36178	7.24469	8.24799	9.42727	10.481	13.46	6.17399	4.27816	8.76657	15.5639	11.0156
b0775	bioB	biotin synthase	1.02904	-0.0101484	0.0753561	0.497033	0.345805	2.98554	3.16084	3.10761	9.75484	4.9785	4.15101	9.13236	4.27636	4.45922	4.67772	4.12942	8.93556	4.44261	4.0467	3.31034	4.10458	5.00624	3.32155	3.46984	3.47467	3.36867	4.2687	4.30481	5.98157	9.76815	3.25319	3.58802	4.50749	11.0624	5.53833
b0776	bioF	8-amino-7-oxononanoate synthase	0.354546	-0.923945	-0.397244	0.227134	0.141803	3.56465	3.79109	2.36995	4.96446	4.63254	2.83809	12.182	3.43387	4.92045	3.17939	2.46039	5.18421	3.92622	3.6811	3.53037	3.02473	3.21034	2.22187	3.59333	3.47467	4.44534	3.98446	4.63529	4.8567	6.0763	3.25319	2.89788	3.00428	6.82557	3.6604
b0777	bioC	malonyl-acyl carrier protein methyltransferase	0.206155	-0.510382	-0.329807	-0.435728	-0.19474	2.73734	2.98077	2.26456	4.30371	3.24872	1.65646	7.55107	3.05943	2.72961	2.36212	2.25177	4.75136	2.11885	2.94989	2.87028	2.07985	2.38146	1.85531	3.59333	2.23733	3.58401	1.8527	2.98289	2.12487	4.13808	2.33522	2.98415	2.00214	3.38319	2.87793
b0778	bioD	dethiobiotin synthetase	0.375793	-0.254125	-0.473269	0.208756	0.0211147	3.9783	3.25088	2.58071	4.30371	5.32446	3.10067	7.77697	4.18275	2.84492	2.90697	4.7553	4.75136	4.52868	3.31549	3.53037	3.15971	2.93405	2.09968	2.6054	3.26845	3.26101	3.84235	2.98289	3.73183	6.81467	3.16974	3.32922	3.50535	6.03118	3.97339
b0779	uvrB	UvrABC excision nuclease subunit B	0.885345	0.427944	0.36116	0.606424	0.663601	293.949	237.882	207.019	409.835	510.075	444.899	300.542	334.44	305.181	462.214	466.866	335.736	443.978	312.982	308.165	518.655	366.673	482.782	182.163	343.329	185.972	386.849	368.165	328.176	208.759	312.524	334.424	477.266	418.985	459.215
b0780	ybhK	putative transferase YbhK	0.129579	0.16128	0.104498	0.175424	0.24215	37.3188	32.9624	36.1971	32.5505	44.0716	39.8625	34.7719	33.9509	39.5127	37.2324	43.5601	40.245	31.7253	36.5855	38.4055	42.7094	33.8788	38.1447	39.653	30.7991	34.6998	36.5293	37.1877	45.0306	32.7499	39.1373	31.7112	38.3297	42.0438	42.158
b0781	moaA	GTP 3',8'-cyclase	-2.03937	-0.240005	-0.790001	-0.868773	-0.0912677	178.54	173.507	235.998	46.9216	56.0071	40.125	160.372	138.139	119.997	147.837	126.177	80.3556	137.241	196.476	222.573	84.0138	96.3209	141.392	174.506	189.075	169.93	78.5961	138.48	75.0807	149.228	151.296	120.825	153.2	136.312	106.008
b0782	moaB	protein MoaB	0.457101	0.647497	-0.779851	-0.030142	0.806232	94.072	70.9572	101.533	120.429	146.821	98.6813	61.8798	77.2925	66.8406	96.2122	145.996	80.4999	162.2	137.858	167.235	91.3028	73.8031	107.058	51.5082	110.504	45.6818	79.733	60.1561	63.5106	54.6242	88.8743	74.8449	120.004	118.703	143.097
b0783	moaC	cyclic pyranopterin monophosphate synthase	0.846283	0.900973	-0.188213	0.208674	0.910254	70.0801	54.5708	84.672	118.943	155.297	102.095	50.133	70.0845	57.8466	98.3916	146.831	87.2812	85.7744	107.391	125.428	103.856	69.935	105.836	41.2584	88.9538	42.4518	87.2652	48.9198	63.3499	47.7943	72.9351	58.8854	102.968	103.08	131.516
b0784	moaD	molybdopterin synthase sulfur carrier subunit	0.709015	0.80335	-0.413049	0.498116	0.974029	13.1614	10.5437	12.8026	18.3445	23.6602	17.6741	9.58416	11.6716	13.5685	15.8471	26.0353	18.8911	26.6475	18.9146	22.5632	16.7929	17.8538	16.5177	7.42158	15.2293	7.67536	15.7802	12.0711	14.9805	9.30667	14.9364	10.662	20.667	24.8319	23.0657
b0785	moaE	molybdopterin synthase catalytic subunit	0.513719	0.824663	0.00186906	0.585834	0.482277	28.2184	20.8077	34.0894	34.3675	42.8607	41.438	19.2978	26.6493	17.9502	36.4151	46.8981	29.8566	33.3606	37.6823	38.0755	33.3956	32.2211	43.6431	16.1895	31.8302	17.1501	36.3872	29.0909	32.3357	22.9665	33.2122	30.5897	41.8371	47.075	32.2989
b0786	ybhL	Bax1-I family protein YbhL	0.826263	0.635099	0.468599	0.481653	0.620722	407.621	284.79	338.744	552.225	682.188	593.915	329.118	346.89	346.692	495.313	655.674	437.312	280.454	423.273	376.045	599.509	334.761	559.882	153.142	388.801	170.037	377.753	319.253	297.162	284.442	363.93	381.526	547.04	471.415	565.162
b0787	ybhM	Bax1-I family protein YbhM	0.93359	0.916496	1.25698	0.656542	0.828913	5.38473	4.24126	4.26679	8.10299	6.5353	11.8972	4.16258	4.74442	4.92045	8.49166	9.97099	7.63702	2.63524	4.89978	5.0706	11.2586	8.4599	10.4084	5.07523	6.568	4.66068	11.8009	7.1139	6.78504	2.75363	6.00708	5.57217	10.5203	8.14957	6.79029
b0788	ybhN	PF03706 family inner membrane protein YbhN	0.324479	-0.316284	-0.173701	-0.0220333	-0.570738	26.7292	13.4248	22.1815	19.5008	25.3899	33.1666	20.2014	33.0148	24.5227	14.7574	19.9851	27.6923	19.2459	29.7609	19.5927	22.4621	17.4394	20.9164	8.77999	26.3653	11.013	21.4649	11.9059	12.088	17.9825	31.5432	27.3116	17.1595	14.6371	19.9358
b0789	clsB	cardiolipin synthase B	0.249442	-0.370473	-0.425725	-0.253728	-0.517746	73.9685	37.7343	56.957	58.9802	63.4451	78.0685	57.8136	81.7858	56.6935	41.0463	49.193	61.5988	73.2949	80.7017	57.7684	66.0612	40.3717	51.2187	26.8098	72.6622	32.2234	49.462	30.9085	30.0859	50.2863	69.9308	74.3273	46.9731	41.117	47.7918
b0790	ybhP	endonuclease/exonuclease/phosphatase domain-containing protein YbhP	-0.156446	-0.153861	-0.854431	-0.295785	-0.22962	52.7894	27.2002	53.7956	29.0816	38.8822	52.0726	34.7719	53.5154	39.5127	32.465	40.4306	41.9764	94.9834	64.0058	41.706	45.274	26.9715	38.7557	15.4486	52.6587	20.9184	29.5656	23.638	19.3193	40.6874	43.3099	37.7499	38.2044	29.7307	35.8982
b0791	ybhQ	inner membrane protein YbhQ	0.509305	0.529737	0.557011	0.632125	0.0250073	5.96384	5.50175	7.95511	11.4067	7.22722	9.00882	4.61438	5.39969	5.26638	5.495	8.92785	7.63702	4.95901	4.16857	5.18062	7.47912	5.97327	7.59808	4.0873	5.64	5.52202	8.24799	8.60107	6.78504	8.19912	9.26169	6.26231	9.64345	8.01717	6.4773
b0792	ybhR	ABC exporter membrane subunit YbhR	0.870655	-1.48065	0.255107	-0.0449704	-1.09595	24.1646	21.1678	21.0223	32.3853	38.7093	50.2345	42.3395	51.456	39.8586	12.578	16.8557	18.4582	20.795	22.3269	20.9129	30.0211	22.5508	23.8489	20.5117	27.912	20.2724	29.5656	18.185	18.8372	24.6279	40.0552	51.7252	15.7815	17.0203	21.6572
b0793	ybhS	ABC exporter membrane subunit YbhS	-0.22822	-1.82461	-0.712222	-0.901695	-1.96911	22.7582	18.1067	21.4438	13.0586	14.3193	25.8142	30.9316	38.6314	36.2841	7.40196	8.92785	13.5526	25.4426	24.1549	16.6223	14.6332	14.4002	11.3859	23.2285	26.4685	20.0571	15.7802	10.9144	10.6417	26.3815	37.3848	38.6989	7.1381	9.73836	9.2942
b0794	ybhF	ABC exporter ATP binding subunit YbhF	-0.241199	-1.41117	-0.893343	-0.73396	-1.74618	56.1814	42.6862	46.8405	33.5416	34.9037	54.8298	84.4696	84.7813	81.254	25.2457	29.9993	38.9464	79.4916	64.737	55.238	34.7454	38.1613	34.4791	59.0412	58.1236	53.7568	36.8136	30.0823	35.871	66.2535	74.9379	92.0984	23.1723	22.0515	24.3176
b0795	ybhG	HlyD_D23 family protein YbhG	0.0606623	-1.2186	-0.816297	-0.545104	-1.26576	44.4336	36.2937	40.623	30.4031	39.2282	56.9304	49.9071	63.0637	58.8843	23.0663	27.7044	23.0753	63.0531	53.1596	47.4269	33.5306	26.1426	33.2573	33.6019	54.1022	32.4388	35.6766	23.9684	22.6939	45.3946	56.7455	65.7006	23.047	21.6543	25.1001
b0796	cecR	DNA-binding transcriptional dual regulator CecR	-1.20927	-1.05939	-0.861692	-0.642838	-0.772936	30.1212	28.5507	33.141	12.2326	15.1842	12.2911	35.9014	36.1975	31.9024	17.8903	18.3161	13.6969	33.1024	32.6857	30.5944	16.5229	13.1569	23.3601	19.5238	33.9956	14.7814	12.2273	22.4813	9.03478	25.6431	28.1217	34.4718	24.9261	13.9751	12.7371
b0797	rhlE	ATP-dependent RNA helicase RhlE	0.127117	-0.384374	0.280287	-0.352401	-0.800984	221.725	253.998	155.277	241.18	195.255	252.687	258.412	280.708	317.173	189.109	164.356	302.551	268.147	181.73	194.959	243.022	338.215	201.875	517.69	251.973	477.642	327.159	277.943	371.886	343.05	264.873	295.776	165.476	170.206	183.003
b0798	ybiA	N-glycosidase YbiA	-0.876352	-0.69484	0.0614915	-0.240646	-1.23677	4.88834	8.29284	7.84973	3.97334	3.59467	3.88843	4.72733	5.77413	6.07353	3.86045	3.50353	2.87568	3.32376	4.29044	3.64039	3.29469	5.00624	3.44373	5.81619	4.712	5.84502	3.70023	5.4615	4.696	7.55304	8.59408	6.26231	3.38008	3.25079	2.87793
b0799	dinG	ATP-dependent DNA helicase DinG	-1.03369	-1.42019	-1.11639	-1.09669	-1.35199	126.833	129.84	119.764	50.2254	62.4073	71.2413	148.625	140.667	140.061	58.209	58.3726	43.852	173.217	117.872	119.708	59.4471	67.4484	62.5821	158.452	152.367	145.274	67.2267	73.0449	72.9917	110.925	137.526	144.29	50.4806	52.7682	50.6087
b0800	ybiB	nonspecific DNA-binding protein YbiB	0.757101	0.555135	-0.0417725	0.411165	0.702203	366.67	234.641	239.265	371.842	506.096	542.711	238.194	331.632	270.358	437.832	514.016	282.64	518.081	396.584	407.07	478.16	315.006	490.846	166.232	389.42	163.039	402.624	247.704	305.358	197.684	330.8	325.452	516.35	388.268	484.724
b0801	hcxB	hydroxycarboxylate dehydrogenase B	1.10551	0.495653	0.819963	0.748005	0.528606	439.804	288.662	291.639	557.511	770.753	866.74	352.16	506.309	359.376	614.771	586.827	515.513	461.88	464.952	381.546	927.11	551.513	831.136	194.512	412.104	202.553	553.552	384.523	420.898	267.829	466.241	504.284	616.564	523.58	646.226
b0802	ybiJ	DUF1471 domain-containing protein YbiJ	-2.47202	-0.7334	-0.345294	-0.661837	-0.36541	18.7871	17.5664	24.7106	2.65186	3.94063	4.41359	13.8762	21.4071	17.6043	14.0764	8.5106	9.22413	11.9303	20.0114	17.0624	9.90879	9.70322	18.9614	15.2016	17.4978	14.6737	6.11623	17.5241	6.30296	11.891	16.6889	19.2887	14.1531	11.9891	11.0156
b0803	ybiI	zinc finger domain-containing protein YbiI	-1.97591	0.116881	-0.0431099	0.0390228	0.316831	12.7478	6.67221	12.3811	1.99111	2.72978	3.36326	6.53452	7.2719	7.68783	8.21924	7.88472	7.20417	6.24999	10.1401	8.37109	5.58938	5.83512	12.6077	2.85238	9.352	4.76835	3.84235	7.77486	5.82087	6.35319	6.67469	10.662	12.1488	11.1948	6.16431
b0804	ybiX	PKHD-type hydroxylase YbiX	-0.383237	-0.038409	-0.0189298	-0.270191	-0.15854	2.40642	2.44056	3.84527	2.48667	1.86489	2.31292	3.48489	2.7786	2.03777	2.90697	2.87765	2.29855	2.63524	2.46242	2.65024	1.53993	3.76293	2.34405	2.97587	2.75289	3.58401	2.13694	2.81765	2.76765	2.29215	2.50212	2.81162	2.50321	2.05919	2.25195
b0805	fiu	iron catecholate outer membrane transporter Fiu	0.441767	1.19195	1.81686	1.32101	2.08298	2.48915	3.61102	2.15918	4.4689	2.72978	4.01972	2.46834	2.87221	2.6143	8.49166	3.92079	5.76134	1.77459	2.70615	1.44006	4.50952	8.87434	7.47589	3.46984	1.928	2.61501	6.25834	7.9401	5.82087	2.75363	1.58416	2.12148	10.0192	8.67916	8.66822
b0806	mcbA	DUF1471 domain-containing protein McbA	0.352021	0.664299	0.927931	0.761719	-0.0190581	2.15823	1.63025	3.52913	2.32149	2.21085	4.80747	2.24244	3.15304	2.6143	4.13288	4.96393	3.59709	2.63524	2.46242	1.99015	3.15971	4.31551	6.00965	1.61746	1.928	1.53834	3.84235	2.65241	2.12487	3.30741	3.42009	4.19189	5.00855	3.51559	2.25195
b0807	rlmF	23S rRNA m(6)A1618 methyltransferase	0.734174	0.0480378	0.422061	0.662611	0.54151	72.3138	65.375	54.8494	88.0529	122.777	109.447	67.4143	75.9819	74.5662	82.4548	80.2785	62.6088	66.7539	81.0674	80.6518	107.366	96.4591	102.293	51.8787	65.6507	55.2642	100.624	79.8198	93.0786	51.1169	71.5999	75.2763	105.849	87.5892	94.7401
b0808	ybiO	moderate conductance mechanosensitive channel YbiO	0.103385	-0.474306	-0.63511	-0.299723	-0.580299	40.2971	22.3383	37.2509	35.8542	37.4984	33.9543	35.3366	42.095	32.2483	20.8869	31.6683	26.3938	37.4917	45.6037	29.9343	30.561	17.025	25.1929	13.4727	35.6453	17.6884	23.7388	16.0369	14.4984	27.3968	39.4711	37.9225	24.8008	22.8459	22.4397
b0809	glnQ	L-glutamine ABC transporter ATP binding subunit	0.589102	0.948415	0.214754	0.889473	1.32909	166.048	241.664	146.32	436.099	240.229	157.106	406.714	105.001	102.586	297.533	247.598	640.318	284.499	112.144	116.737	184.575	247.453	163.753	173.889	109.164	199.538	290.493	235.476	368.029	230.264	95.9677	101.329	197.294	499.086	377.838
b0810	glnP	L-glutamine ABC transporter membrane subunit	-0.629331	-0.43011	-0.357378	-0.634962	-0.091401	127.247	190.524	90.5733	125.715	82.1268	56.1427	324.826	85.0622	78.0254	90.2188	69.6385	202.275	83.7088	97.8852	93.6337	62.4167	92.0384	60.3827	174.753	105.967	223.548	114.41	78.9936	131.324	213.466	82.1147	92.0121	71.5255	164.513	127.76
b0811	glnH	L-glutamine ABC transporter periplasmic binding protein	0.485839	1.48375	0.217283	0.426831	1.82317	764.521	831.033	547.081	1379.97	1093.36	527.219	1081.14	367.578	308.756	1317.08	1605.14	1992.97	768.445	658.113	778.045	782.409	769.784	1010.75	521.148	864.762	648.617	886.107	783.414	1065.45	664.98	419.676	447.52	1315.93	2265.69	1840.12
b0812	dps	DNA protection during starvation protein	-0.270485	-0.00105128	0.299754	0.317955	-0.0599901	2277.83	1177.49	3555.9	1054.06	1743.06	3015.47	1113.1	2334.8	1611.5	1542.65	2664.55	848.518	972.764	2606.54	1795.03	2221.18	1496.85	2897.43	436.433	2114.98	635.912	2211.92	1052.26	709.025	740.571	2236.83	2247.66	2055.89	1398.87	1557.49
b0813	rhtA	L-threonine/L-homoserine exporter	0.191074	0.745014	-0.0672407	-0.00449894	0.812574	16.7188	17.7465	15.6479	19.1704	24.698	13.3415	15.2316	10.6419	16.3359	23.7474	26.6612	20.3339	15.545	20.4989	26.6338	22.0571	18.6827	19.0836	21.9936	16.1573	19.9494	20.6122	16.8631	20.4442	15.5828	16.9392	14.1989	27.4314	26.5531	28.0735
b0814	ompX	outer membrane protein X	-0.991758	0.102446	-0.750448	-0.532842	0.0555528	4815.68	4228.41	4545.64	2008.34	2088.33	2737.13	2553.66	3140.69	2974.09	2585.62	4367.79	2352.96	4344.29	4659.41	4586.92	2730.2	2650.78	2697.54	3496.69	3847.56	3826.3	2519.6	2884.28	2317.11	2019.98	2895.26	2676.84	2555.83	2600.13	2734.17
b0815	opgE	phosphoethanolamine transferase OpgE	0.113487	1.88031	1.85245	0.505145	1.50454	12.2514	10.5437	16.3855	17.023	12.4166	12.9476	14.5539	18.5051	21.8707	73.3286	70.473	58.4246	8.14342	15.0148	9.1412	31.9108	42.3057	42.4213	31.873	16.2604	29.6394	36.6715	43.3016	30.4073	23.1511	22.3636	22.6531	72.7782	66.2729	54.3645
b0817	mntR	DNA-binding transcriptional dual regulator MntR	-1.2442	-0.0509941	0.0691849	-0.469128	0.0194387	11.755	13.6949	15.4371	5.12964	6.5353	5.59522	11.2784	11.3908	10.6858	14.3488	9.34511	8.50271	11.0696	10.262	9.25122	7.47912	10.5321	14.074	14.3371	11.208	16.5041	9.10069	12.4016	8.87409	12.4447	11.4314	12.5598	16.6584	14.1075	6.16431
b0818	ybiR	putative transporter YbiR	-1.24142	-0.313874	-0.64274	-0.722629	-0.200688	36.8224	37.8243	42.0984	14.2149	12.7625	22.4006	40.1935	35.6359	38.0137	38.0497	25.4094	28.1252	41.3646	38.7791	40.3858	21.5172	27.8004	27.8811	56.0774	39.5636	55.1565	28.855	34.0481	28.479	36.0726	34.2137	37.1461	31.44	35.6886	26.3521
b0819	ldtB	L,D-transpeptidase LdtB	0.613876	0.125544	0.27962	0.311604	0.018009	132.128	138.934	117.867	206.987	194.217	193.999	145.575	147.968	182.725	150.561	201.074	167.935	138.791	129.815	147.212	175.801	186.945	142.003	167.22	130.611	174.344	206.075	193.01	186.925	189.931	156.971	154.297	162.47	161.865	183.159
b0820	ybiT	putative ATP-binding protein YbiT	1.14193	0.674362	0.618812	0.714839	0.657969	231.405	261.741	152.01	544.461	500.907	378.334	311.159	248.132	249.718	404.324	343.984	542.782	315.655	218.169	259.428	423.223	478.295	316.608	371.723	229.288	340.474	447.533	513.081	584.647	306.039	246.431	254.885	380.685	444.008	449.2
b0821	ybiU	DUF1479 domain-containing protein YbiU	0.458189	0.256828	-0.0404101	0.20538	0.523315	14.4024	9.55333	11.9596	16.1971	16.914	16.2299	13.0856	13.6374	13.7991	17.7541	15.8126	14.8512	13.8237	15.0148	15.7422	14.4982	13.4332	15.418	11.2498	16.4667	9.61336	16.9171	13.393	12.7308	8.29141	12.3494	12.7324	19.0385	13.8427	15.0845
b0822	ybiV	sugar phosphatase YbiV	-0.0601163	0.108488	0.000136366	0.0255656	0.0738171	27.6393	19.9074	26.3967	20.6571	23.1412	27.1271	22.5733	26.7429	27.1748	22.6577	29.3734	30.4337	21.3114	26.9579	24.1034	23.8119	25.4519	23.1158	22.9816	33.5831	25.2251	26.5811	25.6208	31.0501	25.92	27.7879	32.2288	35.4485	27.0827	27.917
b0823	ybiW	putative pyruvate formate lyase	0.492125	0.172449	0.457995	0.425869	0.725901	12.2514	13.2448	10.3789	17.023	18.1248	15.3108	12.5208	15.5096	11.6083	17.073	12.8918	14.7069	10.9836	10.7494	15.3021	17.1978	12.8806	20.7942	10.1384	12.9609	9.5057	15.0696	14.715	14.0163	9.58356	13.017	11.1796	20.1659	17.0203	18.6839
b0824	ybiY	putative pyruvate formate-lyase activating enzyme YbiY	-0.113691	-0.149412	-0.329267	0.228233	-0.0910538	1.41365	1.81032	2.0538	1.66074	1.69191	1.52517	1.6777	1.65527	1.46123	1.68106	1.20863	1.43285	1.86065	2.82802	1.33005	1.67491	1.13815	1.97749	1.86444	1.20622	1.53834	2.42117	1.49572	1.48209	1.55378	1.33381	1.43134	1.50107	1.3972	1.15649
b0825	fsaA	fructose-6-phosphate aldolase 1	0.542878	0.231598	0.558645	0.54039	0.465458	10.4313	12.0743	9.85195	14.5452	15.1842	17.4115	10.1489	10.1738	11.7236	13.3953	12.2659	11.9655	11.9303	8.79956	10.1313	13.2833	14.6765	17.4952	9.27396	11.4142	9.18269	15.0696	13.393	14.9805	10.4142	11.2645	10.8345	14.0278	16.0935	14.7715
b0826	moeB	molybdopterin-synthase adenylyltransferase	0.994027	0.292219	0.349158	0.743133	0.680524	72.8102	60.063	46.5243	111.509	129.004	116.8	75.5466	62.8765	61.767	80.9564	83.8252	80.3556	88.7866	67.1744	74.4908	107.366	97.7024	88.4856	52.7431	63.8978	54.1875	95.6502	86.7599	103.524	50.5631	63.5051	63.2851	95.201	83.3524	105.695
b0827	moeA	molybdopterin molybdotransferase	0.638578	0.0172103	-0.103787	0.162522	0.412095	199.885	186.832	112.703	239.528	311.669	226.297	208.714	171.184	167.735	194.285	201.074	158.846	230.45	190.871	245.896	220.885	184.458	215.56	157.958	189.487	142.367	181.915	176.485	189.817	155.966	163.981	161.285	199.674	208.205	232.455
b0828	iaaA	isoaspartyl dipeptidase proenzyme	-1.56189	-1.56814	-1.38616	-1.34812	-1.96459	106.482	125.428	108.804	34.3675	30.4063	50.6284	70.351	112.771	109.043	29.6045	26.6612	42.2649	147.741	98.4945	83.9522	40.5496	47.1409	38.6335	110.29	121.331	115.127	49.8884	45.9454	40.3704	100.219	122.839	118.841	29.0599	28.2743	30.2644
b0829	gsiA	glutathione ABC transporter ATP binding subunit GsiA	-0.862299	-1.19918	-1.03743	-1.2091	-1.71474	305.035	353.667	235.155	179.07	130.042	182.577	204.987	308.136	309.447	106.564	101.35	150.333	328.737	274.96	242.046	147.725	151.027	113.289	312.694	343.741	323.463	150.223	119.477	154.143	250.569	316.279	326.746	90.4409	85.3384	96.4615
b0830	gsiB	glutathione ABC transporter periplasmic binding protein	0.302114	-0.233795	0.0893933	-0.105284	-0.24116	322.243	336.831	178.25	354.498	267.905	409.975	183.413	308.229	289.384	227.112	161.643	275.426	325.552	258.995	248.867	328.061	285.029	273.598	303.926	369.519	307.528	346.061	257.784	308.089	218.173	262.787	320.448	217.838	234.95	225.256
b0831	gsiC	glutathione ABC transporter membrane subunit GsiC	0.259995	-0.0803365	0.42954	0.219267	-0.415848	89.4391	104.54	59.4861	98.2944	78.8402	126.384	51.4884	88.9002	89.3255	74.4183	48.3585	94.4953	101.869	83.0172	70.0902	122.754	126.299	94.3506	108.438	101.018	117.926	133.738	117.825	129.557	74.8371	83.1996	99.1723	59.124	67.7293	65.9451
b0832	gsiD	glutathione ABC transporter membrane subunit GsiD	-0.392965	-0.75432	0.0919982	-0.259441	-1.33894	72.3138	84.9126	58.7485	56.8328	41.131	66.5148	47.1963	77.3861	79.0632	35.7341	29.1647	55.8275	59.6966	59.7404	51.6075	62.1467	69.7968	50.3634	94.1129	66.1662	105.329	81.7227	70.0706	70.0991	76.9599	69.0129	89.2516	27.4314	38.7338	26.8216
b0833	pdeI	putative c-di-GMP phosphodiesterase PdeI	0.51654	-0.360896	1.16788	-0.125637	-0.676744	5.0538	5.32168	4.26679	7.44224	5.15148	8.35236	4.38848	6.71024	10.9164	5.35878	5.58981	6.19419	2.80737	3.07176	3.42036	5.99432	9.01248	5.88746	9.15047	4.50578	11.336	8.81646	8.27059	5.82087	10.045	6.00708	9.54048	5.25909	5.36918	5.38184
b0834	dgcI	putative diguanylate cyclase DgcI	-0.220942	1.40743	0.696079	0.942767	1.09539	5.96384	6.31207	8.06049	5.46002	3.76765	8.22107	3.03309	4.18275	4.22861	11.3521	13.1004	5.90562	6.24999	6.60593	4.63054	9.50385	9.15063	9.67525	4.70476	4.40267	5.84502	9.24281	12.0711	7.42783	4.69185	4.50496	3.84683	10.8961	8.14957	8.82471
b0835	rimO	ribosomal protein S12 methylthiotransferase RimO	0.231972	-0.143867	0.531523	0.231162	-0.533864	52.9549	71.4974	48.3158	79.298	56.699	66.9086	63.574	79.3519	102.816	69.7871	47.3154	105.317	59.1802	46.8224	53.6978	67.276	105.991	57.5724	124.245	45.544	118.788	99.3452	113.198	126.182	108.248	74.771	76.6565	56.4934	60.0501	62.8152
b0836	bssR	regulator of biofilm formation	-1.16225	-1.37871	-0.798676	-0.567432	-1.164	697.923	689.048	742.246	172.132	195.428	583.806	407.392	459.597	478.258	226.431	196.693	94.2068	526.945	581.092	543.38	315.237	260.577	373.547	469.281	512.431	447.387	371.926	330.324	262.13	341.574	436.116	519.295	268.947	152.994	156.868
b0837	yliI	aldose sugar dehydrogenase YliI	-3.70057	-2.58838	-3.47096	-3.30959	-2.74869	170.102	154.15	163.918	10.746	12.9355	13.8666	98.5883	90.3043	82.8683	13.2591	12.8918	19.0354	135.348	162.963	126.419	12.3385	10.6702	15.2958	114.983	110.298	105.545	11.6588	10.584	11.1238	83.9744	75.4386	84.9382	14.2783	12.7835	9.2942
b0838	gstB	glutathione S-transferase GstB	0.362426	1.00291	0.0130115	0.839528	1.04693	289.73	201.958	345.805	325.425	357.681	393.563	154.498	214.245	182.033	362.643	428.478	312.651	424.441	384.641	329.618	434.426	320.394	394.197	137.088	244.136	136.983	357.999	277.778	291.538	125.692	225.735	216.065	401.855	324.584	446.07
b0839	dacC	D-alanyl-D-alanine carboxypeptidase DacC	0.025046	0.0499322	-0.782685	-0.75413	0.167335	214.859	128.219	125.349	127.863	184.703	164.065	125.922	154.147	139.023	146.474	184.801	102.575	202.393	225.847	207.39	152.584	84.3022	132.595	64.3514	236.506	75.5056	93.0921	70.401	59.6539	117.017	152.297	156.885	180.884	140.549	157.181
b0840	deoR	DNA-binding transcriptional repressor DeoR	0.160474	0.621237	0.450403	0.371087	0.754995	65.4472	68.6163	78.0331	73.6817	72.9589	90.4099	60.7503	56.0429	61.8823	103.84	102.184	68.813	51.1761	67.1744	79.8816	82.259	93.2817	95.3281	69.0441	62.7636	71.6296	83.7123	99.9791	79.4195	69.8531	60.7512	64.4928	118.877	112.348	98.0265
b0841	ybjG	undecaprenyl pyrophosphate phosphatase	-0.0575016	0.488541	0.335996	0.241461	0.108714	14.2369	19.3671	20.8115	19.8312	15.7032	16.7551	11.1655	12.6077	17.3737	18.7076	21.8628	17.1597	12.791	13.918	16.9524	17.0628	23.2416	14.8071	22.6111	10.7956	27.0554	23.1703	19.5069	28.8003	15.029	17.3565	13.6813	15.2805	18.2119	16.1799
b0842	mdfA	multidrug efflux pump MdfA/Na(+):H(+) antiporter/K(+):H(+) antiporter	-0.493694	-0.261243	-0.706621	-0.587022	-0.191952	23.9991	17.5664	22.8137	12.8934	13.9734	18.8557	16.7	20.8454	18.988	16.9368	17.6902	12.5426	27.6803	27.5672	20.6929	17.1978	15.5054	13.8296	15.3251	26.2622	19.4111	13.6484	14.5497	12.4094	17.6133	19.7766	21.6179	20.1659	17.8147	13.676
b0843	ybjH	uncharacterized protein YbjH	-0.430493	-0.124791	-1.00969	-0.51226	0.30937	32.6031	23.8689	32.1926	19.8312	24.871	21.0877	22.3474	23.3729	19.3339	18.0265	23.3232	18.314	39.2991	39.7541	38.8456	21.7872	17.4394	19.328	21.4997	28.3245	19.6264	16.6329	13.0626	18.9979	14.5676	19.6931	19.1162	19.6648	18.8739	27.604
b0844	ybjI	5-amino-6-(5-phospho-D-ribitylamino)uracil phosphatase	-0.46423	-0.372909	-0.928378	-0.327739	0.0292423	89.6046	66.1854	85.1989	53.6943	67.0777	53.9107	68.8826	68.1187	61.3058	45.6775	66.9264	40.5335	75.8768	95.2041	102.655	49.8634	42.9965	50.9743	53.4841	74.6214	53.8645	55.0046	39.1706	50.8157	49.6402	59.416	67.8573	62.8821	53.4301	64.2237
b0845	ybjJ	inner membrane protein YbjJ	0.663317	0.0989688	-0.0634067	0.0082868	0.187558	43.7718	38.0944	33.0356	63.6054	70.3643	48.0026	52.6179	47.7116	43.0872	45.1327	49.6103	58.8575	42.8278	45.8475	52.0475	48.9185	49.0749	36.6785	47.433	44.9253	45.3588	54.294	33.8829	50.3336	42.3488	47.2321	41.4594	48.8521	40.8522	59.5289
b0846	rcdA	RcdA	-0.124413	0.265007	0.430022	-0.0554979	-0.0485449	4.30923	3.88112	5.21522	4.4689	3.94063	3.88843	4.04964	3.99553	5.26638	4.67772	4.54667	6.77132	3.32376	3.43736	4.74055	3.9696	6.24956	5.27653	6.43365	3.88711	4.23001	5.97411	3.97433	4.05322	5.79941	5.42292	4.88203	4.50749	5.36918	5.69483
b0847	ybjL	putative transport protein YbjL	-0.396301	-0.197601	-0.181533	-0.208578	-0.22062	174.238	205.109	174.667	133.149	116.376	171.417	171.215	170.716	207.054	180.664	152.046	146.004	191.463	188.555	198.149	168.782	198.411	142.614	257.616	187.425	248.419	205.365	199.95	194.799	165.934	201.867	192.772	181.26	154.848	144.975
b0848	ybjM	putative inner membrane protein	0.150734	-1.05087	-0.636544	-0.942262	-0.971433	28.7148	30.8016	31.9818	33.872	29.0225	38.6808	31.3834	27.0237	26.137	13.1229	18.3161	9.36841	27.5942	28.6641	37.3054	19.7625	18.4064	22.0161	33.9723	28.3245	32.7618	22.0334	14.3845	13.0522	33.1191	33.546	27.7429	18.1616	14.9019	15.0845
b0849	grxA	reduced glutaredoxin 1	1.47071	4.68271	4.59866	4.44853	5.17714	2.24096	1.90035	2.15918	5.79039	4.63254	7.03944	1.79065	1.37444	2.03777	53.5778	49.6103	30.4337	1.43033	1.24374	1.88013	29.3462	38.5758	42.4213	1.61746	1.41244	2.07667	22.0334	61.1476	28.3183	1.55378	1.75106	1.60387	66.0137	62.6981	48.8873
b0850	ybjC	DUF1418 domain-containing protein YbjC	-2.12266	-1.87693	-2.1821	-1.61187	-1.25795	14.6506	14.2351	16.0694	3.97334	3.24872	3.10067	16.7	11.7652	15.2981	4.54151	3.92079	3.45281	16.6639	15.5023	21.573	5.04945	3.34849	3.44373	13.2257	17.9102	12.1974	4.83717	4.96577	4.37461	13.2754	13.017	11.6972	5.13382	5.36918	5.38184
b0851	nfsA	NADPH-dependent nitro/quinone reductase NfsA	-1.52498	-1.61426	-1.90719	-1.45562	-1.52751	74.2994	51.5997	76.7685	23.3001	22.6223	24.5013	56.0064	61.0979	50.5822	16.9368	20.8196	17.0154	59.0941	80.458	85.6025	20.3024	16.6105	23.1158	39.406	58.6391	41.1598	23.1703	13.8888	13.695	46.5944	58.3311	54.6583	17.7858	17.9471	19.6228
b0852	rimK	ribosomal protein S6 modification protein	-0.978003	-1.04788	-1.21707	-1.20662	-0.946164	35.5814	38.0044	39.5692	16.5275	18.1248	22.7945	33.5294	31.517	34.6698	13.9401	19.1506	15.1397	27.5942	43.8976	51.3874	16.6579	19.926	16.2733	37.8006	35.336	35.6688	15.2117	14.2192	17.7123	28.2274	37.5517	32.9189	15.2805	17.4175	18.5274
b0853	ybjN	protein YbjN	-1.11144	-0.903977	-0.57303	-0.768602	-0.870038	42.6963	55.5612	60.1184	23.7956	21.0655	28.44	40.6453	42.563	44.7015	21.568	28.3302	18.4582	36.8032	40.8509	51.2774	25.9716	28.9055	31.791	70.032	38.4293	58.2789	31.9816	33.7176	32.175	48.4403	43.3099	36.801	21.2933	24.5671	24.4741
b0854	potF	putrescine ABC transporter periplasmic binding protein	0.241003	0.638529	-0.110377	-0.121874	0.355573	33.4304	42.5962	21.233	57.8239	35.7686	21.3503	54.4251	23.4665	18.7573	39.1394	31.251	80.0671	26.2171	33.6607	28.394	25.9716	29.8726	25.9261	29.7736	22.9627	34.2691	17.7698	33.3872	28.8003	65.0537	18.3579	23.3433	35.3232	61.7713	39.4976
b0855	potG	putrescine ABC transporter ATP binding subunit	-0.262506	0.510484	-0.161275	-0.214848	-0.52381	13.3269	23.5988	11.4327	19.5008	8.78402	12.0285	20.0885	10.361	11.8389	15.8471	7.46746	36.9265	14.5983	12.8212	10.1313	9.50385	14.4002	9.67525	17.7949	11.3111	17.2577	8.95857	15.0454	15.9447	30.7194	9.01133	9.36794	8.64131	13.7103	11.7981
b0856	potH	putrescine ABC transporter membrane subunit PotH	-0.278112	0.0346122	-0.428816	-0.549044	-0.960859	10.1004	14.2351	9.21967	14.5452	7.4002	5.72652	17.9424	7.17829	6.30414	7.94681	6.21569	18.0254	10.0369	8.92143	8.92117	7.47912	8.32175	4.90997	12.8552	8.11467	15.4274	6.25834	9.26203	9.35617	25.3662	5.67328	6.60738	4.25695	9.07636	6.00782
b0857	potI	putrescine ABC transporter membrane subunit PotI	0.788676	0.845711	0.54688	0.0807102	0.307122	7.61845	10.0035	8.58739	24.7867	10.1678	10.3217	13.5374	6.52301	4.22861	10.6711	7.88472	25.0953	7.97129	6.60593	5.18062	10.0438	11.2228	7.59808	10.5089	5.22756	11.982	7.5374	13.0626	8.71339	17.0596	4.83876	5.39964	8.89184	15.4315	9.45069
b0858	ybjO	putative inner membrane protein	-1.22441	-0.566068	-1.17565	-0.668208	-0.7263	4.88834	5.68182	6.16364	2.81704	2.5568	1.78775	5.29208	6.4294	4.45922	4.13288	3.92079	2.87568	5.90572	5.26538	7.49096	3.42967	2.24332	2.58843	5.5692	4.60889	6.06035	2.84753	3.47861	3.89252	6.0763	7.50921	5.31337	4.63275	3.91279	2.87793
b0859	rlmC	23S rRNA m(5)U747 methyltransferase	-0.385588	0.331843	0.705551	0.233777	0.25867	16.6361	23.5088	17.334	17.023	13.1085	13.8666	16.2482	20.6582	21.64	28.1062	23.9491	21.6325	18.0409	15.5023	18.7126	20.3024	29.4581	35.4566	34.4663	15.9511	25.5481	23.5967	33.7176	32.0143	24.6279	23.9491	18.8574	29.0599	27.6123	24.0047
b0860	artJ	L-arginine ABC transporter periplasmic binding protein	-0.70038	0.423926	0.948721	-0.225925	-0.210159	54.1958	193.045	58.7485	126.376	28.5035	33.4291	170.989	38.6314	22.9084	84.3617	29.7906	197.802	23.9794	34.0263	20.3629	34.4755	79.7434	37.0451	109.426	20.2818	208.151	35.5345	165.414	87.9363	380.8	18.191	22.9119	208.192	100.432	56.086
b0861	artM	L-arginine ABC transporter membrane subunit ArtM	-0.245848	-0.234049	0.983829	-0.228466	-1.39757	49.3147	118.946	65.9143	97.4685	35.0767	64.9393	90.6819	66.8081	64.6497	53.033	25.6181	110.222	46.3564	38.6572	22.2331	62.0117	105.715	44.3762	125.974	33.9956	164.116	61.8262	113.198	101.595	141.383	51.9888	56.9876	27.3061	40.5874	27.1345
b0862	artQ	L-arginine ABC transporter membrane subunit ArtQ	-0.734855	-0.711366	-2.54154e-05	-0.841568	-1.66095	60.9797	136.953	64.8605	80.4543	33.5199	43.9325	109.544	77.1989	72.26	41.1825	23.9491	93.0525	74.6719	47.7974	32.2446	47.7037	75.4608	31.5467	149.437	39.7698	193.724	50.8832	80.9764	81.8299	139.906	51.655	49.9999	21.2933	29.9955	25.1001
b0863	artI	putative ABC transporter periplasmic binding protein ArtI	-0.25205	-0.0675376	0.256934	-0.268069	-1.01482	125.675	279.748	129.669	209.464	92.3325	147.522	177.54	139.543	114.463	116.099	75.6887	220.022	151.959	88.2576	68.99	105.746	175.617	88.1191	212.542	78.2302	285.026	106.309	202.924	168.927	303.178	90.4599	102.623	81.6722	86.3976	77.5257
b0864	artP	L-arginine ABC transporter ATP binding subunit	-1.19026	-0.0229979	0.66431	-0.662653	-0.417911	41.0416	88.6941	48.6319	37.0105	13.1085	28.0462	44.5985	61.7532	51.3894	60.3884	19.9851	74.8729	36.7171	33.2951	19.0427	39.0648	62.3369	39.7332	119.182	26.5716	158.948	38.9453	88.7427	64.7962	139.26	44.3947	40.5967	91.0672	39.793	36.9937
b0865	ybjP	DUF3828 domain-containing lipoprotein YbjP	0.315695	0.0426012	-0.448891	-0.355131	-0.272553	122.78	57.1819	103.851	105.893	128.312	119.032	89.4394	122.413	88.8643	86.4049	132.435	90.8883	69.8523	145.901	119.708	91.5727	44.9305	109.257	25.2044	119.268	28.3474	60.1208	43.1363	31.8536	117.017	106.983	108.23	101.339	82.558	91.1407
b0866	ybjQ	putative heavy metal binding protein YbjQ	-1.29874	-0.761209	-1.18533	-0.824192	-0.900835	81.5797	61.5035	128.616	31.229	36.4605	42.7509	63.0093	80.1944	68.4549	38.0497	53.3656	33.4637	52.0367	102.76	78.7815	35.1504	23.7941	43.7653	36.1952	76.7867	39.0065	33.8291	31.5695	20.4442	54.6242	72.9351	75.19	42.2129	32.511	33.8638
b0867	amiD	N-acetylmuramoyl-L-alanine amidase D	-1.01248	-0.937698	-1.00287	-0.812533	-0.937937	113.1	100.489	153.169	53.8594	56.699	71.2413	107.172	131.493	102.932	59.4349	61.9193	56.9818	104.881	130.546	113.767	58.0973	56.2585	59.8939	68.3031	118.134	77.8743	54.294	48.9198	47.2803	85.9127	114.661	111.336	49.4785	57.4021	55.9295
b0868	ybjS	putative epimerase YbjS	-0.407676	-0.877575	0.117413	-0.309978	-1.34877	14.5678	20.1775	13.1187	12.2326	11.0327	12.8163	23.5899	23.6537	26.0217	13.2591	10.1796	16.4383	12.9631	13.918	11.6716	13.9582	14.4002	13.463	20.8822	9.66134	22.8564	11.5167	18.185	13.3736	34.9651	23.2815	22.3081	10.6456	12.7835	8.19874
b0869	ybjT	putative NAD(P)-binding protein YbjT	0.0458833	-0.502634	-0.111634	0.251727	-0.449401	74.0512	74.5586	51.688	80.7847	62.7532	63.2325	97.7977	84.9685	82.0611	58.8901	37.7185	90.3111	69.6801	76.3145	69.2101	68.3559	82.7826	48.0418	83.1221	53.7929	72.7062	60.5472	88.0818	100.953	84.9897	75.6055	72.1706	52.8607	60.5797	57.025
b0870	ltaE	low-specificity L-threonine aldolase	0.383324	0.304177	-0.00341735	0.309824	0.363318	168.447	174.858	123.557	215.411	210.304	183.233	165.793	152.649	139.138	171.537	172.701	220.743	166.159	178.927	191.108	181.201	187.774	165.952	134.618	134.22	137.845	160.598	171.528	171.98	154.212	138.194	139.287	169.359	188.875	197.087
b0871	poxB	pyruvate oxidase	1.52868	0.651532	0.622682	0.61459	0.651812	345.821	216.274	180.147	731.617	807.598	602.318	418.913	457.164	308.64	516.018	451.01	893.967	360.237	323.341	269.99	606.393	365.015	496.833	166.85	313.014	169.822	375.479	323.715	295.555	414.488	338.561	364.617	531.382	606.727	617.9
b0872	hcr	NADH oxidoreductase	0.77056	0.416427	0.328335	0.893177	0.274654	33.8441	40.2553	40.3069	66.4136	72.613	56.1427	25.51	35.8231	28.0973	36.0065	51.9052	31.4437	42.3974	35.9761	54.1378	55.2627	41.2006	69.9132	18.1654	30.7991	18.4421	47.8987	33.3872	43.9057	26.9353	38.5531	28.8644	36.7012	32.7758	44.6619
b0873	hcp	protein S-nitrosylase	0.332624	0.730777	0.65079	0.944619	0.504555	16.1397	14.8654	9.00891	19.5008	15.1842	15.7047	12.8597	13.6374	14.1451	27.8338	19.5679	20.0453	16.6639	13.918	16.2923	20.4374	17.5776	35.5788	10.0149	12.2391	9.5057	16.6329	26.9428	17.5517	14.2907	14.6026	13.5088	20.7922	22.7135	16.6494
b0874	lysO	L-lysine/thialysine exporter	0.267091	0.381199	1.5129	0.60526	-0.323302	18.7044	32.0621	17.6501	35.0283	22.2763	25.0265	24.8323	17.9435	31.7871	29.8769	19.7765	47.4591	7.7131	14.4055	11.3415	29.6161	44.1016	21.7717	41.8758	9.97067	43.0978	37.0978	56.5208	50.8157	37.2725	22.0297	21.7905	18.9132	25.4939	20.4053
b0875	aqpZ	water channel AqpZ	-1.90581	-0.412479	-1.26036	-1.20508	-0.476969	19.5317	17.6565	17.4393	3.3126	5.67041	5.59522	12.069	13.0757	15.0675	11.897	12.2659	6.0499	13.5655	18.1834	19.5927	7.07418	7.49288	6.86496	16.9305	17.2916	16.5041	6.82681	6.78342	8.392	11.4295	16.1047	14.3715	13.652	8.41436	8.04224
b0876	ybjD	DUF2813 domain-containing protein YbjD	-0.804596	-0.839403	-1.15893	-0.755898	-0.701339	41.869	32.1521	32.9303	19.8312	21.7574	19.6435	32.5129	33.67	30.8646	19.9335	16.8557	17.4483	38.3524	45.4819	40.9359	20.1674	16.7487	18.9614	28.2917	33.1707	25.3327	18.7647	16.3674	16.2661	26.5661	37.8855	33.3503	20.9175	20.8599	18.3709
b0877	ybjX	DUF535 domain-containing protein YbjX	0.128988	-0.129519	0.226939	-0.119315	-0.253297	72.3138	92.8357	64.6498	89.7047	68.2885	93.2983	56.6841	61.0043	71.4529	54.1227	51.6965	67.0816	61.9343	69.368	58.6485	76.0498	93.6962	52.5627	96.9532	66.0631	106.083	85.8441	71.2272	90.6682	92.6503	57.9138	63.4576	56.9945	57.4021	65.1627
b0878	macA	ABC-type tripartite efflux pump membrane fusion protein	-1.25376	-1.41756	-1.58619	-1.20479	-1.41942	70.9074	67.3558	66.3359	24.4564	26.6008	34.7421	67.7531	64.3743	66.3793	24.156	27.0785	23.0753	82.5039	79.8487	73.8307	21.9222	28.4911	28.2476	57.1888	66.888	66.8922	25.5863	29.5866	27.6755	56.0086	72.184	83.4717	25.3019	30.9223	22.9092
b0879	macB	ABC-type tripartite efflux pump ATP binding/membrane subunit	-0.623503	-0.888562	-1.12436	-0.6678	-0.85247	80.6696	71.8576	80.0353	45.2698	47.7041	57.9808	80.6294	76.8244	80.6775	39.548	43.3514	45.7277	110.303	91.9136	92.7535	43.9242	53.3574	38.0225	78.7999	80.808	84.1189	45.6249	49.746	58.047	62.1925	87.2887	87.8713	43.3404	43.765	44.3489
b0880	cspD	DNA replication inhibitor CspD	-0.10499	0.798686	0.634932	0.560004	0.354472	56.0986	66.8156	83.4075	56.3372	53.7584	81.7446	33.9812	38.9122	54.618	74.282	100.933	46.5934	29.7458	65.8338	56.4482	78.8845	75.1846	82.0097	37.9241	48.1218	42.0211	68.9321	62.4695	57.4042	51.3015	71.9337	62.3361	92.8209	75.6732	68.762
b0881	clpS	specificity factor for ClpA-ClpP chaperone-protease complex	-1.29312	-1.04448	-0.721302	-0.783058	-0.825462	20.7726	20.5376	20.6008	8.59854	7.91913	8.74623	17.9424	17.8499	17.3737	11.4883	8.09334	6.19419	11.7582	20.0114	17.0624	7.07418	10.6702	11.8746	25.4514	14.6107	18.7651	9.52704	12.7321	11.9273	22.5973	20.1104	20.9278	12.3993	12.6511	10.8591
b0882	clpA	ATP-dependent Clp protease ATP-binding subunit ClpA	0.753047	0.97575	-0.0947628	0.535608	1.25419	3761.11	2725.19	2288.91	4304.42	6006.29	4478.59	2348.77	2791.34	2478.73	5691.66	5865.73	3426.28	6804.38	4070.05	4666.35	5543.35	3475.1	5534.34	2046.27	4060.18	1857.29	4263.24	3327.95	3952.67	1500.54	2835.68	2764.84	6010.45	4651.79	6276.11
b0884	infA	translation initiation factor IF-1	-2.58023	-0.684816	-0.250337	-1.45094	-0.758268	108.881	143.345	196.27	21.8134	21.0655	32.1162	117.903	145.909	152.168	97.1657	92.7962	68.813	59.7826	126.28	99.1345	60.6619	79.7434	99.3602	298.492	110.401	317.541	68.0794	126.252	71.3847	200.176	177.583	160.508	118.626	110.494	89.1063
b0885	aat	leucyl/phenylalanyl-tRNA--protein transferase	-0.357097	-0.547963	-0.419607	-0.440284	-0.515929	25.3228	23.3287	27.9774	19.0052	22.6223	18.1993	29.1244	28.5215	26.0217	15.5747	22.9059	18.7468	23.2049	25.3736	24.6535	19.0876	19.5116	16.1511	28.1682	23.8907	28.7781	20.7543	19.3417	19.48	24.2587	33.546	23.5158	19.289	18.7415	18.8403
b0886	cydC	glutathione/L-cysteine ABC exporter subunit CydC	0.0161277	-1.01294	-0.605815	-0.867977	-1.13855	111.859	104.9	118.815	112.5	111.36	115.487	153.256	145.16	146.403	44.9965	91.7531	83.6741	99.0284	109.097	112.887	78.3445	75.8753	56.7171	124.986	132.673	129.877	85.8441	51.8941	74.5986	146.828	151.63	154.901	70.2728	62.0361	73.6133
b0887	cydD	glutathione/L-cysteine ABC exporter subunit CydD	0.0567622	-1.04952	-0.490908	-1.06651	-1.2119	70.5765	73.1181	65.9143	78.9677	67.9426	71.11	122.534	124.753	119.421	47.1759	58.5813	71.4101	65.8072	76.0708	78.3414	49.1885	57.64	49.8746	116.588	108.648	132.677	63.8159	47.1021	59.9753	116.186	127.596	121.774	48.7269	50.6498	58.4334
b0888	trxB	thioredoxin reductase	0.970431	0.550499	0.567766	0.808018	0.372228	130.97	129.84	126.93	284.459	261.332	213.956	155.402	134.957	159.317	165.135	241.548	251.908	136.983	135.421	127.189	205.092	219.409	167.785	119.058	110.195	126.755	204.796	198.958	219.546	179.132	164.398	156.109	203.181	202.777	240.749
b0889	lrp	DNA-binding transcriptional dual regulator Lrp	1.20306	0.834888	0.165905	0.919768	0.907476	355.749	346.374	437.38	1199.26	901.698	522.492	492.556	388.266	283.849	438.649	690.723	948.073	410.499	330.897	345.351	402.031	413.919	403.238	353.446	293.423	341.228	572.738	491.434	805.121	440.7	310.438	317.688	636.732	714.235	653.894
b0890	ftsK	cell division DNA translocase FtsK	-0.733371	-1.48028	-1.47787	-1.35626	-1.5961	634.552	652.764	640.87	448.323	371.346	340.128	769.96	740.897	725.823	217.713	275.345	308.611	664.736	691.87	637.554	247.207	246.21	222.524	684.651	681.018	711.71	272.728	215.648	323.034	624	730.115	726.595	222.723	251.367	214.145
b0891	lolA	outer membrane lipoprotein carrier protein	-0.456532	-0.824015	-1.13593	-0.92115	-0.863796	133.7	133.802	126.93	95.4862	105.479	86.4712	137.669	127.842	120.92	54.1227	94.048	70.1115	123.557	133.227	147.212	57.8273	60.1266	65.8811	127.95	142.572	130.954	76.1801	58.5037	77.3304	120.339	130.683	139.2	70.5234	71.7013	72.2049
b0892	rarA	replication-associated recombination protein A	-0.954771	-1.55331	-1.52971	-1.41922	-1.63434	219.244	201.148	190.158	102.094	117.241	95.6616	217.411	229.503	220.315	57.8004	90.9186	78.6242	195.163	203.057	209.151	71.3255	75.599	63.4374	206.491	230.216	196.739	87.4074	62.6347	86.8115	162.796	212.215	230.644	60.502	64.4193	70.1705
b0893	serS	serine--tRNA ligase	-0.24491	0.0181018	-0.60332	-0.0938059	-0.0214879	2789.52	3097.3	2910.97	2323.18	2364.4	2736.6	2488.49	2309.53	2535.34	2327.77	2708.57	2389.6	4934.7	2919.5	3013.79	2521.24	2591.93	2040.54	3060.02	2645.49	2778.7	2650.35	2312.55	2987.21	2446.58	2489.52	2579.71	2359.03	2423.38	2622.28
b0894	dmsA	dimethyl sulfoxide reductase subunit A	1.10582	0.482924	0.675443	1.06355	0.630179	808.7	858.944	390.697	1460.09	1641.53	1328.36	810.17	876.632	798.697	1355.63	933.775	1184.26	858.297	723.19	1064.09	1378.76	1276.09	1570.36	724.91	815.372	589.293	1606.93	1285.25	1558.78	684.362	787.112	820.023	1169.99	1049.87	1326.82
b0895	dmsB	dimethyl sulfoxide reductase subunit B	1.51634	0.909979	1.10064	1.56759	1.0373	191.611	206.64	109.436	463.52	532.735	456.058	221.816	237.366	200.828	499.4	347.322	393.45	315.569	175.759	244.906	502.862	493.63	582.364	185.003	200.933	145.92	573.733	459.708	543.026	165.195	205.539	202.176	390.832	350.667	434.333
b0896	dmsC	dimethyl sulfoxide reductase subunit C	1.5546	1.08755	1.23126	1.73457	1.18807	351.447	346.374	241.583	872.52	984.554	902.452	385.367	414.571	362.72	956.391	687.385	827.02	501.728	337.843	431.053	966.659	879.196	1137.21	309.483	357.352	260.585	1059.77	902.718	1123.78	295.518	376.782	373.762	803.337	716.486	863.596
b0897	ycaC	putative hydrolase YcaC	1.31135	-0.379843	1.71091	0.671288	-0.305532	92.0865	51.7798	108.699	124.559	178.13	324.11	155.402	289.507	155.166	154.238	167.276	139.656	43.5163	112.022	81.2018	257.06	145.501	372.447	24.8339	145.459	37.9298	185.326	87.2556	59.0111	129.661	220.394	233.059	198.046	119.1	154.677
b0898	ycaD	putative transporter YcaD	0.622765	1.18243	1.34003	0.994928	0.789508	30.2039	30.5315	33.2464	45.9305	50.1258	48.659	20.6532	30.3937	47.2383	80.4116	72.9766	69.6787	27.2499	28.4203	24.9835	64.8464	77.1186	62.2155	45.4571	26.2622	44.2821	70.9217	82.1331	78.1339	40.1337	38.5531	32.1425	60.8778	66.9349	63.7542
b0899	ycaM	putative transporter YcaM	1.10506	1.11077	1.10931	1.20873	0.697158	4.06104	8.56294	4.47755	9.92003	14.8383	12.0285	4.16258	5.39969	5.03576	11.3521	10.8055	9.36841	3.92622	6.24033	5.18062	8.42399	14.4002	10.2862	5.44571	5.53689	6.59869	13.08	12.8973	14.6591	4.96874	7.84301	6.26231	9.89398	9.07636	11.9546
b0900	ycaN	putative DNA-binding transcriptional regulator YcaN	-0.384573	0.225004	-0.339386	-0.288018	0.125625	14.0714	11.354	12.8026	8.26817	10.1678	10.8469	6.87337	9.14411	12.5307	10.3986	15.1867	7.7813	8.74588	14.0399	13.7619	9.77381	8.4599	10.6527	5.32222	15.5387	7.13702	8.67434	8.43583	5.82087	6.90697	11.2645	13.1637	12.6499	11.4596	10.0767
b0901	ycaK	putative oxidoreductase YcaK	1.22802	1.28012	1.16998	0.916956	1.22373	1.49638	1.72028	2.26456	5.6252	4.11361	3.10067	1.9036	1.84249	1.46123	2.49833	4.96393	5.18421	1.43033	1.24374	2.10016	2.75476	4.17736	3.81029	1.74095	1.41244	1.969	3.27388	3.14813	3.24974	1.92296	1.33381	2.20774	5.00855	3.78039	3.97339
b0902	pflA	pyruvate formate-lyase activating enzyme	1.48951	1.31973	1.62735	1.39925	1.17346	105.82	112.643	136.941	345.247	257.7	395.008	112.142	121.383	137.755	257.896	288.28	380.608	130.959	113.241	104.965	344.663	427.596	306.467	200.069	124.94	196.954	505.375	392.785	478.587	123.293	137.944	109.352	249.405	278.112	308.355
b0903	pflB	pyruvate formate-lyase	1.73479	0.738338	1.1815	1.39836	0.996262	17151.4	25397.3	11157.5	76147.7	58272.2	44330.9	31668	19263.1	21664.4	39353.5	25603	56151.2	27235.5	15653.6	20077.3	42794.9	54329.6	45691.3	30562.8	18306	26596.9	54672.3	67179.6	77077.7	30046.2	18701.3	19870	36422	49824.9	50633.2
b0904	focA	formate channel FocA	-0.652587	-1.46508	-0.886322	-1.35715	-1.78833	701.729	870.378	656.466	533.889	446.246	437.546	771.428	862.029	919.885	253.265	364.43	307.168	450.691	723.069	826.232	351.683	398.171	332.126	1415.35	699.99	1362.13	552.131	333.795	471.517	1221.43	1088.87	958.31	337.092	280.495	328.699
b0905	ycaO	ribosomal protein S12 methylthiotransferase accessory factor YcaO	0.854571	0.539803	1.13662	0.454404	0.194306	75.7058	132.451	62.1206	218.55	136.961	133.211	112.933	115.579	134.641	156.418	93.2135	278.312	92.5735	63.7621	71.8505	141.111	232.395	128.196	218.84	75.1369	193.832	190.016	237.79	240.597	161.503	99.3892	113.406	118.125	162.66	147.479
b0906	ycaP	DUF421 domain-containing protein YcaP	-0.335815	-0.147206	-0.281983	-0.465369	-0.377674	10.0176	8.83305	11.1165	8.43336	7.74615	7.56461	8.56761	8.76966	10.9164	8.35545	8.5106	8.647	4.95901	10.8713	10.0213	7.07418	7.07844	7.10933	9.39745	9.97067	8.53669	7.11105	7.27914	5.82087	11.2449	10.0127	10.8345	8.01497	6.29597	10.3897
b0907	serC	phosphoserine/phosphohydroxythreonine aminotransferase	0.987258	0.992299	0.361118	0.654639	1.20093	2195.6	2277.63	1594.25	5166.19	4272.35	2589.69	2369.1	1392.61	1773.28	3046.56	2917.62	5046.86	2008.56	2012.19	2427.3	2939.82	3549.56	1792.62	2724.99	1780.9	2347.71	3088.22	3247.48	4453.39	2218.79	1236.83	1285.09	3049.88	3677.33	4171.1
b0908	aroA	3-phosphoshikimate 1-carboxyvinyltransferase	1.03203	0.659251	0.347955	0.562498	0.960957	807.459	753.243	435.062	1680.61	1506.08	894.443	938.819	557.701	654.101	1066.99	785.44	1543.96	682.465	644.464	855.936	972.463	1195.69	610.1	1019.07	665.758	847.909	1054.94	1181.31	1504.15	778.505	477.341	555.527	1027.44	1260.65	1237.93
b0909	ycaL	periplasmic protease YcaL	0.339986	0.469296	0.610394	0.501082	0.495285	7.86665	7.57256	5.21522	10.4156	9.47593	6.25168	10.3748	5.4933	6.88068	9.71757	10.3882	11.3884	6.07786	6.24033	7.49096	10.4487	13.295	6.4984	10.3854	6.05245	13.274	13.2221	12.4016	16.4268	9.67586	6.09053	4.9683	9.89398	8.94396	10.3897
b0910	cmk	cytidylate kinase	-1.64239	-0.677321	-0.295431	-1.43023	-0.741494	104.165	166.124	121.45	42.792	34.5578	48.1339	131.57	140.105	135.564	104.112	74.2283	76.3157	76.9096	106.05	114.207	64.5764	83.3352	94.2284	292.935	92.5627	292.024	74.4747	97.9962	78.9374	216.42	132.269	129.452	109.857	98.4459	77.6822
b0911	rpsA	30S ribosomal subunit protein S1	0.690136	0.621217	1.02884	0.882993	-0.0195014	3651.24	6799.09	4178.17	10419.1	5447.91	7735.16	4973.6	4041.41	4961.53	5724.49	4985.95	10787.9	5738.63	3217.83	3357.93	7303.65	11943.2	5879.28	8704.84	3021.74	8457.71	9622.91	13189.2	14411.7	7347.33	3433.52	3748.11	3895.94	5222.57	5215.39
b0912	ihfB	integration host factor subunit beta	-1.34434	-0.927881	-0.87332	-0.167818	-1.41248	594.179	327.737	1004.85	146.859	166.021	445.949	323.245	509.866	485.291	223.979	322.287	146.726	507.839	823.244	589.697	334.405	282.542	431.586	188.831	488.406	212.135	373.348	217.135	201.227	324.683	591.752	666.639	242.39	178.548	173.77
b0913	ycaI	metallo-beta-lactamase superfamily inner membrane protein YcaI	0.0821225	1.10591	0.583458	0.835277	1.00563	18.9526	19.007	21.0223	20.4919	20.2006	21.7442	14.328	17.101	17.7196	36.96	37.0926	31.7323	17.0942	20.2552	18.3826	22.867	30.5633	30.0804	16.1895	16.776	14.4584	26.439	33.5524	24.6223	12.4447	15.9378	17.4771	32.8179	34.6294	24.6306
b0914	msbA	ATP-binding lipopolysaccharide transport protein	1.02152	0.475648	0.267663	0.506388	0.506812	244.973	260.211	177.828	515.388	506.615	364.548	305.625	287.916	322.362	426.662	369.228	477.711	410.585	240.471	282.312	384.618	448.318	290.704	347.024	274.038	354.686	423.373	434.426	528.242	311.485	289.575	282.232	396.218	405.745	453.112
b0915	lpxK	tetraacyldisaccharide 4'-kinase	0.794674	0.203834	0.42035	0.565114	0.217177	79.2632	80.1408	78.0331	137.113	151.664	123.102	101.638	92.8318	106.391	115.827	80.0699	150.621	147.483	79.7268	77.4613	143.946	160.145	103.637	121.034	81.9423	115.988	131.037	157.483	183.39	76.7753	90.9606	87.8713	87.9355	96.4599	112.737
b0916	ycaQ	interstrand DNA crosslink repair glycosylase	-0.374706	-0.98157	-0.24382	-0.767574	-0.865422	22.0136	25.4895	23.9729	15.7015	22.2763	17.1489	26.6395	30.4873	30.0575	13.3953	13.309	17.4483	17.6106	21.8394	22.5632	15.443	21.9982	14.9293	40.8879	23.3751	41.4828	23.4545	19.3417	19.3193	27.1199	24.4498	30.1584	13.7773	13.1807	17.9014
b0917	ycaR	PF03966 family protein YcaR	-1.05236	-0.451244	-0.320833	0.0813367	-0.527271	30.2039	39.8951	55.1655	14.0497	17.7789	28.5713	32.7388	26.5556	30.9799	24.8371	25.6181	15.5726	40.4179	32.1982	29.6042	22.5971	31.1159	28.1254	33.7254	26.984	34.1614	32.8343	40.9882	26.5506	37.3648	29.7907	33.8679	26.304	24.1699	19.6228
b0918	kdsB	3-deoxy-manno-octulosonate cytidylyltransferase	-0.183775	-0.0860281	0.0029377	0.282344	-0.155988	205.758	217.714	263.397	191.79	195.428	217.501	181.832	185.132	221.814	171.129	186.053	197.513	258.68	207.566	203.98	216.026	258.09	197.476	262.309	199.592	240.128	252.121	297.111	304.554	180.055	178.668	167.755	139.921	159.614	172.987
b0919	ycbJ	putative phosphotransferase YcbJ	-1.41592	-1.79903	-2.08085	-1.52125	-1.65606	342.926	400.125	321.146	127.367	135.231	136.231	302.01	257.586	255.714	82.0461	94.2566	57.9918	332.782	335.406	407.18	82.6639	73.3887	98.1384	220.198	316.623	198.031	92.2394	80.9764	82.7941	275.674	260.784	266.962	98.0822	75.4084	81.4381
b0920	elyC	envelope biogenesis factor	-0.642561	-0.501888	-0.292133	-0.336234	-0.377073	12.9959	13.5149	12.4865	6.7815	7.74615	10.453	14.328	11.2035	12.992	8.76408	8.92785	9.51269	9.4344	14.1618	16.1822	8.96392	13.8476	9.67525	16.807	11.0018	16.9347	11.8009	10.7492	12.8915	13.5523	11.0142	12.1285	10.2698	9.47356	8.51173
b0921	cmoM	tRNA cmo(5)U34 methyltransferase	-1.4582	-1.19177	-0.96804	-1.10454	-1.12584	51.0521	56.1014	59.3807	20.6571	18.4708	21.4816	60.7503	60.1618	50.5822	27.97	23.7404	23.3639	40.504	47.5536	58.7585	18.5476	27.5241	28.9807	71.6374	46.8845	67.7536	28.5708	29.2561	28.8003	58.6852	57.4131	55.7798	25.3019	28.6715	24.7871
b0922	mukF	chromosome partitioning protein MukF	-1.35862	-1.48971	-1.94607	-1.58212	-1.68024	120.794	124.168	103.746	48.0779	45.2824	42.6196	130.892	114.362	115.039	33.0098	45.2291	50.0562	144.127	118.968	132.799	30.1561	39.8191	32.7685	153.636	99.2649	136.014	43.351	36.692	49.8515	113.786	113.576	120.394	34.0706	36.3506	38.0891
b0923	mukE	chromosome partitioning protein MukE	-0.802845	-1.19261	-1.74617	-0.879036	-1.17414	100.36	107.601	105.643	70.0476	54.6233	55.0923	119.823	109.494	106.16	36.6875	50.6534	59.4346	241.381	111.291	118.827	49.0535	52.2523	39.2444	119.305	87.304	108.236	55.1467	45.9454	70.0991	97.0805	103.645	100.121	36.8265	40.7198	55.773
b0924	mukB	chromosome partitioning protein MukB	0.137047	-0.231778	-0.712949	0.0314535	-0.134922	639.184	723.351	594.292	793.066	752.245	606.519	757.761	632.589	681.775	499.944	560.122	704.524	1136.63	677.734	737.559	530.803	608.153	417.901	686.504	598.117	656.477	580.839	600.493	802.55	574.899	632.727	606.252	492.173	568.464	591.296
b0925	ldtD	L,D-transpeptidase LdtD	-0.472691	-0.141685	-1.4153	-0.962137	-0.163409	516.081	356.728	391.856	269.922	355.778	285.641	319.743	343.801	328.127	236.919	391.76	270.232	592.355	536.854	526.548	237.893	161.112	221.791	268.36	500.058	255.417	200.817	148.395	176.319	281.858	354.417	358.061	287.111	273.61	327.134
b0926	mepK	peptidoglycan L,D-endopeptidase	-0.790882	-0.991696	-0.443288	-0.571759	-1.18603	490.104	540.4	541.601	276.86	292.987	338.815	475.614	529.244	613.859	248.77	302.676	262.585	249.471	449.718	478.47	266.644	344.57	254.904	704.04	440.872	659.492	392.107	375.6	446.288	552.932	618.373	641.708	274.459	257.06	265.319
b0927	gloC	hydroxyacylglutathione hydrolase GloC	0.107347	-0.185757	0.526707	0.311617	-0.501905	404.395	457.658	455.4	426.684	414.245	578.291	412.701	431.795	558.742	373.948	396.767	462.994	336.741	376.11	380.996	506.507	680.265	389.065	717.13	395.4	684.147	685.721	676.338	867.792	455.375	525.158	497.814	333.835	350.137	359.998
b0928	aspC	aspartate aminotransferase	0.668428	0.437211	-0.0723729	0.360637	0.376736	1060.61	1093.21	822.335	1953.66	1435.51	1340.97	892.623	805.582	872.955	870.577	932.732	1678	1388.8	986.913	1176.08	1210.03	1329.28	838.711	1213.57	966.842	1077.78	1344.01	1166.44	1673.04	1039.06	770.672	773.956	977.083	1058.74	1318.84
b0929	ompF	outer membrane porin F	-0.357534	2.08709	-0.568123	0.230627	0.120783	1334.12	2544.4	947.316	1826.14	1198.01	742.407	21.3309	14.3863	873.07	849.328	1228.98	1783.04	1095.92	1312.91	2007.92	558.475	1661.79	758.801	2531.72	1062.43	2369.78	1151.16	2335.35	3511.24	1568.93	765.498	738.5	794.318	1288.05	1258.9
b0930	asnS	asparagine--tRNA ligase	0.219185	0.453674	0.180862	0.287815	0.278544	686.258	816.267	630.648	935.786	821.263	726.126	790.969	642.044	764.797	942.361	920.84	1146.75	962.78	715.391	850.655	937.503	1158.67	770.409	979.674	708.446	959.344	937.553	1115.38	1179.06	922.764	691.977	629.372	841.794	903.037	977.211
b0931	pncB	nicotinate phosphoribosyltransferase	0.127783	0.518459	-0.217725	-0.212322	0.642102	260.278	397.784	302.599	396.95	401.964	250.718	380.623	191.404	265.169	364.277	441.205	393.738	311.696	280.565	492.773	314.023	325.506	293.515	399.385	283.937	416.379	285.803	309.835	353.566	348.496	264.039	177.589	326.445	402.964	503.66
b0932	pepN	aminopeptidase N	0.968148	0.521063	0.217703	0.693854	0.870014	1043.41	962.034	656.15	1932.35	1924.17	1350.42	1137.84	924.654	843.206	1438.04	1130.72	1600.95	1314.62	1007.63	1159.14	1417.9	1306.62	1323.91	753.56	1054.8	760.053	1227.05	1390.84	1536.77	831.021	857.962	885.672	1414.77	1615.08	1675.8
b0933	ssuB	aliphatic sulfonate ABC transporter ATP binding subunit	-0.114853	-0.0539573	0.345918	0.506947	-0.0124717	5.21926	4.15123	3.31837	2.98223	4.9785	3.75713	4.72733	3.62109	5.15107	5.08636	2.87765	5.03992	3.75409	2.94989	3.86042	5.18443	3.21034	5.03216	4.33428	2.75289	4.44534	6.40046	5.13101	4.8567	4.13808	5.08912	4.7095	4.88329	4.17758	4.75586
b0934	ssuC	aliphatic sulfonate ABC transporter membrane subunit	0.915431	0.074196	0.286164	0.268754	0.296344	2.82007	2.8007	1.63228	4.63409	4.63254	4.41359	3.59784	3.43387	2.26838	3.04318	3.29491	3.45281	3.49589	3.55923	2.98029	5.85934	2.93405	3.44373	2.23492	2.856	2.39967	3.27388	2.98289	2.76765	2.75363	3.50354	3.32922	4.00642	2.85359	4.91236
b0935	ssuD	FMNH2-dependent alkanesulfonate monooxygenase	0.841536	0.0983815	0.189806	0.35929	0.634803	3.06827	3.52098	1.73766	2.48667	6.70828	5.72652	4.16258	4.65081	3.53676	4.4053	3.92079	4.89564	5.04507	3.07176	3.31034	5.18443	4.03922	3.81029	2.85238	3.88711	3.36867	4.12658	4.30481	4.5353	2.93822	3.9208	3.07042	4.88329	4.83958	5.69483
b0936	ssuA	aliphatic sulfonate ABC transporter periplasmic binding protein	0.0732382	-0.93274	-0.388456	0.257894	-0.0448372	2.0755	2.35053	1.84304	1.16519	3.24872	2.18163	2.24244	2.68499	2.26838	1.27242	1.20863	1.28857	1.51639	1.97494	2.43021	1.26996	1.27629	1.97749	1.37048	2.64978	2.18434	2.13694	3.47861	1.80348	2.10756	2.16832	2.63908	2.12741	2.32399	2.25195
b0938	elfA	putative laminin-binding fimbrial subunit	-0.112146	0.564778	0.0437049	0.552559	0.827569	4.47469	3.97116	4.68831	3.14741	4.45956	4.54489	3.14604	3.7147	3.99799	5.76742	6.84158	3.45281	3.40983	6.11846	5.29063	4.77949	4.72995	5.76528	4.58127	3.16533	3.47634	7.11105	5.29626	4.05322	3.21511	4.00425	4.10563	5.76016	6.29597	8.04224
b0939	elfD	putative fimbrial chaperone ElfD	-0.0383524	-0.276008	0.165918	-0.546727	-0.324901	1.74458	1.90035	1.42152	1.49556	1.51893	1.91904	1.11295	1.9361	1.92246	1.81727	1	1.28857	1.43033	1	1.55008	1.94487	1.27629	1.24437	2.4819	1.10311	2.07667	1.71059	1.16524	1	1.55378	1.91797	2.46655	1.50107	1.9268	1.31299
b0940	elfC	putative fimbrial usher protein ElfC	-1.36391	-0.842195	-0.954352	-1.13766	-0.782108	6.37749	7.03235	7.63897	2.65186	2.5568	2.96938	5.85683	5.30608	6.30414	3.58803	3.71216	2.44283	6.50818	4.77791	8.04104	2.88974	3.76293	3.32155	6.06317	5.64	7.24469	2.84753	3.47861	2.28557	6.72237	8.00992	6.69365	5.88543	3.38319	3.19092
b0941	elfG	putative fimbrial-like adhesin protein	-1.65339	-1.02059	-0.730216	-1.19203	-0.883365	7.78392	8.56294	8.90353	2.32149	2.21085	3.49455	6.98632	8.11439	6.53476	3.99666	3.50353	3.16424	5.4754	7.70275	7.27093	3.83462	4.31551	4.17685	9.15047	8.424	7.78302	3.70023	4.47005	2.92835	7.73763	8.76098	8.07393	5.13382	4.83958	3.34741
b0942	ycbU	putative fimbrial protein YcbU	-0.971262	-0.725389	-1.11136	-1.12691	-0.927569	3.39919	3.43095	4.05603	2.1563	1.34596	2.05034	2.92014	2.59138	4.1133	2.90697	1.62588	1.28857	2.89344	3.31549	2.21018	1.26996	1.13815	1.48875	3.34635	2.856	3.47634	1.28423	1.8262	1.32139	3.03052	3.7539	3.50176	1.62634	1.5296	2.25195
b0943	ycbV	putative fimbrial protein YcbV	-1.6968	-0.745217	-0.808563	-0.777699	-1.20382	5.13653	3.79109	4.58293	1.16519	1.34596	1.65646	2.12949	2.87221	3.88269	2.22591	1.20863	1.8657	3.58196	4.0467	3.97044	1.94487	1.96702	2.71061	4.0873	3.16533	4.23001	2.56329	2.65241	1.48209	3.5843	4.75531	5.2271	2.25267	2.32399	1.31299
b0944	ycbF	putative fimbrial chaperone YcbF	-1.31437	-0.735954	-0.844171	-0.801297	-0.620376	3.39919	3.97116	4.89908	1.49556	1.51893	1.91904	3.71079	4.08914	4.45922	3.45182	2.04314	1.8657	5.04507	4.41231	2.87028	1.94487	1.96702	2.95499	4.45777	3.784	4.44534	2.98964	2.48717	1.80348	4.41497	4.2546	4.53696	2.37794	3.64799	2.56494
b0945	pyrD	dihydroorotate dehydrogenase, type 2	-0.0496467	-0.316104	0.39399	-0.509497	-0.615958	41.6208	102.289	40.5177	100.607	48.2231	29.3591	65.1553	38.9122	71.6835	39.6842	26.0353	75.45	38.2663	32.1982	38.7356	29.7511	87.2033	26.537	184.015	23.0658	164.977	56.4258	93.5347	111.398	171.841	28.3721	33.8679	31.941	54.2245	66.5711
b0946	zapC	cell division protein ZapC	-2.63537	-0.757298	-1.19678	-1.28556	-0.895422	140.898	122.727	145.582	18.8401	16.741	30.2781	58.0395	77.8542	90.3633	65.9731	39.1789	28.7023	117.705	120.674	112.776	39.3348	49.0749	64.7814	92.1371	100.193	129.985	43.2089	56.1904	32.8177	67.9149	97.0525	89.079	56.9945	48.5314	31.0469
b0947	ycbX	6-N-hydroxylaminopurine resistance protein	0.321865	0.0655368	-0.536433	-0.26972	0.202973	246.379	203.489	154.328	304.611	268.943	181.658	250.731	192.808	178.573	174.806	268.461	207.757	184.836	228.406	284.732	165.408	152.685	163.142	198.834	234.134	185.434	164.435	155.004	193.513	178.117	181.589	191.22	204.434	203.836	225.882
b0948	rlmL	fused 23S rRNA m(2)G2445 methyltransferase and 23S rRNA m(7)G2069 methyltransferase	-0.101858	-0.447294	-0.669417	-0.532646	-0.73864	135.189	177.289	116.392	151.484	126.755	121.395	173.022	159.295	183.416	97.8467	122.421	157.98	197.918	145.536	166.684	105.071	135.14	80.5435	229.831	124.012	212.027	120.947	124.765	145.465	211.713	154.217	146.964	93.5726	101.226	112.58
b0949	uup	ATP-binding protein Uup	-0.596821	-0.76205	-0.731112	-0.498389	-0.90399	104.331	121.377	84.7774	70.2128	70.5373	64.5454	112.142	108.465	120.343	56.0296	60.0417	84.9727	128.205	99.835	102.105	60.9319	89.5518	48.4084	136.841	90.7067	129.77	67.7952	92.8738	92.2751	125.877	103.228	113.234	53.487	66.8025	62.6587
b0950	pqiA	intermembrane transport protein PqiA	-1.18739	-0.93384	-1.06682	-0.928187	-1.03916	61.4761	52.7701	64.1229	25.6127	24.0061	28.7026	54.651	49.5838	53.6955	24.0198	27.4957	31.1551	64.4302	64.0058	54.3579	30.426	29.32	27.5145	61.3876	65.7538	63.2315	29.9919	33.0567	36.9958	54.255	49.3184	46.8943	21.7944	25.2291	26.1956
b0951	pqiB	intermembrane transport protein PqiB	0.800355	0.517677	-0.172235	0.120228	0.340675	81.166	69.9668	68.0219	120.925	131.599	129.141	71.7064	77.9478	69.9539	83.8169	115.745	114.839	126.914	93.4979	92.2035	109.39	91.9003	76.1448	88.0618	94.0063	81.5349	103.325	79.985	103.202	71.4221	74.1869	74.0685	87.685	84.8088	105.695
b0952	pqiC	intermembrane transport lipoprotein PqiC	1.17081	1.0181	0.772973	1.0095	0.765431	30.3694	23.5988	35.5648	58.9802	64.656	77.9372	24.4935	27.5854	30.5187	49.9001	64.0056	53.3747	40.6761	34.6356	27.7339	64.7114	59.2977	52.074	27.4273	32.1396	26.5171	58.2733	55.8599	59.1718	27.7659	29.2066	33.3503	49.9795	47.4722	56.086
b0953	rmf	ribosome modulation factor	-0.413767	0.160433	0.4444	0.221432	-0.117498	430.703	357.719	680.914	242.171	228.812	631.99	277.387	323.581	411.264	421.214	492.944	217.136	638.056	438.019	344.801	544.706	552.48	836.268	306.89	357.868	297.623	384.575	390.637	346.817	306.501	458.314	508.511	511.59	325.776	336.367
b0954	fabA	beta-hydroxyacyl-acyl carrier protein dehydratase/isomerase	0.381867	0.219699	0.276558	0.608858	0.0622332	137.257	163.153	193.741	244.319	192.314	207.26	207.133	168.937	168.772	159.959	239.044	235.46	169.258	150.898	148.752	182.415	212.778	172.794	158.452	115.35	159.486	224.551	212.673	223.563	213.374	159.641	144.98	177.126	193.376	170.327
b0955	ycbZ	putative ATP-dependent protease YcbZ	-0.858984	-1.06321	-0.450564	-0.450771	-1.18661	262.677	281.099	235.366	150.823	122.431	156.319	315.677	287.635	300.684	148.518	106.357	177.747	290.266	244.127	221.693	153.799	218.857	180.614	360.362	238.671	353.502	204.938	241.425	250.56	289.611	288.907	292.411	120.254	136.18	126.195
b0956	matP	macrodomain Ter protein	-1.5397	-1.02604	-1.31074	-1.04769	-0.563935	19.0353	18.1067	23.5514	5.12964	7.91913	7.82719	17.3777	13.8246	16.7971	11.6245	7.0502	4.89564	21.8278	17.4522	17.6125	6.66923	7.07844	9.1865	15.4486	15.5387	15.9657	6.82681	9.26203	6.62435	15.1213	15.604	16.2693	11.3972	11.7243	8.66822
b0957	ompA	outer membrane protein A	0.750916	0.631286	0.127109	0.591474	1.13155	17225.7	16277.8	12583.1	27187.3	24700.6	25669.5	20053.5	19244.1	11943.9	24523.2	26697.6	28149.3	25707.4	18654.4	20907.5	25960.4	23649.7	21670.7	14365.5	15660.1	14692.5	20785.4	23033.2	23561.9	10949	11444.3	11580.8	23207.9	23429.7	27797.7
b0958	sulA	cell division inhibitor SulA	-0.912086	-0.210944	-0.826289	-1.15321	-0.255397	108.633	87.7938	102.587	51.8772	56.526	50.4971	86.7286	86.8408	80.3315	70.3319	99.2637	49.7676	66.1515	110.559	120.038	51.6181	44.2398	71.5017	108.808	125.249	104.36	53.5834	53.5465	45.0306	98.3727	82.1147	84.2481	77.2878	71.0393	73.4569
b0959	sxy	transcriptional coactivator for CRP	-1.71646	-0.6997	-1.18727	-0.897009	-0.675476	30.783	27.1102	38.3047	10.746	9.64891	8.87753	22.6863	22.5304	27.4054	16.6644	14.3522	13.6969	32.0696	32.1982	34.775	13.8233	15.2291	14.4405	25.3279	34.7173	26.3018	13.6484	19.5069	13.2129	26.0123	27.7044	28.7781	16.6584	18.3443	16.6494
b0960	yccS	putative transporter YccS	0.140415	-0.10759	-0.175108	-0.310528	-0.187944	71.8175	91.7553	72.6587	101.268	88.527	70.5848	81.7589	74.9522	88.749	68.5611	68.804	90.4554	78.0285	77.7769	85.6025	67.9509	84.9929	60.8714	129.802	74.8276	126.324	75.7537	87.5861	103.524	97.3574	73.7696	79.7622	67.7675	72.7605	79.7166
b0961	yccF	PF03733 family inner membrane protein YccF	0.539414	0.799847	0.349022	0.370986	0.85111	27.722	32.6923	30.7173	53.5291	46.1473	32.7727	25.0582	23.3729	25.9064	39.2756	45.855	44.2849	26.2171	30.4921	35.6551	40.9546	44.6542	32.0354	37.8006	25.2311	37.0685	42.214	44.4583	42.7809	26.843	23.1146	24.4647	39.0813	42.8382	52.3301
b0962	helD	DNA helicase IV	0.210256	-0.305435	-0.533485	-0.186607	0.0720629	94.2375	89.5044	70.4457	100.607	103.576	89.8848	107.737	90.866	92.9001	76.8701	79.2354	79.7785	112.282	98.8601	101.775	74.2951	76.0134	65.8811	80.1583	89.8818	84.9803	74.3326	73.5406	76.2056	80.7441	95.1332	94.2551	97.3306	96.5923	90.0452
b0963	mgsA	methylglyoxal synthase	-0.216906	-0.607344	-0.533722	-0.290767	-0.648997	188.55	218.795	200.907	173.949	146.994	202.402	211.199	157.797	169.464	94.7138	159.766	98.9681	136.897	179.171	179.886	112.09	107.925	122.576	157.341	156.492	145.274	133.027	113.364	128.914	223.988	173.327	180.177	129.148	120.292	118.84
b0964	yccT	DUF2057 domain-containing protein YccT	-1.74346	-0.194956	-1.02057	-1.17632	-0.16646	21.6827	13.2448	22.8137	6.12076	2.90276	8.22107	7.55107	14.3863	11.1471	12.8504	9.13648	6.9156	16.75	20.1333	16.6223	8.15403	7.07844	11.1415	11.8673	19.3538	13.3817	5.1214	9.75775	4.8567	12.1679	15.5205	15.7517	15.2805	13.9751	9.45069
b0965	yccU	putative HspQ acetyl donor	0.921449	1.30792	1.02462	1.26936	0.511326	30.0385	22.6984	42.7306	53.6943	44.5905	82.5324	16.7	29.6448	25.0993	43.4981	54.6173	78.7685	44.0327	33.1732	17.2824	67.411	63.5803	61.238	26.5628	26.8809	29.8548	73.9062	66.27	60.6181	42.9948	29.4569	31.1936	56.3682	46.5454	44.8184
b0966	hspQ	heat shock protein HspQ	-0.417105	0.313193	-0.176377	0.26446	0.575327	43.3581	33.3226	70.6564	31.8897	33.8659	44.589	39.8546	34.0445	27.5207	45.95	49.193	30.8666	54.7048	43.0445	38.6256	35.2854	38.5758	46.82	26.3158	42.4507	33.8384	42.9246	50.0765	30.2466	36.9033	31.0425	36.3696	63.3831	57.4021	34.6463
b0967	rlmI	23S rRNA m(5)C1962 methyltransferase	0.892627	0.613562	1.04335	0.903517	0.401282	38.7252	58.7125	37.3562	104.076	83.3376	62.8386	55.6675	48.086	61.3058	75.0993	60.8762	116.571	45.6679	35.9761	40.3858	82.124	105.577	63.8039	65.8333	35.0267	70.2299	83.0017	115.842	121.2	81.1132	47.8997	46.7217	73.0287	80.4396	78.6212
b0968	yccX	acylphosphatase	-0.848693	0.105335	-0.286799	-0.399047	0.0659766	19.5317	15.1355	26.0805	8.92892	11.7247	13.0789	11.2784	16.1649	14.2604	15.3023	18.3161	11.2441	9.9508	20.377	19.8128	12.4734	11.4991	17.1286	12.3613	17.6009	12.305	11.0903	12.7321	8.2313	15.3059	15.2702	16.0968	16.2826	17.0203	15.554
b0969	tusE	sulfur transfer protein TusE	2.43473	2.20814	2.31189	1.99327	1.97078	14.4851	11.8042	13.4349	68.0654	68.1156	78.5936	17.7165	13.0757	14.0297	60.9333	86.746	59.4346	9.77866	14.5274	14.312	71.8654	51.5615	68.3248	14.4606	18.4258	14.3507	73.1956	61.8085	53.0654	17.9825	14.7695	13.1637	64.3853	53.5625	62.0328
b0970	yccA	modulator of FtsH protease	1.12355	0.806871	0.392204	0.424813	0.947577	808.7	614.319	680.598	1574.23	1758.29	1250.9	1081.25	761.865	767.679	1313.95	1887.2	1366.21	612.925	903.921	1015.02	1330.03	897.846	1094.94	644.146	1028.19	575.511	1082.09	822.411	1113.01	789.303	798.795	742.382	1449.72	1284.61	1760.31
b0972	hyaA	hydrogenase 1 small subunit	1.44204	0.809894	0.368819	0.310539	1.67961	631.408	390.401	350.441	1187.69	1697.4	843.37	691.686	398.283	504.202	907.627	822.576	1064.51	705.015	553.672	467.139	1125.67	571.959	530.923	205.379	591.208	328.2	455.491	594.709	344.728	576.468	286.237	368.586	1112.12	1536.83	1295.36
b0973	hyaB	hydrogenase 1 large subunit	2.01802	1.07975	0.785826	0.819589	1.98314	599.97	368.163	212.393	1531.12	2158.04	1092.3	713.711	403.525	525.995	1162.34	851.784	1459.12	880.502	448.378	385.727	1509.56	799.071	647.489	212.418	514.081	371.698	609.262	862.895	466.053	546.933	282.565	396.536	1291.5	1898.02	1657.65
b0974	hyaC	hydrogenase 1 cytochrome b subunit	1.88781	1.05369	0.890669	0.818112	1.77736	127.247	88.7842	54.2171	330.711	459.911	209.492	170.085	92.4574	142.136	281.597	214.635	343.816	172.528	106.416	87.2527	344.663	199.24	135.039	64.1044	123.29	96.07	144.681	230.519	124.575	133.353	72.6013	90.1143	257.046	381.913	375.96
b0975	hyaD	putative hydrogenase 1 maturation protease HyaD	1.42964	0.752869	0.783846	0.795777	1.51665	76.6986	52.32	41.1499	137.939	180.551	139.907	93.3927	49.771	73.759	129.857	91.1272	144.562	102.299	52.9158	42.5861	163.383	103.228	73.9454	36.5657	59.7734	62.8009	81.0121	133.192	62.0643	87.2971	41.5574	54.5721	149.818	227.535	147.479
b0976	hyaE	putative HyaA chaperone	1.11912	0.564165	0.526742	0.44615	1.00105	61.9725	41.6058	35.5648	94.6603	119.663	87.9154	77.3538	46.4947	63.4966	85.179	66.3005	125.516	82.2457	51.2097	32.2446	109.255	79.4671	49.9968	36.5657	49.5654	54.7258	53.015	87.7513	51.137	76.2215	35.2151	48.0157	88.0608	139.622	91.4537
b0977	hyaF	protein HyaF	0.632237	-0.0815297	0.618263	-0.0156165	0.377399	80.0078	67.1757	52.2149	101.268	120.009	87.7841	111.013	66.4337	89.3255	78.5046	55.4518	118.158	63.9998	56.2063	41.486	111.145	85.96	51.0965	50.6438	67.5067	86.5953	57.2785	97.5005	47.7624	112.494	50.1529	67.9435	77.7889	131.546	90.2017
b0978	appC	cytochrome bd-II subunit 1	2.07568	0.287889	0.93355	0.527859	0.615453	136.678	113.004	102.903	530.42	566.12	389.756	261.8	157.049	242.8	215.125	233.829	358.822	179.155	118.359	99.9046	382.053	252.841	124.164	89.6672	133.704	162.824	171.399	240.268	145.144	329.206	170.824	162.924	251.409	413.027	351.234
b0979	appB	cytochrome bd-II subunit 2	2.61851	0.779199	1.42698	1.19608	1.09121	65.5299	51.5096	48.3158	350.533	397.812	267.129	142.187	78.6966	127.492	150.561	192.52	254.794	113.229	52.3065	42.0361	284.057	177.275	96.7943	41.6288	64.0009	87.1336	133.027	194.497	114.13	168.333	89.4585	86.2322	190.404	294.132	248.417
b0980	appA	periplasmic phosphoanhydride phosphatase/multiple inositol-polyphosphate phosphatase	1.14995	-0.348603	0.318306	0.0209013	-0.15939	66.9363	57.0018	58.9592	134.8	150.453	120.607	119.484	90.3043	109.389	58.8901	86.746	105.028	82.5039	55.475	49.6272	106.826	75.8753	51.2187	45.2101	66.2694	71.9526	55.431	75.5235	55.1544	123.662	81.8644	77.8643	67.0159	102.948	83.7855
b0981	etk	protein-tyrosine kinase Etk	-0.257432	-0.215815	-0.311853	-0.0625584	-0.232275	29.9557	30.7116	36.724	25.7779	26.6008	29.0965	29.4633	27.3045	33.7473	23.8836	32.7114	21.3439	34.2212	28.7859	33.2348	26.7815	28.4911	22.2605	32.12	29.9742	29.6394	27.7181	28.4299	31.6929	24.1664	31.2929	27.3978	23.047	23.6403	23.8482
b0982	etp	phosphotyrosine-protein phosphatase Etp	-0.704561	-0.368475	-0.63288	-0.483323	-0.30298	2.65461	3.16084	3.00223	1.49556	1.86489	2.05034	2.46834	2.40416	2.499	2.0897	2.04314	1.57713	3.49589	2.21868	2.76026	1.67491	1.69073	2.09968	2.6054	2.64978	2.18434	1.8527	1.8262	1.64278	2.38445	2.16832	2.63908	2.25267	1.7944	1.78247
b0983	gfcE	putative exopolysaccharide export lipoprotein GfcE	-0.0495629	-0.886273	-0.158462	-0.710933	-0.658973	4.2265	4.06119	6.58516	4.79927	4.63254	4.93876	5.74388	6.4294	6.53476	2.63454	4.7553	2.7314	4.44261	5.38725	5.18062	4.23956	4.17736	5.03216	5.93968	6.05245	6.16802	3.55811	3.64385	3.89252	4.78415	4.67186	6.34858	3.25481	3.25079	3.50391
b0984	gfcD	putative lipoprotein GfcD	0.200069	-0.917023	-0.409203	-0.519961	-0.603495	2.82007	4.42133	2.68609	3.3126	3.94063	4.15101	4.27553	5.86774	6.07353	2.77076	3.08628	2.7314	3.15163	5.14352	3.64039	2.34982	3.07219	3.56592	4.70476	3.99022	7.02935	3.416	4.13957	3.41043	5.24563	5.75673	5.05457	3.38008	4.30998	2.87793
b0985	gfcC	capsule biosynthesis GfcC family protein	0.394167	-0.345197	0.136447	0.0612703	-0.331801	1.49638	1.63025	1.94842	1.49556	2.72978	2.44421	1.9036	2.02971	2.72961	1.54485	1.83451	1.8657	2.37705	1.97494	1.55008	1.80989	1.96702	2.71061	2.4819	2.34044	1.646	2.13694	2.48717	2.12487	2.01526	2.25177	2.29401	1.87687	1.3972	1.93897
b0986	gfcB	lipoprotein GfcB	-0.521359	-0.352522	-0.217732	-0.160474	0.142206	2.0755	2.17046	3.52913	1.49556	1.34596	2.57551	2.35539	2.21694	3.07553	2.49833	1.62588	1.8657	3.49589	2.09681	1.88013	1.94487	2.38146	2.09968	1.98794	2.23733	3.79934	2.56329	2.65241	1.96417	1.55378	2.08487	2.46655	3.00428	1.7944	1.93897
b0987	gfcA	threonine-rich inner membrane protein GfcA	0.775945	0.885515	1.34315	0.823175	0.730811	10.0176	7.57256	8.37663	13.3889	14.3193	16.7551	8.79351	12.5141	11.7236	17.073	27.0785	16.8711	7.36884	8.31209	10.5714	24.0819	22.8271	19.6946	19.8943	12.3422	18.8727	33.2606	26.1166	31.0501	8.6606	9.9293	10.9208	16.5331	16.8879	15.554
b0988	insB4	IS1 family protein InsB	-0.149726	0.0712687	0.2372	0.31782	0.481572	1.41365	1.72028	1.94842	1.49556	1.69191	1.39388	2.01655	1.74888	1.69184	1.95348	1.62588	2.15426	1.86065	1.48747	1.55008	1.67491	2.24332	1.85531	1.98794	1.72178	1.21533	1.8527	2.32192	1.96417	1.83067	2.00142	1.5176	3.25481	2.58879	1.62598
b0990	cspG	cold shock protein CspG	-3.88935	-4.65502	-2.93429	-5.22695	-5.205	275.831	295.955	497.658	20.3267	16.0491	35.7924	737.543	859.501	1122.6	32.0563	48.7758	27.1152	172.614	391.831	281.651	31.1009	41.2006	38.3891	1981.07	555.326	2149.71	53.015	31.9	40.2097	987.833	1321.45	1122.65	40.835	26.9503	25.2566
b0991	ymcE	protein YmcE	-0.217487	-0.891359	0.0987125	-1.07816	-0.983521	1.33092	1.27011	1.94842	1	1.51893	1.39388	1.9036	2.96582	2.6143	1.40864	1.62588	1	1.08607	1.73121	1.44006	1.13498	1.69073	1.73312	5.44571	1.61867	4.98368	2.56329	1.66096	1.48209	2.29215	2.25177	2.81162	1.25053	1	1.46948
b0992	yccM	putative electron transport protein YccM	-0.039837	-0.302343	-0.359642	-0.278699	-0.0968726	18.9526	15.6757	15.0156	16.5275	18.8168	12.9476	13.9892	14.6671	13.3379	9.58136	13.5177	10.9555	10.209	17.3303	17.2824	12.7434	9.70322	12.4855	15.4486	14.0951	14.3507	13.2221	9.42727	13.5343	12.2602	14.5191	14.3715	11.8983	12.1215	14.4585
b0993	torS	sensor histidine kinase TorS	-0.955219	-1.23975	-1.32097	-1.11093	-1.37301	51.2175	50.4292	58.0108	27.4297	26.0818	28.8339	57.5877	47.618	48.8526	18.4351	24.1577	22.6424	57.7171	54.3782	46.7668	21.5172	21.0312	21.0386	43.2342	43.8942	46.3278	23.4545	19.1765	19.1586	49.7325	50.0694	51.1214	19.6648	22.5811	16.0235
b0994	torT	periplasmic trimethylamine-N-oxide binding protein	-1.28037	-0.906362	-0.87382	-0.299864	-1.11495	13.1614	13.1547	17.9662	7.44224	5.32446	5.46393	14.6669	11.3908	14.6063	8.35545	6.42432	6.9156	16.2336	12.4556	13.5419	8.96392	7.21658	6.86496	10.8794	10.5893	12.8434	10.5219	9.92299	7.42783	12.2602	15.9378	14.8028	7.5139	6.95797	5.38184
b0995	torR	DNA-binding transcriptional dual regulator TorR	-1.28958	-0.638199	-0.645011	-0.168705	-0.307329	6.54296	6.132	6.79592	2.48667	2.90276	2.57551	6.76042	7.36551	7.68783	6.17606	4.96393	2.87568	5.38933	6.97154	5.51067	3.15971	2.38146	5.88746	4.95174	5.43378	5.73735	3.98446	6.94866	3.41043	5.24563	5.42292	6.43485	5.63489	4.83958	3.34741
b0996	torC	cytochrome c menaquinol dehydrogenase TorC	0.326734	0.290474	0.0307827	-0.145309	0.328133	2.73734	2.26049	2.36995	3.14741	2.72978	3.36326	2.12949	2.59138	1.69184	2.0897	2.87765	2.87568	2.37705	2.58429	2.21018	2.75476	2.10517	2.46624	2.85238	2.34044	1.75367	1.99482	2.32192	1.96417	2.47674	2.50212	2.03521	2.62848	2.98599	3.19092
b0997	torA	trimethylamine N-oxide reductase 1	-0.000684883	-0.261007	-0.139632	-0.164214	-0.184936	13.8233	10.2736	13.3295	11.4067	13.9734	12.0285	11.2784	13.3566	12.8767	9.44514	12.0573	9.80126	16.5778	11.7244	12.2217	13.0134	11.7754	11.9968	12.4848	10.4862	7.78302	7.67952	10.0882	9.67757	10.8757	12.5997	12.4736	11.1467	8.67916	11.7981
b0998	torD	trimethylamine-N-oxide reductase-specific chaperone	-0.21782	0.465287	-0.290709	0.0144022	0.0926284	4.72288	5.05158	4.26679	2.1563	4.9785	4.93876	4.84028	4.46359	3.65207	7.67439	5.17255	5.03992	6.24999	6.24033	5.51067	5.04945	3.90107	5.76528	4.95174	4.712	5.73735	4.2687	5.62674	5.66017	3.5843	3.83735	5.2271	6.01069	4.44238	3.03443
b0999	cbpM	chaperone modulator CbpM	0.145932	0.0828573	-0.581345	-0.289688	0.34375	130.556	80.1408	116.497	89.8699	150.626	121.526	109.77	122.787	101.317	89.8102	161.226	102.575	165.643	144.195	110.246	133.687	63.7184	83.3538	45.7041	112.979	53.5415	71.4902	54.0422	48.0838	76.1292	113.409	93.91	102.968	127.574	129.169
b1000	cbpA	curved DNA-binding protein	-0.507697	-0.703098	-1.35523	-1.00098	-0.700576	553.889	338.631	467.203	263.48	345.919	346.955	504.19	509.679	413.339	246.182	400.939	229.544	679.281	621.309	467.139	290.941	144.258	255.759	196.488	464.588	201.045	173.815	144.429	112.523	555.147	432.444	466.413	291.996	297.31	305.381
b1001	yccE	uncharacterized protein YccE	0.71348	0.841448	0.803868	0.917619	0.600464	2.48915	1.72028	1.84304	3.3126	3.24872	3.36326	1.79065	1.84249	2.6143	3.17939	4.12942	3.88566	1.68852	1.73121	2.54023	3.56465	3.76293	3.07717	2.72889	1.41244	1.969	4.97929	3.31337	3.24974	1.46148	2.33522	2.03521	3.88115	1.9268	3.03443
b1002	agp	glucose-1-phosphatase	1.4907	0.048533	1.06409	1.09593	0.275842	55.8504	78.5202	32.5087	168.333	154.432	146.209	134.506	110.805	73.1825	102.614	76.7319	150.044	58.1474	60.5935	59.8587	119.244	118.286	135.894	54.472	66.7849	50.6345	119.384	112.372	135.663	146.367	82.6989	86.8361	119.628	125.058	137.776
b1003	yccJ	PF13993 family protein YccJ	0.418534	0.625044	0.62222	0.612271	0.240326	169.109	96.167	211.234	163.378	201.655	271.856	88.197	168.001	115.385	203.956	230.908	138.213	152.303	188.677	137.09	312.673	126.989	296.203	32.4904	149.686	33.3001	192.716	71.5577	65.1176	91.7273	145.955	125.225	170.487	113.539	144.662
b1004	wrbA	NAD(P)H:quinone oxidoreductase	0.43996	0.417015	0.312347	0.507287	0.184146	1282.66	703.093	1443.24	1038.86	1447.44	2165.35	803.506	1401.97	867.19	1448.12	1660.01	994.388	1113.05	1517.4	1088.4	1660.6	783.599	2173.6	208.713	1019.43	213.858	1194.93	487.468	367.225	829.637	1128.18	1107.38	1455.1	916.542	1110.86
b1006	rutG	pyrimidine:H(+) symporter	0.135513	-0.251993	-0.137849	0.0274731	-0.00467722	11.4241	10.6337	11.538	9.58966	13.9734	13.3415	10.7137	13.6374	11.2624	13.2591	10.5969	6.0499	20.1065	14.4055	11.5616	17.3328	9.97951	14.5627	8.16253	11.8267	10.1517	13.08	8.76631	8.87409	7.92223	12.8501	13.7676	14.5289	10.1356	9.76368
b1007	rutF	FMN reductase RutF	0.590309	0.19359	0.221904	0.418448	0.389221	3.31646	2.26049	3.52913	4.13853	4.63254	4.93876	2.69424	3.80831	3.88269	3.3156	4.96393	3.59709	4.70081	4.53418	3.86042	6.66923	2.10517	6.4984	2.23492	3.47467	1.75367	3.416	3.14813	3.41043	2.66133	4.00425	3.50176	5.00855	4.17758	4.12989
b1008	rutE	putative malonic semialdehyde reductase	-0.216012	-0.105672	0.031587	0.299637	0.38485	2.40642	1.90035	2.58071	1.49556	2.38383	2.05034	2.12949	1.9361	1.92246	2.36212	1.62588	1.57713	1.2582	2.34055	2.32019	2.34982	1.96702	1.73312	1.61746	1.72178	1.21533	2.13694	1.8262	1.64278	1.64607	1.83451	1.69014	2.12741	2.05919	2.56494
b1009	rutD	putative aminoacrylate hydrolase RutD	-0.321261	-0.499151	0.297167	-0.17172	-0.132245	1.82731	1.81032	2.0538	1.16519	1.86489	1.52517	2.92014	1.56166	1.92246	1.68106	1.41726	1.43285	1.51639	1.60934	1.33005	1.94487	1.55259	1.97749	1.37048	2.03111	1.53834	1.56847	1.49572	1.32139	1.55378	1.83451	1.77641	2.00214	1.3972	1.31299
b1012	rutA	pyrimidine monooxygenase RutA	-0.20957	0.420774	0.182705	-0.0284566	0.32792	1.74458	1.99039	2.36995	1.49556	1.86489	1.91904	1.9036	1.46805	1.57654	2.36212	2.25177	2.00998	1.94672	1.24374	1.33005	2.34982	1.41444	1.36656	1.74095	1.82489	1.323	2.13694	1.49572	1.1607	1.27689	1.33381	1.69014	2.00214	1.9268	1.46948
b1013	rutR	DNA-binding transcriptional dual regulator RutR	-1.2209	-0.87097	-0.265505	-0.581089	-0.794902	9.19034	7.84266	9.43043	3.64297	2.90276	4.80747	8.79351	9.70577	9.18683	6.44848	5.38118	3.30853	5.04507	8.43395	7.16091	5.04945	6.11141	6.00965	6.92761	8.424	6.59869	4.97929	6.12246	3.57113	9.21438	10.8473	10.4894	6.13596	6.56077	4.91236
b1014	putA	fused DNA-binding transcriptional repressor/proline dehydrogenase/1-pyrroline-5-carboxylate dehydrogenase PutA	0.627306	-0.216994	0.306525	0.525575	0.418545	41.538	32.6023	32.5087	39.6535	50.2988	74.7862	54.1992	58.4768	61.8823	65.7007	46.6895	37.7922	62.0203	41.3383	41.1559	65.1163	60.6792	52.9293	21.2527	47.1938	28.9934	49.8884	53.3813	36.9958	21.7667	53.9916	57.764	52.9859	63.7573	61.7198
b1015	putP	proline:Na(+) symporter	0.238973	0.609594	-0.608491	0.138798	0.690287	84.6407	67.5359	66.0197	76.4899	97.6948	83.3201	58.7172	51.9241	57.3854	77.8236	79.444	99.1124	127.258	95.3259	106.726	85.2286	75.8753	54.8843	71.2669	91.7378	65.8155	83.5702	78.3326	90.0254	45.1177	64.1727	63.1988	90.6914	88.516	99.1219
b1018	efeO	ferrous iron transport system protein EfeO	0.46441	0.588447	0.522194	0.88698	0.59412	5.88111	5.05158	3.10761	7.27706	5.84339	6.25168	5.06618	3.52748	5.72761	9.17272	5.58981	6.77132	5.56146	3.43736	5.40065	6.53425	7.76917	6.37621	7.42158	5.33067	5.52202	6.96893	15.5412	11.2845	2.93822	5.08912	5.74471	6.51176	7.48757	6.79029
b1019	efeB	heme-containing peroxidase/deferrochelatase	-0.653686	-0.386403	-0.138859	-0.115826	-0.627124	3.89557	6.4021	4.16141	3.3126	2.38383	3.49455	5.85683	6.24218	6.53476	6.17606	4.33804	3.74138	7.02457	5.02165	4.08045	4.37454	5.97327	4.29904	9.27396	5.74311	5.30668	3.70023	8.27059	6.78504	4.96874	5.33947	5.14084	4.00642	3.11839	2.87793
b1020	phoH	ATP-binding protein PhoH	1.00135	2.99935	1.58761	2.22419	2.86355	28.1357	13.0647	17.7555	33.7068	34.2118	50.1032	8.11582	14.4799	10.8011	112.966	91.3358	62.7531	36.545	36.098	29.4942	97.9169	89.4136	119.643	12.6082	28.6338	10.044	62.6789	122.121	54.833	10.6911	14.9364	14.9753	131.153	94.3416	70.014
b1021	pgaD	poly-N-acetyl-D-glucosamine synthase subunit PgaD	1.19952	1.63027	2.05903	1.34715	1.44384	4.47469	6.58217	5.00446	11.9023	7.57317	17.4115	2.58129	2.7786	4.57453	8.35545	7.25883	15.1397	1.86065	3.92483	3.75041	12.4734	16.6105	10.6527	6.31015	2.64978	8.75203	13.3642	17.3588	14.3377	4.32267	2.50212	4.4507	10.2698	12.5187	7.88575
b1022	pgaC	poly-N-acetyl-D-glucosamine synthase subunit PgaC	0.571859	0.891463	1.09792	0.466627	0.589794	12.8305	16.396	9.95733	19.5008	13.4544	25.289	6.53452	10.1738	12.1848	15.7109	9.76237	28.1252	9.77866	10.3838	9.8013	21.9222	25.4519	16.7621	21.7466	7.18667	25.2251	27.0075	25.6208	22.2118	10.3219	11.5983	13.0774	16.2826	19.2711	17.1189
b1023	pgaB	poly-beta-1,6-N-acetyl-D-glucosamine N-deacetylase and beta-1,6 glycoside hydrolase	-1.0119	-0.989196	-1.34213	-1.20651	-1.455	23.9991	23.4187	14.5941	9.25929	10.5138	10.9782	13.9892	19.6285	25.6758	6.03984	11.4314	12.3984	20.9672	28.6641	21.023	8.55898	11.2228	8.08682	24.9574	19.2507	32.3311	14.2169	9.59251	9.35617	13.7369	21.3621	26.9665	6.38649	6.95797	9.2942
b1024	pgaA	partially deacetylated poly-beta-1,6-N-acetyl-D-glucosamine export outer membrane porin	-2.32791	-2.45811	-2.47201	-2.41321	-2.45888	76.2849	66.0953	54.1117	11.2415	13.1085	14.7857	72.61	68.0251	91.4011	11.0797	18.3161	12.8312	54.1884	102.029	89.123	15.443	13.8476	14.9293	57.9298	62.4542	70.6606	13.3642	10.2535	12.2487	54.255	81.2802	92.7885	13.2762	14.1075	14.1455
b1025	dgcT	putative diguanylate cyclase DgcT	-1.36248	-0.617522	-0.546556	-1.25931	-1.0707	22.3445	25.3995	19.8631	7.9378	5.67041	12.685	15.1187	17.2882	23.3696	11.897	13.9349	10.5227	16.6639	21.7176	16.0722	11.7985	14.9528	10.5306	37.8006	20.1787	39.9755	13.6484	14.2192	13.0522	15.4905	22.7808	28.2605	12.1488	9.60596	9.92017
b1029	ycdU	uncharacterized protein YcdU	0.167466	0.89768	0.424878	0.503813	0.754259	1.91004	1.36014	2.15918	2.48667	1.69191	1.91904	1.6777	1.65527	1.92246	3.86045	3.92079	2.00998	1.34426	1.97494	2.65024	2.88974	2.65776	2.46624	1.98794	1.928	2.07667	2.56329	3.80909	2.12487	1.55378	2.08487	1.94894	4.00642	2.85359	2.56494
b1033	ghrA	glyoxylate/hydroxypyruvate reductase A	-0.00129153	-0.523339	-0.444095	-0.371342	-0.122842	99.615	90.1347	77.5062	89.7047	103.576	73.7358	117.903	107.341	94.6297	69.106	77.5664	75.8828	78.2867	94.5947	113.877	72.9453	70.4876	67.3473	78.6764	100.09	66.6769	72.7693	56.3556	60.6181	88.2201	87.7894	93.1336	73.4045	87.3244	86.4459
b1034	ycdX	zinc-binding phosphatase YcdX	0.449249	-0.0662985	0.306949	0.35023	0.229646	203.69	182.601	186.68	230.608	277.073	274.613	204.874	210.875	198.752	206.816	213.592	166.493	108.496	195.014	219.712	206.847	220.1	220.325	165.985	182.166	160.24	238.62	203.089	206.369	151.443	194.107	212.096	215.458	209.397	229.012
b1035	ycdY	chaperone protein YcdY	0.745109	0.31068	0.442532	0.756887	0.485865	128.074	126.419	136.941	207.152	233.137	215.794	135.184	144.786	132.681	182.026	171.657	158.124	146.45	141.88	130.489	199.828	204.489	164.852	119.923	121.021	125.355	206.502	196.314	216.171	96.7113	136.275	130.574	165.1	158.688	185.35
b1036	ycdZ	inner membrane protein YcdZ	1.09122	0.691817	0.947309	1.09931	0.822397	73.3066	62.9441	65.7036	141.243	141.112	147.916	74.643	76.0756	78.1407	116.644	123.047	129.989	36.2868	73.2678	77.3513	124.508	133.482	102.415	67.4387	65.96	76.1516	151.929	129.557	167.481	57.8546	75.2717	69.1513	112.989	111.156	133.551
b1037	csgG	curli secretion channel	-0.032451	2.00409	-0.195499	0.198611	1.36526	37.8979	33.5026	40.8338	34.3675	31.9631	43.4073	4.95323	5.11886	29.135	42.5447	57.7467	56.9818	38.5245	43.0445	46.7668	36.3652	43.5491	32.1576	42.3698	35.0267	45.8971	52.5886	40.6577	48.2445	25.1816	25.1175	26.8802	65.6379	60.0501	73.1439
b1038	csgF	curli assembly component CsgF	0.407961	2.21504	-0.107463	0.103593	1.22849	14.4851	11.6241	10.8004	15.5363	18.1248	15.3108	1.33885	1.28083	10.8011	16.6644	26.0353	19.6125	5.81966	15.746	19.5927	10.9886	16.1961	11.0193	21.4997	10.5893	17.2577	24.3072	14.054	14.6591	12.0756	9.42859	10.8345	25.9282	22.7135	27.1345
b1039	csgE	curli assembly component CsgE	0.0934597	2.33599	0.0750276	-0.165335	1.16083	9.02488	8.83305	7.11206	6.61632	8.78402	11.2408	1	1	5.95822	11.4883	16.4385	12.2541	5.99179	10.3838	9.91132	10.0438	8.4599	9.1865	13.5962	8.93956	12.305	13.9327	7.9401	9.19548	7.82993	6.8416	7.90139	15.0299	13.3131	22.1267
b1040	csgD	DNA-binding transcriptional dual regulator CsgD	-0.896765	1.94789	-0.714013	-0.540667	0.547267	51.6312	39.445	55.6924	22.4741	26.6008	29.753	2.12949	1.46805	31.9024	37.9134	56.495	42.5535	18.4713	49.2598	58.5385	26.2416	25.1756	25.5595	46.939	45.1316	50.0962	38.2348	29.0909	30.4073	30.4425	37.2179	38.8714	47.0984	46.5454	62.0328
b1041	csgB	curlin, minor subunit	0.451667	0.280628	0.49299	0.669132	-0.0146651	2.32369	2.44056	3.10761	1.82593	2.5568	6.38298	2.24244	3.43387	3.42146	2.63454	4.96393	3.45281	1.68852	3.43736	2.43021	3.9696	2.24332	4.42123	1.49397	2.95911	1.646	4.12658	2.32192	3.24974	2.66133	3.00283	4.4507	4.25695	2.72119	3.03443
b1042	csgA	curlin, major subunit	0.124308	-0.642242	-0.209062	0.758232	-0.137062	2.82007	2.44056	4.37217	2.65186	2.38383	5.46393	2.92014	5.77413	5.03576	2.77076	3.29491	2.7314	5.90572	5.38725	3.09031	4.77949	3.48663	4.17685	2.6054	2.856	2.18434	5.68987	4.63529	2.60696	3.12282	4.33806	5.74471	5.13382	4.30998	2.56494
b1043	csgC	curlin chaperone	0.803928	1.03834	0.375379	0.397725	0.416771	1.74458	1.45018	1.31614	2.48667	3.07574	2.31292	1.4518	1.28083	1.23061	2.77076	3.50353	1.8657	1.60246	1.60934	1.99015	1.80989	2.10517	2.8328	1.49397	1.72178	1.86134	2.56329	2.32192	1.80348	1.55378	1.50071	1.94894	2.12741	2.45639	2.09546
b1044	ymdA	uncharacterized protein YmdA	0.247404	0.409875	0.435976	0.148868	0.289166	2.82007	2.17046	2.68609	2.32149	2.90276	3.88843	1.79065	2.7786	2.499	3.3156	3.92079	2.15426	1.94672	3.31549	2.32019	2.34982	3.48663	4.42123	3.09936	2.856	2.61501	3.27388	2.81765	3.41043	2.66133	2.66903	2.38028	3.00428	3.38319	3.03443
b1045	ymdB	2'-O-acetyl-ADP-ribose deacetylase, regulator of RNase III activity	-1.26142	-0.902297	-1.0426	-0.773378	-1.11004	69.501	62.9441	102.376	29.0816	22.9682	45.9019	44.1467	61.5659	45.5087	20.8869	35.2149	24.8067	60.8154	78.3863	58.3185	30.9659	30.5633	34.3569	52.3726	60.392	50.2038	39.2296	28.7604	27.3541	56.4701	55.9945	64.3203	28.0577	31.7167	22.1267
b1046	clsC	cardiolipin synthase C	-1.7044	-1.18472	-1.08575	-1.14764	-1.11529	84.3098	63.3042	88.8873	21.483	20.5465	30.5407	71.4805	82.5347	71.4529	36.4151	27.2871	35.4836	70.799	79.1175	71.8505	31.7758	33.4644	39.2444	86.4564	78.2302	81.5349	35.5345	41.9797	33.6212	57.3008	73.7696	67.3397	30.6884	34.2322	26.6651
b1047	opgC	osmoregulated periplasmic glucans (OPG) biosynthesis protein C	-0.804971	-0.741512	0.739346	-0.796466	-0.851908	3.56465	6.04196	5.42598	2.98223	1.86489	3.75713	4.72733	6.99107	7.80314	3.17939	4.7553	3.74138	2.29098	4.0467	2.65024	3.83462	5.28253	5.88746	11.6203	3.26845	12.305	7.11105	5.29626	3.24974	10.968	9.01133	6.77992	5.76016	4.30998	4.75586
b1048	opgG	osmoregulated periplasmic glucans biosynthesis protein G	0.691874	-0.26226	-0.582733	-0.0885337	-0.289448	220.733	212.942	122.082	340.622	318.761	238.376	283.6	246.821	254.676	170.584	212.34	271.675	291.384	221.338	259.208	176.746	185.425	153.245	224.15	219.699	214.181	207.07	165.249	246.543	319.053	237.084	242.376	199.925	214.56	238.871
b1049	opgH	osmoregulated periplasmic glucans biosynthesis protein H	0.717873	-0.149024	-0.0542397	0.284822	-0.388933	372.709	366.722	280.996	624.246	553.147	500.96	516.162	444.152	492.902	339.623	355.041	615.934	511.281	376.841	378.796	440.905	494.182	285.084	398.15	369.519	411.857	458.334	436.574	542.062	504.661	434.864	469.087	312.54	362.053	401.156
b1050	yceK	DUF1375 domain-containing lipoprotein YceK	-1.40289	-0.606016	-0.89712	-0.925008	-0.779631	6.1293	6.58217	7.4282	1.66074	3.24872	2.7068	5.74388	5.11886	4.34392	3.45182	3.08628	3.45281	3.06557	7.21527	5.84071	2.88974	2.93405	2.8328	7.05111	3.16533	9.18269	3.98446	2.98289	3.24974	6.90697	6.17399	5.2271	4.00642	3.78039	2.87793
b1051	msyB	acidic protein MsyB	0.0468929	0.0200682	0.420376	0.438465	-0.276417	23.5855	14.5053	37.6724	14.0497	20.5465	43.6699	19.4108	39.4739	31.7871	26.063	40.6393	25.2395	18.7295	28.4203	18.4926	26.3766	21.8601	39.611	16.56	19.7662	16.2887	29.2814	24.6294	17.391	35.1497	35.7158	39.4753	34.3211	32.7758	24.0047
b1053	mdtG	efflux pump MdtG	-0.530527	0.719512	1.00924	0.398713	0.779253	37.6497	33.4126	31.5603	21.1527	21.5844	28.3088	32.6258	37.6953	35.3616	82.4548	44.3946	47.1705	28.5409	38.7791	32.9047	53.2379	52.8049	95.6946	41.8758	43.3787	39.5448	43.7773	82.6288	38.1207	38.0108	39.8883	39.389	76.6615	70.1125	54.521
b1054	lpxL	lauroyl acyltransferase	0.978201	0.598294	0.475092	0.547394	0.724831	63.4617	66.3654	56.957	124.724	120.009	123.233	75.9984	63.3445	59.2303	108.744	97.386	94.4953	99.7169	63.8839	67.4498	112.63	97.5642	110.968	65.7098	77.6116	63.1239	98.7768	108.406	94.5249	74.9294	62.9209	60.6971	116.622	105.198	106.321
b1055	trhO	tRNA U34 hydroxylase TrhO	-0.728328	0.174041	0.705235	0.0560132	0.00934562	22.8409	26.1198	17.4393	11.7371	12.2436	16.0986	19.2978	21.5007	27.7513	31.3753	21.4455	24.5181	19.5901	18.549	18.1625	24.6218	32.0829	35.0901	38.0476	26.4685	34.4844	26.1548	49.2502	27.5148	28.412	22.7808	32.4876	30.8136	27.2151	26.1956
b1056	yceI	protein YceI	-1.10234	-1.02394	-0.817693	-0.931058	-1.17021	7.70118	7.39249	6.26902	2.1563	3.24872	4.54489	8.45466	9.23772	8.37968	4.67772	4.54667	3.59709	5.64753	8.79956	7.71099	3.83462	4.31551	4.42123	5.44571	10.3831	6.70635	4.12658	3.47861	4.21391	8.75289	10.2631	10.4031	4.63275	4.30998	4.12989
b1057	yceJ	putative cytochrome b561 YceJ	0.236051	-0.247027	-0.0508569	-0.385337	-0.311109	2.82007	1.99039	2.26456	2.1563	3.07574	3.10067	2.92014	3.15304	2.96023	1.68106	3.92079	2.00998	2.37705	2.82802	2.76026	2.21484	2.51961	2.95499	3.22285	4.50578	3.15334	3.416	1.8262	3.08904	2.38445	3.08628	3.15669	2.37794	2.32399	2.25195
b1058	yceO	DUF2770 domain-containing protein YceO	0.610398	0.318543	0.339467	0.359845	0.589417	1.24819	1.54021	1.31614	1.82593	1.86489	2.57551	1.4518	2.40416	1.34592	2.49833	1.83451	2.15426	1.2582	1.85308	1.99015	2.07985	2.51961	1.85531	2.11143	1.30933	1.323	2.27906	2.48717	1.32139	1.46148	1.33381	1.60387	2.12741	1.9268	2.56494
b1059	solA	N-methyl-L-tryptophan oxidase	0.348058	-0.416735	-0.393795	-0.0150522	-0.40941	154.217	127.859	123.136	168.498	163.254	184.021	132.021	153.679	125.417	88.7205	119.709	99.5452	143.782	169.787	190.228	133.012	121.878	128.563	101.522	150.511	101.023	139.138	94.1957	116.058	130.769	148.792	144.808	108.855	96.9895	113.676
b1060	bssS	regulator of biofilm formation	-1.05248	0.384542	-0.482973	-1.03687	0.185322	227.103	224.737	310.502	89.044	98.5597	179.951	143.881	131.025	169.234	212.673	255.317	111.809	76.9957	255.095	325.878	144.756	126.713	199.309	208.219	322.501	207.721	123.789	134.68	101.435	109.171	173.744	148.69	183.264	162.527	144.975
b1061	dinI	DNA damage-inducible protein I	-0.71658	0.0127987	0.0965875	0.0513628	-0.13085	15.1469	12.9747	16.8071	9.58966	8.61104	9.14011	13.8762	8.67605	10.6858	12.3056	7.67609	13.5526	8.74588	12.8212	11.4515	9.0989	15.9198	10.2862	19.2768	10.8987	15.9657	11.2325	19.6722	16.9089	20.8437	10.6804	12.2148	11.8983	16.0935	11.9546
b1062	pyrC	dihydroorotase	1.23271	1.60348	1.0326	0.851237	1.82999	90.5973	151.449	86.9904	366.061	286.068	121.132	116.434	45.3713	66.1487	207.634	201.7	283.362	79.2334	80.458	86.1526	130.717	280.055	92.1512	198.587	52.968	203.199	178.789	317.931	323.677	196.484	39.0538	39.7341	206.814	400.449	371.422
b1063	yceB	putative lipid-binding lipoprotein YceB	-0.176834	-0.249334	-0.529211	-0.0235886	-0.0184521	156.534	133.982	153.275	95.9818	129.004	167.61	136.539	128.404	128.184	114.601	137.651	78.4799	250.848	178.562	189.678	146.24	122.292	160.454	133.26	156.492	136.553	163.156	130.053	126.182	118.862	137.443	151.537	147.312	123.205	132.142
b1064	grxB	reduced glutaredoxin 2	0.296523	0.180992	0.476607	0.717054	0.368286	545.285	314.412	553.931	444.359	604.175	687.658	430.66	483.281	401.232	482.646	695.522	312.795	445.441	528.445	447.886	677.663	476.638	824.049	176.235	494.902	185.003	598.177	409.64	399.525	257.215	429.022	429.835	557.312	377.014	506.32
b1065	mdtH	multidrug efflux pump MdtH	-1.28143	-0.726551	-1.05769	-0.551386	-0.833741	87.5363	82.5717	88.8873	25.1171	26.6008	54.8298	51.2625	55.9493	73.1825	45.1327	37.9271	25.9609	109.528	82.0423	75.481	45.679	44.1016	38.5113	58.3003	85.9636	58.7095	47.8987	49.9112	40.6918	52.5937	69.8474	74.0685	35.3232	39.6606	35.2722
b1066	rimJ	ribosomal-protein-S5-alanine N-acetyltransferase	0.464775	0.536816	-0.0231237	0.214748	0.761389	95.2302	80.0508	84.3559	113.161	142.15	103.014	83.4531	70.927	79.2938	110.923	145.996	82.087	69.1638	100.201	124.768	96.1621	83.0589	110.235	59.5352	94.2125	52.8955	85.702	74.3668	79.7409	69.2993	76.3566	74.6724	122.384	109.567	141.532
b1067	yceH	DUF480 domain-containing protein YceH	0.937153	0.852953	0.159251	0.812552	1.01163	106.316	82.3016	78.8761	158.092	207.882	146.209	83.9049	82.3475	82.6377	144.704	174.996	129.845	134.918	108.61	128.619	155.554	120.22	139.804	56.3244	94.5218	54.8335	130.469	103.945	126.825	68.3763	86.788	80.1072	156.206	140.152	177.995
b1068	yceM	putative oxidoreductase YceM	0.720198	0.476344	-0.145952	0.564842	0.737719	109.791	87.2536	87.9388	140.912	175.535	153.036	100.621	97.6996	92.4388	143.069	141.406	120.033	205.319	109.097	122.898	147.995	117.457	129.785	71.1434	101.946	68.0766	124.5	104.771	127.467	73.1758	97.8036	91.6671	148.44	134.856	154.677
b1069	murJ	lipid II flippase MurJ	0.261689	0.405446	-0.0171779	-0.0459256	0.262172	66.44	75.1889	72.1318	104.902	88.0081	63.3637	78.4833	68.7739	76.2958	83.4083	94.6739	118.013	63.8277	74.2427	82.412	71.1905	83.6115	63.0708	98.8056	63.0729	97.2543	75.3274	76.0192	99.6671	72.1605	72.0171	62.6812	72.2771	83.882	91.9232
b1070	flgN	flagellar biosynthesis protein FlgN	-1.89809	-0.053298	-0.172383	-0.277745	0.128754	6.1293	6.4021	9.43043	2.1563	2.21085	1.52517	5.51798	5.96135	4.92045	5.495	6.42432	3.88566	4.01229	6.24033	5.51067	2.07985	3.21034	8.69776	6.68063	5.22756	6.06035	3.13176	8.60107	3.08904	6.63008	6.59124	5.39964	7.5139	7.61997	5.22535
b1071	flgM	anti-sigma factor for FliA (sigma(28))	-1.94158	-0.179567	-0.343572	-0.783352	0.161481	15.5606	14.2351	19.2308	3.97334	4.11361	4.67618	13.3115	14.5735	15.5287	16.1195	14.1435	8.06986	13.0491	16.9647	14.9721	8.42399	12.4661	14.5627	21.0057	14.1982	16.9347	8.95857	14.5497	6.78504	14.5676	12.099	13.595	14.1531	16.8879	13.989
b1072	flgA	flagellar basal body P-ring formation protein FlgA	-0.0500508	0.277667	-0.429886	-0.143415	-0.0878875	2.48915	2.08042	3.31837	2.48667	2.5568	2.57551	2.35539	2.7786	2.26838	3.3156	3.50353	2.15426	2.29098	2.94989	2.87028	1.53993	2.38146	2.09968	3.09936	1.928	2.50734	2.70541	1.99144	2.12487	2.75363	2.83593	2.12148	3.00428	1.5296	2.72144
b1075	flgD	flagellar biosynthesis, initiation of hook assembly	-0.017367	0.386308	-0.420183	0.241278	-0.190514	3.31646	3.16084	3.21299	2.65186	2.90276	4.01972	2.69424	3.24665	2.26838	3.45182	4.54667	2.7314	4.44261	3.07176	3.20032	3.15971	2.38146	2.46624	1.98794	4.29956	2.83034	3.55811	3.80909	3.41043	2.75363	2.66903	3.07042	2.25267	3.25079	1.93897
b1076	flgE	flagellar hook protein FlgE	0.191854	-0.275256	-0.00198751	0.474754	0.156921	4.14377	4.96154	4.16141	4.63409	5.84339	4.67618	3.93669	5.4933	5.84291	3.99666	3.29491	5.32849	3.66803	4.16857	5.62068	4.91447	4.5918	3.93248	4.58127	4.29956	5.19901	5.54776	5.62674	8.392	4.50726	4.17115	4.88203	4.00642	5.10438	6.00782
b1077	flgF	flagellar basal-body rod protein FlgF	0.492733	0.0033015	-0.240652	0.171888	-0.152366	3.23373	2.8007	2.15918	3.3126	4.45956	3.75713	3.48489	3.43387	3.53676	3.86045	2.87765	3.74138	3.66803	2.94989	3.42036	2.4848	2.93405	3.07717	3.09936	2.34044	3.47634	2.84753	2.98289	4.21391	3.30741	3.00283	3.58802	2.12741	3.11839	3.6604
b1078	flgG	flagellar basal-body rod protein FlgG	0.264028	-0.342814	0.257413	0.333422	-0.134996	6.62569	5.59179	4.68831	6.45113	5.49743	8.35236	5.74388	6.61663	5.84291	3.99666	5.17255	5.18421	4.18442	5.26538	4.74055	5.31942	5.14439	6.4984	5.81619	5.64	5.73735	5.83199	7.27914	8.5527	5.70711	5.92363	5.74471	6.63703	3.64799	5.53833
b1079	flgH	flagellar L-ring protein	-0.207593	-0.164166	-0.83347	-0.405578	-0.395676	3.151	2.5306	3.00223	2.81704	1.86489	2.83809	2.58129	3.80831	3.42146	2.90697	2.25177	3.59709	2.9795	3.31549	3.97044	1.53993	2.24332	1.97749	3.22285	2.856	2.83034	2.27906	2.32192	2.12487	3.39971	2.83593	3.93309	3.12954	2.19159	2.40845
b1080	flgI	flagellar P-ring protein	-0.272128	-0.588452	-0.194967	0.0223858	-0.538906	3.81284	3.16084	2.89685	1.99111	2.5568	3.62584	4.16258	3.7147	4.22861	2.36212	2.66902	3.01996	3.06557	2.34055	3.20032	2.4848	2.93405	2.09968	2.72889	3.26845	4.23001	3.84235	2.65241	3.89252	4.04578	2.58558	3.41549	2.00214	2.19159	2.72144
b1081	flgJ	putative peptidoglycan hydrolase FlgJ	-0.661804	-0.737968	-0.150017	-0.336475	-0.648364	2.73734	3.07081	2.68609	1.49556	1.69191	2.18163	2.01655	3.52748	2.6143	1.81727	1.20863	1.8657	3.06557	2.70615	2.10016	2.21484	2.65776	2.22187	2.97587	1.61867	2.50734	1.99482	1.8262	1.80348	2.75363	2.83593	2.89788	1.50107	1.662	2.25195
b1082	flgK	flagellar hook-filament junction protein 1	-0.154497	-0.451318	-0.827537	-0.535054	-0.627461	6.70842	5.59179	7.95511	7.11187	6.01637	5.07006	7.55107	7.36551	6.88068	4.26909	6.63295	5.03992	7.02457	6.3622	9.03119	5.31942	3.62478	3.68811	9.39745	7.18667	5.41435	5.68987	4.63529	4.8567	9.02978	6.75815	9.02287	5.00855	6.29597	4.75586
b1083	flgL	flagellar hook-filament junction protein 2	-0.0641505	-0.203795	-0.559952	-0.153414	0.174877	11.2586	10.4537	9.85195	7.60743	10.6868	11.8972	11.7302	12.9821	10.6858	10.1262	12.6832	7.92558	9.17621	15.0148	12.8818	9.50385	8.04546	7.59808	11.6203	10.8987	8.85969	6.82681	10.584	10.8024	8.5683	10.43	11.6972	13.1509	10.7976	10.7026
b1084	rne	ribonuclease E	-0.101866	-0.691837	-1.01649	-0.553999	-0.886365	774.118	881.182	625.379	821.478	696.546	607.176	908.097	787.047	846.319	401.327	456.226	715.778	1156.77	739.155	801.368	423.358	556.21	353.753	954.975	699.784	919.292	538.772	504.984	709.507	860.741	795.374	823.129	366.906	477.373	496.93
b1086	rluC	23S rRNA pseudouridine(955/2504/2580) synthase	0.0161814	-0.229502	0.864086	-0.375459	-1.14338	11.755	17.9266	12.8026	17.3534	10.1678	15.4421	13.3115	20.6582	22.7931	11.4883	10.3882	26.5381	11.586	9.53077	9.25122	15.983	27.6622	11.6302	43.1108	11.5173	43.6361	25.4442	21.9856	28.3183	35.3342	20.9449	17.8221	8.2655	12.3863	12.8936
b1087	yceF	m(7)GTP pyrophosphatase	-0.034592	-0.10937	-0.0706543	0.0812777	-0.182707	90.7628	86.2632	107.329	94.8255	88.181	94.6113	82.5495	88.8066	80.4468	74.0096	89.8754	69.5344	48.3359	95.4478	103.645	82.124	65.238	88.2412	61.0171	79.2614	65.1695	73.4799	70.401	73.4737	99.0187	95.7173	88.1301	91.8188	77.5268	79.8731
b1088	yceD	DUF177 domain-containing protein YceD	-2.26496	-1.07082	-1.57408	-1.51403	-1.5621	703.963	1053.6	1488.87	220.697	215.839	238.901	784.079	765.891	881.834	282.959	529.871	344.826	942.038	826.656	876.289	225.475	379.245	283.618	1273.46	681.843	1358.79	316.643	404.352	439.378	979.803	845.278	682.858	245.271	312.139	291.923
b1089	rpmF	50S ribosomal subunit protein L32	-2.48978	-1.19985	-1.17176	-1.34258	-1.90779	270.619	443.432	630.753	85.0795	70.3643	83.9766	290.489	272.938	351.073	100.299	176.039	121.765	240.09	325.535	309.596	94.8123	168.295	125.386	450.758	249.704	514.572	126.632	170.372	182.104	456.667	370.606	308.198	87.5597	119.365	95.679
b1090	plsX	putative phosphate acyltransferase	-4.11265	-3.77575	-3.56743	-3.64121	-3.67349	251.922	361.41	394.912	20.1615	17.9519	20.1686	331.942	330.321	386.012	30.6942	26.6612	19.1797	307.651	281.175	288.582	22.867	24.4849	26.6592	467.059	213.203	488.409	24.4494	37.6834	31.5322	398.151	314.277	307.336	31.941	26.9503	21.0313
b1091	fabH	3-oxoacyl-[acyl carrier protein] synthase 3	-0.659412	-1.32722	-1.22709	-0.753941	-1.0998	414.157	488.9	424.524	272.4	277.246	290.893	502.609	468.303	481.371	157.916	214.843	206.026	619.638	412.305	433.694	221.695	238.197	166.196	457.303	339.926	439.851	256.811	231.015	245.739	448.637	424.85	447.606	186.27	208.47	221.657
b1092	fabD	[acyl-carrier-protein] S-malonyltransferase	0.827392	0.176504	0.0834183	0.499406	0.584752	504.251	548.053	382.161	825.607	934.737	785.076	598.277	561.539	596.909	628.801	706.996	649.552	758.375	508.581	589.037	692.376	722.4	551.695	519.666	433.964	482.702	654.74	658.162	717.542	464.328	449.134	489.274	615.687	735.154	752.955
b1093	fabG	3-oxoacyl-[acyl-carrier-protein] reductase FabG	-0.575009	-0.221395	-0.709903	-0.331613	-0.317691	1796.75	2009.41	2510.32	1345.61	1542.93	1351.6	1749.8	1530.22	1723.69	1242.44	1673.99	1375.44	2865.08	1942.6	1900.65	1359.86	1456.79	1284.57	1896.48	1649.33	1960.22	1280.62	1466.68	1628.04	1780.94	1766.91	1737.74	1227.99	1444.15	1568.76
b1094	acpP	acyl carrier protein	-1.24769	-0.437785	-0.758518	-0.702675	-0.718818	839.889	963.294	1376.21	431.639	440.711	466.562	805.313	695.964	811.842	530.728	668.817	508.155	839.018	952.668	931.077	483.02	562.012	564.402	988.442	857.544	1015.76	530.529	633.21	594.61	919.072	875.237	834.257	530.254	576.805	490.045
b1095	fabF	3-oxoacyl-[acyl carrier protein] synthase 2	0.350003	0.998791	-0.160038	0.128285	0.481822	769.154	853.812	844.57	1250.46	1058.42	836.149	703.32	544.97	705.875	963.201	1322.87	1618.99	1053.67	921.714	1002.48	934.534	1019.14	711.515	1059.45	723.5	1001.33	867.916	937.253	1238.04	1042.93	629.139	591.932	931.486	1039.54	1190.67
b1096	pabC	aminodeoxychorismate lyase	-0.395025	0.180317	-0.443584	-0.13525	0.0120018	61.3934	53.6705	52.6364	40.149	44.7635	42.6196	50.5848	49.771	51.1587	58.0728	64.4228	49.1905	60.1269	66.4432	71.8505	46.4888	43.5491	55.8618	57.8063	61.0107	49.8808	47.7566	54.8684	50.9763	50.9323	55.911	50.9488	53.3617	50.9146	54.834
b1097	mltG	endolytic murein transglycosylase	-0.706604	-0.443713	-0.771294	-0.507746	-0.610099	36.5742	34.2229	40.623	16.0319	26.4278	25.8142	33.8683	38.9122	36.0535	24.9733	29.3734	25.6724	43.2581	38.2916	40.1658	20.8423	27.1096	23.3601	46.3215	36.0578	42.3441	31.8395	26.1166	29.7645	36.2572	40.3056	36.1108	29.4357	23.5079	20.8748
b1098	tmk	Tmk	-1.62464	-1.27143	-1.34368	-1.1326	-1.26014	61.807	63.0341	82.3537	22.6393	21.7574	22.7945	58.3783	58.4768	73.5284	24.156	30.6251	24.0853	63.9998	64.9808	72.4005	24.6218	29.0437	25.6817	79.7879	58.4329	70.1222	29.4235	28.9257	36.6744	59.239	64.0058	58.7129	24.6755	25.0967	26.1956
b1099	holB	DNA polymerase III subunit delta'	-0.549872	-1.04601	-0.719526	-0.73767	-1.03244	68.8392	67.5359	73.6071	50.7209	41.8229	50.891	75.5466	78.9775	81.1387	31.3753	38.7616	43.9963	68.0449	71.196	73.8307	40.0097	55.1533	34.2348	102.881	68.4347	88.7486	49.3199	42.9711	63.6713	69.3916	72.6847	70.8766	33.5695	33.7026	36.8372
b1100	ycfH	putative metal-dependent hydrolase YcfH	-0.279339	-0.499958	-0.280465	-0.314536	-0.399361	81.3315	71.5875	90.2572	56.6676	67.0777	76.6243	83.792	104.44	87.9418	68.0163	65.6746	61.5988	109.27	87.6482	75.0409	74.835	70.4876	78.5885	103.004	91.2223	92.0863	80.1594	73.5406	76.527	86.1895	86.2039	92.0984	70.1476	64.2869	66.1016
b1101	ptsG	glucose-specific PTS enzyme IIBC component	1.10756	0.370871	1.10618	1.06724	0.397155	4395.07	5792.14	3103.08	10436.9	9119.55	9081.56	5188.43	4622.27	5200.33	7561.72	5941.88	5907.66	3577.1	4516.7	5723.6	9679.19	9879.43	10186.7	4757.79	5367.32	4739.53	9713.59	9196.97	12237	4153.32	4787.35	4766.76	5793.86	5207.61	7049.97
b1102	fhuE	ferric coprogen/ferric rhodotorulic acid outer membrane transporter	-0.456547	1.84233	1.60476	1.54322	1.81894	8.11484	6.85228	9.21967	6.61632	5.15148	5.85781	6.76042	5.39969	6.41945	36.5513	18.1075	11.9655	5.13114	6.60593	6.94088	15.578	17.992	23.238	6.43365	7.18667	7.02935	15.7802	29.4214	14.9805	5.70711	6.09053	5.65844	26.0535	19.6683	15.867
b1103	hinT	purine nucleoside phosphoramidase	0.101129	0.477314	0.245287	0.493165	0.732472	94.8166	68.5263	139.575	88.8788	104.268	131.767	68.4308	83.2836	76.757	112.558	128.472	77.0371	72.09	111.534	88.6829	116.814	86.927	119.032	44.3457	82.3547	50.7422	98.0662	85.7684	65.921	52.9629	81.1968	80.8836	133.783	114.996	108.512
b1104	ycfL	DUF1425 domain-containing protein YcfL	0.581698	0.830633	0.331052	0.476912	1.11057	181.353	131.641	216.398	248.779	294.371	249.142	145.914	151.619	137.87	247.407	314.567	212.375	118.049	207.81	208.491	250.041	181.281	240.852	101.893	190.828	105.006	208.633	175.659	169.248	100.865	126.845	131.091	269.698	218.929	286.133
b1105	lpoB	outer membrane lipoprotein - activator of MrcB activity	0.797206	0.906279	0.112004	0.613778	1.05891	313.143	228.158	309.238	474.918	501.08	502.011	239.436	258.803	210.86	469.569	446.212	413.216	488.302	359.902	343.591	480.725	344.294	462.988	175.618	284.453	187.695	353.593	314.461	323.195	198.883	252.439	225.899	509.335	439.374	462.189
b1106	thiK	thiamine kinase	0.0362833	-0.373046	0.218213	-0.146675	-0.385208	20.1935	19.7273	13.4349	19.0052	18.2978	17.4115	25.3971	24.0282	20.8329	18.5713	12.8918	22.7867	13.8237	15.6242	19.5927	18.9526	20.4786	17.6174	27.1803	18.2196	26.6248	20.328	23.9684	20.7656	25.4585	21.1118	23.4295	19.289	17.8147	16.4929
b1107	nagZ	beta-N-acetylglucosaminidase	0.586677	0.257054	0.204787	0.557387	0.363256	82.4897	77.4397	61.2776	115.639	107.382	109.185	80.4035	75.5139	85.8663	99.8899	88.2064	100.844	99.803	75.827	86.5926	114.115	101.57	86.5306	86.9504	70.3938	77.0129	108.867	119.312	116.701	80.5595	75.9393	79.9347	100.086	100.697	103.347
b1108	ycfP	PF05728 family protein YcfP	0.216579	0.295577	0.0350615	0.694951	0.37207	264.911	256.79	325.993	300.977	303.193	380.828	198.21	213.308	189.528	238.69	287.655	211.365	324.434	288.365	267.349	299.04	268.313	334.447	195.129	197.427	179.62	336.823	290.501	298.93	188.731	211.464	231.507	300.639	256.134	260.781
b1109	ndh	NADH:quinone oxidoreductase II	0.173341	0.567044	0.544735	0.0548127	0.859692	380.155	330.258	228.832	329.389	345.919	383.848	454.266	373.289	404.922	767.465	466.448	591.983	416.782	356.489	385.727	467.767	545.987	676.936	505.341	574.401	508.865	459.186	729.546	461.393	366.032	355.668	428.196	674.938	772.226	639.497
b1110	ycfJ	PF05433 family protein YcfJ	-0.451385	-0.165472	-0.145559	-0.108113	0.0269678	25.3228	19.4572	19.2308	14.5452	13.2815	18.987	49.1165	26.9301	24.7533	33.8271	23.7404	32.3094	34.8237	20.9864	26.0837	20.3024	28.9055	24.8264	30.3911	29.2525	30.6084	27.0075	33.5524	23.176	19.6439	26.703	28.2605	24.0492	28.2743	23.6917
b1111	comR	DNA-binding transcriptional repressor ComR	0.0624121	1.42102	1.48561	1.53233	1.84301	16.967	17.1163	19.6523	15.3712	18.4708	22.2693	18.0554	16.6329	16.2206	66.518	37.9271	31.8765	13.9959	19.1583	18.8226	38.5249	42.8583	64.1705	15.6955	18.0133	13.0587	32.4079	75.193	27.6755	15.6751	16.2716	19.72	73.9056	66.0081	45.4444
b1112	bhsA	DUF1471 domain-containing multiple stress resistance outer membrane protein BhsA	3.99884	5.28504	4.93884	5.23637	5.77413	2.32369	2.17046	3.21299	34.3675	28.5035	60.344	2.69424	2.02971	2.84492	104.93	98.4292	91.754	2.80737	2.58429	2.32019	67.681	76.7042	92.1512	3.09936	2.13422	1.86134	83.8544	112.537	71.0633	2.10756	2.50212	2.81162	166.603	127.574	111.954
b1113	ldtC	L,D-transpeptidase LdtC	0.56023	-0.360131	-0.165024	-0.235232	-0.508047	9.19034	8.56294	8.37663	14.2149	12.4166	11.8972	22.4604	17.1946	9.64806	9.85378	10.3882	18.1697	8.40162	9.89637	10.3514	7.6141	8.87434	9.06432	12.2378	10.6924	9.61336	8.10587	7.77486	11.7666	21.6744	13.6012	12.3873	10.2698	12.3863	10.8591
b1114	mfd	transcription-repair coupling factor	0.0238905	-0.51146	-0.666702	-0.337339	-0.468624	464.375	488.99	397.546	518.857	456.452	398.159	577.381	456.227	430.636	278.191	314.567	434.426	657.765	444.722	447.116	351.548	372.89	251.727	481.507	480.57	484.21	330.57	357.754	456.411	453.068	428.688	422.244	272.83	328.291	341.219
b1115	ycfT	inner membrane protein YcfT	0.18111	0.189157	-0.0644523	-0.212192	0.195899	1.82731	1.72028	1.5269	2.32149	2.03787	1.39388	2.01655	1.9361	1.23061	2.77076	1.41726	1.72141	1.68852	1.85308	1.77011	1.80989	1.41444	1.85531	1.98794	1.928	2.292	1.56847	1.8262	1.96417	1.92296	2.00142	1.77641	2.00214	2.58879	1.93897
b1116	lolC	lipoprotein release complex - inner membrane subunit	0.346101	-0.477351	0.159743	-0.287291	-0.933576	78.4359	91.9354	89.3088	118.612	90.6027	120.87	111.239	109.12	110.196	68.0163	65.2573	104.162	79.9219	81.6767	75.371	84.0138	109.445	71.2573	142.522	94.3156	153.564	119.668	86.5946	113.648	160.488	126.261	120.912	80.1689	66.5377	66.7276
b1117	lolD	lipoprotein release complex - ATP binding subunit	0.555141	-0.353986	-0.214478	0.394235	-0.503119	48.4047	52.6801	60.013	78.8025	76.4185	81.4821	72.8359	60.6298	67.1865	40.6377	50.862	65.4945	111.508	49.6254	46.2167	59.852	74.3557	44.4984	61.0171	46.0596	64.2005	74.4747	64.6176	86.008	65.6998	58.1642	52.0703	42.714	37.5422	43.8794
b1118	lolE	lipoprotein release complex - inner membrane subunit	0.305195	-0.492269	0.0885971	0.129528	-0.652847	140.898	147.577	132.409	192.12	157.026	170.892	189.061	148.717	165.89	94.5776	102.184	161.298	132.852	126.524	120.808	136.252	169.262	98.7493	181.175	133.395	175.636	168.983	164.919	202.352	182.639	146.873	150.243	91.3177	107.184	106.634
b1119	nagK	N-acetyl-D-glucosamine kinase	-0.0941396	-0.362682	-0.521498	-0.287761	-0.234902	209.481	221.046	172.77	188.816	203.903	172.467	206.455	178.392	188.375	130.81	150.377	164.617	231.827	188.799	226.643	166.893	155.586	128.441	215.506	202.789	201.691	170.262	155.83	181.783	178.024	161.727	168.876	129.274	149.817	153.112
b1120	cobB	CobB-S	0.0724998	-0.0553244	-0.150187	0.10582	0.103049	86.8744	83.382	66.2305	74.1773	75.5536	98.9439	70.5769	63.9062	64.0732	59.1625	66.7177	65.2059	96.1883	75.7052	74.3808	74.565	75.7371	71.6239	74.2307	69.1565	74.4289	81.7227	74.6973	77.9732	76.4061	61.2519	68.3749	70.1476	77.5268	73.6133
b1120	cobB	protein-lysine deacetylase/desuccinylase/lipoamidase	0.0724998	-0.0553244	-0.150187	0.10582	0.103049	86.8744	83.382	66.2305	74.1773	75.5536	98.9439	70.5769	63.9062	64.0732	59.1625	66.7177	65.2059	96.1883	75.7052	74.3808	74.565	75.7371	71.6239	74.2307	69.1565	74.4289	81.7227	74.6973	77.9732	76.4061	61.2519	68.3749	70.1476	77.5268	73.6133
b1121	ycfZ	putative inner membrane protein YcfZ	0.489307	0.342205	0.242627	0.124145	0.0489744	1.33092	1.63025	1.5269	1.99111	1.86489	2.44421	1.2259	1.65527	1.80715	1.40864	2.66902	1.8657	1.08607	1.12187	1.55008	1.40495	1.55259	1.48875	2.23492	1.61867	1.75367	1.99482	1.99144	2.12487	1.73837	1.83451	1.34507	1.7516	1.3972	1.93897
b1122	ymfA	putative inner membrane protein YmfA	0.666437	0.435111	0.295352	-0.0561049	0.397336	2.32369	2.44056	1.84304	3.14741	4.63254	2.7068	2.01655	2.49777	2.6143	3.45182	2.87765	3.30853	1.34426	2.46242	1.77011	2.4848	2.38146	1.97749	2.97587	1.82489	3.47634	1.71059	3.64385	2.60696	2.29215	2.25177	1.77641	3.25481	2.19159	2.87793
b1123	potD	spermidine preferential ABC transporter periplasmic binding protein	0.920427	0.854493	0.0873967	0.489027	0.972844	293.205	216.814	242.532	479.708	533.6	411.025	244.519	257.118	248.911	456.493	516.519	384.071	338.29	390.247	384.407	448.194	297.047	437.206	161.169	268.367	170.36	291.062	256.462	294.43	213.189	266.209	267.308	543.282	433.019	489.262
b1124	potC	spermidine preferential ABC transporter membrane subunit PotC	0.418622	0.0828099	-0.192058	-0.202036	-0.0967687	50.9693	64.6548	46.3136	91.687	76.7645	48.0026	61.5409	52.7666	71.1069	52.0795	56.2864	88.0026	53.1556	49.5035	65.4695	52.428	63.4421	31.3023	76.0831	50.4934	77.7666	47.3303	62.139	68.1708	69.0224	52.8233	56.47	43.3404	59.6529	63.7542
b1125	potB	spermidine preferential ABC transporter membrane subunit PotB	0.0070162	-0.136608	-0.284683	-0.417047	-0.45558	67.5155	90.7649	67.1789	97.6337	80.397	48.5277	89.3265	71.4886	96.8205	54.1227	61.502	118.735	60.3851	62.2997	92.6435	57.8273	82.5063	36.4341	118.194	64.4134	118.142	63.1053	74.3668	87.7757	103.541	69.5136	73.2921	44.593	63.6249	71.4224
b1126	potA	spermidine preferential ABC transporter ATP binding subunit	0.089905	0.439533	-0.0766126	-0.0131646	0.126355	122.283	156.04	105.116	169.324	135.231	103.539	130.44	126.906	146.979	154.783	150.586	242.962	167.106	118.725	138.3	115.734	166.085	120.376	211.307	107.101	212.243	154.345	177.973	193.513	200.36	117.915	116.253	140.798	164.116	169.388
b1127	pepT	peptidase T	1.07324	0.641247	0.132717	0.607365	0.856742	470.828	385.81	267.296	792.57	971.754	600.611	422.076	433.855	360.183	669.528	698.86	528.354	591.494	477.139	655.267	690.082	488.656	711.271	274.535	430.664	245.619	499.121	408.649	540.777	331.052	428.772	383.855	673.811	591.634	805.694
b1128	roxA	50S ribosomal protein L16-arginine 3-hydroxylase	0.739378	0.475501	0.469872	0.610304	0.632704	247.041	240.673	178.777	362.922	376.017	373.738	237.064	201.42	242.915	303.254	283.899	360.265	233.721	220.484	235.885	350.603	339.873	265.29	273.423	215.987	251.972	345.208	376.922	409.649	235.248	198.446	201.744	316.799	317.037	351.391
b1129	phoQ	sensor histidine kinase PhoQ	-1.28272	-1.21398	-1.56028	-1.49242	-1.09357	167.951	141.725	130.091	56.5024	61.5424	62.7073	148.738	145.909	135.794	51.9433	69.8472	63.7631	139.996	167.594	161.404	56.0725	56.2585	46.6978	145.856	163.813	151.842	53.8677	54.0422	56.1186	107.51	131.101	137.044	53.6123	61.6389	60.7808
b1130	phoP	DNA-binding transcriptional dual regulator PhoP	-0.51382	0.165875	-0.881314	-0.492388	0.431347	279.471	228.158	242.427	152.475	191.968	180.87	167.375	198.612	180.995	186.248	262.619	164.761	209.622	309.936	319.717	158.794	134.173	162.653	158.205	281.256	168.099	146.244	141.62	144.019	144.613	165.65	185.008	231.241	203.703	232.925
b1131	purB	adenylosuccinate lyase	0.805009	0.711869	0.643301	0.553935	0.857761	213.783	413.27	157.279	724.018	489.491	156.844	325.73	143.007	236.458	343.709	259.907	551.439	212.376	128.596	191.878	171.077	532.863	128.318	482.372	123.29	459.016	276.85	546.79	739.397	402.858	106.566	132.558	247.401	482.934	433.081
b1132	hflD	lysogenization regulator	0.00882442	-0.490627	0.0479936	-0.435914	-0.904126	76.2022	126.689	80.1407	114.317	88.181	82.2698	124.341	107.622	114.693	73.8734	62.3366	110.511	72.9506	69.1243	71.3004	68.7608	96.4591	55.373	180.804	61.4231	163.577	96.7871	88.7427	114.451	151.997	87.0384	90.8044	50.6059	61.1093	64.5367
b1133	mnmA	tRNA-specific 2-thiouridylase	-0.369614	-0.292477	0.21587	-0.433519	-0.527262	136.347	211.052	142.842	145.042	116.549	117.85	207.472	198.892	243.261	183.66	140.155	206.603	182.77	132.252	139.73	145.16	212.64	170.351	371.476	117.928	343.166	179.357	215.648	221.474	293.303	189.183	190.271	152.573	155.642	158.59
b1134	nudJ	phosphatase NudJ	-0.811015	-1.71583	-0.42933	-1.14631	-1.82555	18.5389	23.1486	23.0245	12.3978	12.5895	11.8972	27.4302	28.2406	34.3239	10.1262	9.34511	7.92558	14.7705	19.2802	16.4023	12.7434	12.6043	12.119	41.2584	18.632	34.2691	14.6433	13.5583	14.3377	38.2877	25.6182	29.2957	10.0192	8.54676	7.72925
b1135	rluE	23S rRNA pseudouridine(2457) synthase	-1.26655	-0.813138	0.61367	-1.09183	-0.749158	7.94938	11.0839	10.0627	5.12964	3.07574	3.88843	15.4575	17.7563	17.2584	11.4883	8.30197	8.93556	6.42212	7.45901	6.72084	9.90879	11.0847	10.5306	32.7374	9.352	29.9624	10.0955	13.2278	10.481	23.3357	19.1924	16.0968	11.8983	12.1215	10.8591
b1136	icd	isocitrate dehydrogenase	1.14962	0.384558	1.23057	0.818527	0.341586	1202.83	1024.88	654.253	1805.98	2030.55	2557.26	1270.66	2112.76	1572.99	2783.4	2278.8	1408.19	1246.8	1047.85	1153.09	2609.12	2144.48	3336.82	983.625	1738.63	931.566	2368.68	2077.41	1997.8	838.405	1928.31	1879.21	1969.95	1723.65	2193.48
b1137	ymfD	putative SAM-dependent methyltransferase YmfD	-0.0444585	0.256257	0.206892	0.419123	-0.337948	1.66185	1.72028	1.63228	1.99111	1.34596	1.52517	1.4518	1.65527	1.92246	1.68106	2.46039	1.8657	1.34426	1.24374	1.88013	1.67491	1.13815	2.34405	2.85238	1.82489	2.61501	2.70541	3.31337	3.73183	2.47674	2.41867	1.94894	1.50107	1.662	2.25195
b1138	ymfE	uncharacterized protein YmfE	-0.383935	-0.335488	0.152658	-0.331409	0.424019	1.33092	1.99039	1.42152	1.33037	1.17298	1.13129	1.33885	2.02971	2.26838	1.40864	1.62588	1.43285	1	1.3656	1.6601	1.53993	1.69073	1.24437	1.98794	1.30933	2.39967	1.71059	1.49572	1.32139	1.83067	1.33381	1.60387	2.00214	2.45639	1.93897
b1139	lit	cell death peptidase Lit	-0.3969	-0.568615	0.00179306	-0.428375	-0.851864	6.87388	12.1643	7.00668	8.59854	5.32446	5.85781	13.0856	6.24218	8.49499	3.99666	3.08628	11.6769	4.09835	5.87472	6.06075	3.9696	7.90731	4.17685	19.4003	5.02133	15.212	7.39528	11.5754	10.481	17.521	5.92363	7.29752	5.25909	5.76638	6.00782
b1140	intE	putative integrase	-0.660486	-0.198143	-0.33083	-0.403039	-0.399885	4.06104	2.98077	3.52913	1.99111	2.38383	2.31292	3.37194	3.90192	3.07553	2.77076	3.08628	3.16424	3.32376	3.6811	4.74055	2.34982	2.93405	4.05467	4.0873	5.43378	3.58401	2.84753	3.97433	3.08904	4.69185	3.83735	4.19189	4.00642	3.38319	2.25195
b1141	xisE	putative excisionase	-0.582139	-0.372115	-0.192736	-0.666524	-0.31491	2.57188	1.63025	1.63228	1.33037	1.17298	1.39388	2.01655	2.12333	1.80715	1.95348	1.20863	1.43285	1.2582	2.34055	1.88013	1.53993	1.27629	1.97749	1.98794	3.37156	1.75367	1.99482	1.16524	1.32139	1.92296	1.58416	2.20774	1.7516	1.5296	1.31299
b1142	ymfH	putative protein YmfH	0.035947	-0.145041	-0.0969668	-0.441789	-0.378162	1.82731	1.36014	1.63228	1.33037	1.69191	1.91904	1.4518	1.46805	1.80715	1.13621	1.41726	1.72141	1.86065	1.60934	1.44006	1.80989	1.41444	1.36656	2.23492	2.23733	1.323	1.28423	1.66096	1.32139	2.19985	1.83451	1.94894	1.3758	1.1324	2.09546
b1143	ymfI	uncharacterized protein YmfI	-0.409353	0.572346	0.270986	0.510628	0.748544	38.8906	31.882	41.2553	25.6127	28.3306	30.4094	27.2043	26.7429	24.7533	43.0895	47.1067	26.8266	13.4795	35.7324	47.0968	34.0705	34.7077	47.4309	25.4514	27.8089	21.8874	37.0978	41.4839	28.479	29.6119	27.3706	29.7271	56.8692	50.2526	38.5586
b1144	ymfJ	uncharacterized protein YmfJ	-0.350797	-0.184923	-0.199796	-0.648169	-0.612049	7.78392	5.68182	8.37663	4.79927	4.63254	7.6959	6.53452	5.96135	7.1113	5.22257	6.84158	5.18421	4.44261	6.84967	6.61083	4.10458	3.76293	7.72026	7.05111	11.9298	5.19901	6.25834	4.63529	4.5353	9.86045	4.58841	9.19541	7.1381	4.04519	4.28638
b1145	ymfK	putative repressor protein YmfK	-1.31407	-0.288719	0.0340517	-0.100672	-0.301512	16.6361	13.785	18.5985	7.60743	4.80552	7.30202	13.7633	14.5735	16.5665	15.3023	11.2228	10.2341	7.97129	15.5023	12.4417	9.90879	13.1569	13.7074	16.9305	13.8889	16.8271	13.7906	20.0027	10.6417	17.3365	16.8558	18.3398	17.2848	14.6371	10.7026
b1146	ymfT	putative DNA-binding transcriptional regulator YmfT	-0.561304	0.0693651	-0.245036	-0.108959	0.0714965	1.49638	1.63025	1.73766	1.16519	1	1.13129	1.6777	1.65527	1.11531	1.81727	1.41726	1.43285	2.46311	1.48747	1.33005	1	1.96702	1.48875	1.37048	1.72178	1.10767	1.56847	1.16524	1.1607	2.01526	1.58416	1.77641	2.25267	1.9268	1.46948
b1147	ymfL	uncharacterized protein YmfL	0.44397	-0.179743	0.413913	-0.346924	-0.00953216	3.31646	2.98077	2.36995	3.47779	3.76765	4.54489	3.03309	2.12333	3.99799	3.45182	2.04314	2.58711	3.49589	3.07176	1.99015	4.10458	3.48663	3.81029	3.46984	4.29956	2.93801	2.98964	2.98289	2.44626	3.5843	2.16832	3.07042	3.12954	1.662	3.97339
b1149	ymfN	chimeric replication protein/phage terminase YmfN	0.25434	0.296783	-0.298312	0.39814	0.244801	3.89557	3.34091	4.16141	4.79927	3.59467	5.20135	3.59784	2.87221	3.19084	3.99666	4.12942	3.74138	6.16392	4.53418	3.97044	3.83462	4.03922	4.05467	3.46984	3.37156	2.72267	4.41082	4.13957	4.05322	4.23037	2.75248	4.19189	4.63275	3.38319	5.22535
b1151	beeE	protein BeeE	0.493431	-0.318294	-0.183197	0.296078	-0.0900012	1.91004	1.81032	1.84304	2.65186	2.21085	2.96938	2.46834	2.12333	2.03777	1.68106	1.62588	2.00998	2.54918	2.09681	2.65024	2.61978	1.82888	1.97749	2.23492	2.44356	1.86134	2.27906	2.98289	2.76765	2.38445	2.16832	2.20774	1.7516	2.19159	2.40845
b1153	ymfQ	DUF2313 domain-containing protein YmfQ	0.333631	0.122474	-0.119258	0.230438	-0.0600137	1.91004	1.36014	1.84304	2.48667	2.03787	1.91904	1.79065	1.37444	1.80715	2.49833	1.62588	1.28857	1.68852	1.48747	2.10016	1.53993	1.82888	1.48875	1.37048	1.61867	1.75367	2.42117	1.66096	1.48209	1.92296	1.66761	1.5176	1.87687	1.3972	1.62598
b1155	tfaP	putative tail fiber assembly protein TfaP	-0.334704	0.186166	-0.0642573	0.238293	0.396495	1.74458	1.54021	1.5269	1.16519	1.51893	1.13129	1.33885	1.65527	1.11531	1.68106	1.41726	1.57713	2.11885	1.85308	1.44006	1.53993	1.41444	2.22187	1.86444	1.61867	1.21533	1.56847	2.65241	1.32139	1.46148	1.41726	1.94894	2.75374	1.662	1.93897
b1156	tfaE	putative tail fiber assembly protein TfaE	-0.228972	-0.124098	-0.340385	-0.0501485	0.0134624	2.90281	1.99039	2.68609	1.99111	2.5568	1.91904	2.46834	2.40416	1.69184	1.40864	2.46039	2.15426	2.54918	1.97494	3.20032	2.21484	2.51961	1.36656	1.61746	2.23733	2.292	1.99482	1.49572	2.44626	1.73837	2.41867	2.12148	2.00214	1.9268	2.40845
b1159	mcrA	Type IV methyl-directed restriction enzyme EcoKMcrA	-0.834159	-1.04779	0.182517	-0.986283	-0.732423	3.81284	3.70105	3.42375	1.82593	1.86489	2.44421	3.48489	7.08468	5.95822	3.3156	2.66902	2.00998	2.72131	3.55923	4.08045	3.15971	4.17736	4.42123	8.53301	4.29956	7.99836	4.2687	3.47861	2.76765	3.21511	5.42292	4.62323	2.50321	3.38319	2.09546
b1161	ycgX	DUF1398 domain-containing protein YcgX	0.286561	1.56932	1.19228	1.25306	1.15791	1.99277	1.54021	1.63228	1.99111	1.86489	2.44421	1.2259	1.46805	1.80715	5.63121	4.12942	3.59709	1.34426	1.3656	1.44006	2.75476	2.7959	3.93248	1.74095	1.61867	2.07667	4.2687	4.63529	4.05322	1.46148	1.50071	1.77641	4.13168	3.25079	3.19092
b1162	bluR	DNA-binding transcriptional repressor BluR	-1.51483	-0.252439	-0.291765	-0.68047	-0.192747	62.138	63.0341	66.0197	20.6571	18.9897	27.2584	49.1165	60.1618	62.6895	66.3818	39.1789	38.8021	43.172	63.8839	56.6682	27.4564	41.7532	64.537	77.565	54.5147	82.5039	36.5293	61.9738	35.3889	53.7012	70.7654	78.1231	68.2686	64.9489	44.0359
b1163	bluF	blue light- and temperature-regulated antirepressor BluF	-1.32784	-0.417814	-0.118187	-0.830914	-0.389951	89.1909	72.3077	68.6542	29.5771	24.871	37.2366	74.9819	89.6491	85.2898	85.0428	47.9412	54.0961	52.1228	68.3931	71.1904	47.9736	63.9947	64.6592	120.787	120.403	124.386	55.1467	90.3952	59.9753	85.082	104.897	107.713	88.9377	76.9972	61.2503
b1164	ycgZ	putative two-component system connector protein YcgZ	-0.0983215	1.14433	0.0453513	0.681669	0.775777	1.66185	2.44056	2.15918	2.32149	1.34596	2.18163	1.6777	1.65527	1.23061	2.90697	3.29491	3.88566	1.68852	1.85308	2.43021	2.07985	2.10517	1.97749	1.49397	1.41244	2.07667	2.42117	2.32192	3.24974	1.46148	1.66761	1.5176	2.75374	2.32399	2.87793
b1166	ariR	putative two-component system connector protein AriR	-0.742608	2.0612	-0.929314	1.65547	1.77046	6.21203	2.8007	3.73989	3.3126	1.86489	2.44421	1.2259	2.21694	1.92246	8.49166	4.96393	8.93556	3.32376	12.8212	9.58127	5.31942	4.8681	3.32155	1.98794	2.44356	1.43067	6.68469	6.12246	5.66017	1.18459	2.08487	2.29401	4.88329	7.61997	6.4773
b1167	ymgC	protein YmgC	-0.920532	2.2126	-1.26028	1.54624	1.93262	7.94938	3.79109	5.00446	3.14741	2.72978	2.96938	1.2259	1.84249	1.34592	5.63121	5.17255	9.65698	3.66803	16.9647	8.37109	3.42967	4.8681	3.81029	2.23492	1.72178	1.43067	4.41082	6.94866	4.37461	1.27689	1.25035	1.77641	5.50962	6.16358	4.75586
b1168	pdeG	putative c-di-GMP phosphodiesterase PdeG	0.0580232	0.906792	0.526148	0.204935	0.517059	2.48915	1.90035	2.0538	2.32149	2.72978	1.65646	1.9036	2.31055	2.03777	4.81394	2.87765	4.02994	1.77459	2.34055	2.32019	2.21484	3.48663	3.56592	1.98794	3.06222	3.69168	2.84753	4.13957	3.08904	1.92296	3.16974	3.24295	4.00642	4.57478	3.34741
b1171	ymgD	PF16456 family protein YmgD	0.436749	-0.221316	0.3524	0.801374	-0.00556865	9.85218	8.83305	12.2757	13.7193	10.5138	17.6741	13.6503	14.1991	13.6838	12.3056	15.3953	7.92558	7.4549	9.65264	11.0115	12.0685	11.2228	12.6077	6.43365	8.21778	7.13702	14.5012	10.4187	13.0522	9.58356	11.9321	12.6461	13.2762	9.73836	11.0156
b1172	ymgG	PF13436 family protein YmgG	0.252966	-0.838641	-0.0998118	0.0843878	-0.809928	4.97107	4.69144	5.00446	5.46002	4.9785	7.03944	10.9396	8.95689	6.41945	5.495	6.63295	2.58711	5.73359	5.02165	5.95073	4.50952	5.55883	5.5209	4.82825	5.22756	4.55301	5.97411	5.4615	4.05322	7.64534	6.92505	8.59153	3.88115	4.57478	4.75586
b1174	minE	Z-ring positioning protein MinE	0.0993996	-0.164628	-0.158806	0.172551	0.142526	129.067	126.509	140.524	118.612	148.896	156.844	113.498	106.873	127.377	78.2322	164.356	67.6587	106	141.392	154.253	131.257	124.641	103.881	103.251	119.784	104.145	151.787	92.7085	124.254	62.4694	115.662	115.477	100.212	91.4288	132.455
b1175	minD	Z-ring positioning protein MinD	-0.231436	-0.554387	-0.706815	-0.266871	-0.466427	778.999	801.862	807.582	610.04	694.47	729.934	682.537	683.888	730.32	344.254	721.809	361.707	779.203	824.219	939.769	551.186	535.902	471.052	622.041	731.955	598.121	638.254	410.631	573.559	472.542	726.693	710.895	413.881	398.728	569.857
b1176	minC	Z-ring positioning protein MinC	-1.32754	-1.42354	-0.68209	-0.654029	-1.30752	171.425	192.955	189.736	64.101	61.0235	95.6616	210.86	218.738	201.174	81.6375	91.3358	62.176	151.27	164.425	168.005	85.6335	104.748	111.09	204.638	155.873	207.398	125.353	131.871	103.685	212.174	218.474	224.778	92.9462	93.5472	78.3082
b1177	ycgJ	PF05666 family protein YcgJ	-0.0840576	0.383462	0.348328	0.99115	-0.0295884	11.0931	9.82343	12.0649	8.26817	10.6868	12.1598	9.47121	14.6671	13.3379	16.392	18.942	13.5526	10.9836	11.4807	11.6716	13.9582	14.8146	14.6849	8.77999	8.93956	9.61336	18.1962	20.9941	15.1412	13.8292	15.604	16.1831	13.7773	17.5499	13.363
b1178	pliG	inhibitor of g-type lysozyme	0.732533	2.15204	2.83425	2.99964	2.48284	5.96384	3.43095	5.10984	7.11187	6.5353	10.453	5.17913	6.80385	7.1113	38.8669	24.3663	21.6325	4.61474	5.75286	4.4105	27.1865	30.287	47.9197	2.4819	5.84622	3.47634	22.744	50.9027	20.7656	5.24563	6.09053	7.38379	42.3382	34.2322	28.0735
b1179	ycgL	PF05166 family protein YcgL	0.173288	0.278601	0.249933	0.445192	0.44918	24.5782	23.3287	34.6163	28.0905	27.4657	37.4992	24.9453	30.5809	26.0217	34.3719	39.5961	24.951	18.9016	31.5889	28.394	27.7264	36.3654	29.7139	24.4635	24.4062	27.0554	37.382	31.4043	34.5854	24.9048	23.9491	24.6373	38.3297	31.5843	30.4209
b1180	ycgM	putative isomerase/hydrolase	0.518544	0.905531	0.200202	0.843695	1.00425	179.367	110.753	185.1	156.77	236.769	287.217	82.0977	130.838	121.035	200.823	291.618	133.163	182.77	198.67	193.308	250.986	178.242	231.077	69.785	141.953	65.2772	225.261	132.201	139.68	53.332	114.995	117.979	223.35	146.507	204.443
b1181	ycgN	putative metal-chelating domain-containing protein YcgN	0.162392	0.437162	0.535177	0.549919	0.516833	40.628	28.9109	43.1522	35.1934	41.4769	49.4468	27.4302	40.5972	33.1708	46.9034	50.4448	39.6678	23.1188	38.1698	32.0246	46.2189	39.1284	49.8746	26.0689	32.2427	29.3164	44.9143	44.1278	39.2456	26.9353	35.0482	37.3186	46.7226	50.385	44.9749
b1182	hlyE	hemolysin E	-0.414428	-0.20607	-0.185166	0.52848	0.151553	7.70118	8.02273	6.47978	4.4689	5.15148	7.03944	5.51798	6.80385	3.88269	4.81394	4.33804	4.89564	6.16392	7.58088	5.84071	4.23956	5.14439	7.84245	4.0873	5.53689	4.98368	9.95339	5.29626	5.82087	6.26089	5.17257	6.77992	5.76016	6.42837	8.04224
b1183	umuD	DNA polymerase V protein UmuD	-1.30102	-0.557515	-0.706004	-0.669751	-0.407048	7.45299	7.84266	8.48201	2.81704	3.07574	3.75713	6.98632	8.39522	7.1113	5.08636	5.58981	4.60707	7.11064	6.84967	7.38094	4.23956	4.17736	4.6656	7.91555	6.568	8.75203	3.27388	7.27914	4.05322	6.81467	8.26027	7.12499	6.13596	6.16358	4.44287
b1184	umuC	DNA polymerase V catalytic protein	-0.934623	-0.990862	-0.662566	-0.807649	-0.502779	11.2586	10.6337	10.4842	5.6252	5.32446	5.9891	10.1489	9.51855	11.7236	6.44848	5.17255	4.17422	8.91801	11.4807	8.26107	6.39927	5.69697	6.00965	12.8552	12.3422	10.2594	6.96893	8.27059	5.01739	7.46075	9.42859	9.71301	6.38649	6.69317	5.69483
b1185	dsbB	protein thiol:quinone oxidoreductase DsbB	0.91123	1.03177	0.562048	0.575853	0.854374	62.9653	66.0953	64.5444	122.246	133.328	108.528	50.4719	53.4218	57.3854	101.524	150.169	78.0471	63.3113	80.9455	84.7224	123.158	106.129	108.769	62.8695	68.3316	66.0309	101.619	92.378	99.9885	63.1155	67.7611	55.3485	122.509	94.8712	119.31
b1186	nhaB	Na(+):H(+) antiporter NhaB	0.636949	0.276383	-0.0485206	0.174607	0.281884	164.724	174.588	153.38	295.526	248.532	222.096	196.177	166.69	198.522	188.836	219.851	271.242	189.483	194.039	196.499	193.214	227.698	139.926	209.454	184.022	209.336	216.166	195.323	268.88	161.134	184.76	169.567	173.869	205.027	247.791
b1187	fadR	DNA-binding transcriptional dual regulator FadR	-0.977913	-0.6293	-0.222285	-0.70826	-0.715982	67.1018	80.8611	97.95	37.5061	33.174	54.1733	71.3675	66.5273	82.6377	48.2656	44.3946	49.9119	53.3277	70.8304	59.9687	47.1638	62.7514	47.9197	119.305	74.7245	121.049	58.1312	70.401	64.3141	84.6205	83.0327	72.7745	54.4891	49.723	42.158
b1188	ycgB	PF04293 family protein YcgB	-0.00929023	0.138641	-0.241958	-0.376376	0.167757	484.809	193.135	312.188	210.125	350.416	423.235	201.372	397.253	238.649	361.553	375.07	185.105	316.429	490.422	384.737	431.592	168.986	407.026	93.2485	493.768	110.067	270.597	155.5	110.916	168.241	343.985	359.527	410.248	263.151	305.851
b1189	dadA	D-amino acid dehydrogenase	-0.16955	0.488457	-0.544559	-0.00514529	0.811904	267.227	186.112	186.259	168.003	206.152	194.525	178.331	175.49	174.422	261.301	253.857	225.937	396.126	244.371	216.962	231.414	181.833	174.627	130.049	247.229	142.474	171.399	181.112	165.392	114.155	172.743	204.074	275.461	287.645	298.809
b1190	dadX	alanine racemase 2	0.378925	0.740364	-0.195638	0.448351	1.10219	163.649	104.36	125.454	136.122	186.779	188.748	96.5552	108.278	95.6674	187.338	168.528	146.149	278.991	161.744	124.548	204.957	140.528	148.113	73.8602	140.819	85.5186	153.35	125.261	131.003	60.6235	107.651	128.331	209.069	207.278	220.405
b1191	cvrA	putative K(+):H(+) antiporter	-0.79814	-0.900471	-0.404662	-0.830234	-1.03798	94.072	93.466	102.481	51.712	41.9958	73.0794	94.0704	101.163	103.739	53.033	42.9342	64.1959	100.664	90.8168	71.8505	63.0916	70.0731	65.7589	153.266	101.018	146.566	69.6427	77.8369	77.9732	107.695	100.724	104.693	56.1176	51.709	44.6619
b1192	ldcA	murein tetrapeptide carboxypeptidase	-0.127745	-0.0123404	0.188838	0.254194	0.204295	104.992	92.3856	90.3626	77.481	90.0838	95.7929	96.5552	83.4708	86.9041	92.6707	96.9688	75.0171	64.258	97.0321	102.545	99.1317	97.8405	103.759	73.3663	90.6036	71.7372	91.6709	97.3353	92.1144	75.2063	86.6211	97.7921	101.715	102.815	94.5836
b1193	emtA	lytic murein transglycosylase E	1.49242	1.00559	1.17576	0.961592	0.967837	27.4738	25.7596	34.3002	91.1914	80.57	74.5236	34.7719	30.1128	36.1688	61.2057	81.5303	60.156	34.0491	25.8611	29.2742	75.9149	68.968	56.5949	33.7254	27.8089	35.2381	55.0046	59.6604	73.7951	43.364	33.2957	28.9506	69.1454	65.2137	72.2049
b1194	ycgR	flagellar brake protein YcgR	0.40898	0.681627	0.324953	0.580378	0.395467	1.49638	1.45018	1.94842	2.32149	1.86489	2.31292	1.9036	1.28083	1.34592	1.81727	3.29491	2.15426	1.68852	1.48747	1.88013	1.80989	1.69073	2.8328	1.24698	1.41244	1.43067	1.99482	2.15668	1.96417	1.27689	1.33381	1.94894	1.62634	2.58879	1.78247
b1195	ymgE	PF04226 family protein YmgE	-0.975372	0.640412	-0.480227	-0.145348	0.307268	9.76945	4.3313	13.751	3.97334	3.94063	6.25168	3.48489	6.24218	5.15107	6.99333	11.0141	5.18421	8.48768	12.4556	7.71099	7.88407	3.34849	9.30869	3.09936	8.73334	2.93801	5.1214	5.62674	2.60696	4.32267	6.8416	8.419	9.26764	8.01717	6.94678
b1196	ycgY	uncharacterized protein YcgY	-1.29551	0.240111	0.0188865	0.0530275	0.583905	6.29476	3.34091	6.79592	1.99111	1.86489	2.83809	3.14604	4.93164	3.65207	6.17606	3.50353	4.17422	2.29098	4.53418	4.85057	3.9696	3.07219	4.78778	2.11143	4.29956	2.93801	3.27388	4.13957	2.28557	2.93822	4.17115	5.48591	8.14024	6.29597	4.44287
b1197	treA	periplasmic trehalase	1.15308	0.0133231	0.536455	0.694229	-0.0869617	52.7894	42.5962	32.8249	92.3477	87.6621	105.115	57.1359	93.8615	58.1925	64.4748	50.862	95.7939	64.8605	49.7472	47.5369	83.4738	76.2897	75.4116	39.9	50.5965	37.1761	82.149	64.4524	59.9753	59.0544	69.9308	81.5738	67.5169	67.5969	63.1282
b1198	dhaM	dihydroxyacetone kinase subunit M	0.674355	-0.724799	1.21869	1.02291	-0.761753	479.266	837.245	332.211	790.423	795.316	1045.43	698.689	942.721	793.278	554.021	463.528	455.636	483.741	376.719	494.973	798.877	1042.9	1312.8	709.72	623.585	549.563	1431.84	1001.86	1392.3	467.281	872.65	994.542	436.053	443.214	497.556
b1199	dhaL	dihydroxyacetone kinase subunit L	0.741131	-0.356438	1.25448	1.02704	-0.449475	259.285	467.562	198.588	490.776	483.955	572.121	345.722	463.904	365.833	307.749	288.072	322.318	222.274	218.9	296.834	494.898	554.828	711.026	371.723	316.52	278.35	736.884	478.05	754.823	270.875	402.401	441.568	247.526	241.437	327.447
b1200	dhaK	dihydroxyacetone kinase subunit K	0.0878869	-0.701464	0.580576	0.528185	-0.731046	298.748	598.743	238.317	388.856	368.406	449.888	374.976	456.696	367.217	261.437	236.749	239.067	275.032	257.654	337.43	339.939	373.166	588.107	386.048	296.62	304.944	502.959	390.637	530.653	371.662	430.357	511.876	259.677	257.193	274.708
b1201	dhaR	DNA-binding transcriptional dual regulator DhaR	-1.16911	-0.402397	-0.811115	-0.810542	-0.317842	30.4521	22.4283	20.8115	11.0763	11.8976	9.79657	24.0417	21.8751	20.487	23.475	13.9349	12.8312	26.045	24.7643	32.6847	14.3632	14.262	18.9614	21.1292	25.7467	23.5024	11.8009	17.5241	10.8024	22.7819	23.7822	26.8802	20.0406	21.9191	16.9624
b1202	ycgV	putative autotransporter adhesin YcgV	-0.105269	-0.570708	0.348059	0.283659	-0.419618	262.263	325.396	166.026	206.326	159.448	334.876	218.089	278.461	272.318	177.667	118.249	221.753	197.659	208.907	293.093	250.716	378.83	261.013	557.949	215.265	430.914	464.445	413.936	587.378	168.887	259.532	280.42	158.21	181.063	190.671
b1203	ychF	redox-responsive ATPase YchF	0.268122	0.223232	0.0996862	0.00134969	-0.111635	99.8632	108.412	80.5622	129.349	112.052	106.428	121.404	102.099	119.536	125.362	112.199	162.885	163.491	100.079	105.185	113.575	157.52	124.042	178.705	90.7067	175.313	128.621	160.127	156.393	192.238	110.905	118.237	126.643	142.8	120.562
b1204	pth	peptidyl-tRNA hydrolase	-0.790562	-0.571994	-0.524303	-0.491184	-0.638608	22.3445	24.4991	20.1792	19.1704	9.64891	9.92786	25.3971	24.777	27.636	16.2557	19.3592	16.7268	18.2991	21.9613	24.1034	12.4734	17.7157	14.5627	32.2435	19.3538	37.0685	16.4908	21.3246	25.265	34.4113	23.4484	20.7552	17.2848	17.8147	15.3975
b1205	ychH	stress-induced protein	-3.35245	-0.867382	-2.31303	-1.77146	-1.28964	190.95	167.205	263.397	19.666	17.6059	23.5822	52.7309	63.5318	106.506	49.4915	45.6463	26.9709	273.139	174.296	117.067	33.3956	26.4189	53.7846	52.7431	152.264	57.3099	22.1755	40.162	14.4984	90.8044	99.2223	121.688	51.1069	41.9114	34.4898
b1206	dauA	aerobic C4-dicarboxylate transporter DauA	0.841458	0.491764	0.123686	0.0730149	0.797427	209.812	197.997	170.557	309.732	385.704	340.915	163.534	160.606	221.929	284.866	326.459	156.537	288.286	237.546	253.817	358.972	283.095	207.373	194.141	268.264	217.841	257.38	221.761	236.419	123.662	158.056	169.394	265.439	225.417	293.175
b1207	prs	ribose-phosphate diphosphokinase	0.542319	0.296338	0.238421	0.54903	0.232797	694.697	905.402	691.452	1253.44	1129.86	953.918	778.996	640.546	886.1	916.481	900.603	1014.3	1246.28	674.443	675.73	998.245	1348.76	716.036	1028.95	503.77	1019.85	956.313	1392.16	1386.2	1037.4	610.612	648.523	795.821	880.264	1022.59
b1208	ispE	4-(cytidine 5'-diphospho)-2-C-methyl-D-erythritol kinase	0.603022	0.0974849	0.319088	0.390725	0.112971	190.04	211.412	187.945	309.732	278.457	307.042	244.519	208.253	231.5	218.803	227.778	285.526	263.241	184.533	184.837	264.079	306.027	219.103	261.938	169.174	266.184	291.204	324.541	298.448	289.703	197.111	195.102	242.14	242.364	252.956
b1209	lolB	outer membrane lipoprotein LolB	0.134919	-0.448544	-0.0998474	-0.146199	-0.67092	107.971	104.81	92.2594	103.911	105.306	125.727	128.068	112.303	114.693	70.7405	81.5303	107.914	73.0367	107.269	91.1033	93.3275	91.4858	68.447	114.983	103.802	114.05	97.6398	91.8823	111.237	167.595	108.402	119.531	79.4173	79.91	89.1063
b1210	hemA	glutamyl-tRNA reductase	-2.76188	-1.81005	-1.39006	-1.74887	-1.67726	211.467	200.338	246.958	32.8808	29.3684	34.8734	253.894	252.625	250.295	97.9829	65.0487	52.7976	186.471	211.222	201.67	53.9128	78.2238	96.5499	266.384	209.285	260.478	55.431	103.945	59.6539	235.156	252.856	224.691	87.5597	82.9552	52.3301
b1211	prfA	peptide chain release factor RF1	-0.526089	-1.66021	-0.917676	-0.813034	-1.70331	186.234	175.038	225.671	133.644	103.057	170.892	242.034	265.356	249.372	67.7439	75.8974	95.7939	183.545	200.986	188.248	104.801	122.016	76.3891	245.885	204.026	231.838	142.123	99.6486	146.269	195.376	248.266	245.913	73.4045	69.5829	68.762
b1212	prmC	protein-(glutamine-N(5)) methyltransferase	-0.273168	-0.957273	-0.433912	-0.489745	-0.983585	110.287	102.379	115.338	85.9055	90.7757	94.7426	131.57	138.42	150.9	57.2555	67.7609	91.754	102.385	108.122	106.946	79.0194	94.2487	61.7267	151.66	123.599	145.489	107.588	80.8112	111.237	99.2956	119.501	119.186	51.3575	54.0921	65.4756
b1213	ychQ	SirB family protein YchQ	-1.92378	-1.9053	-1.15559	-1.67934	-2.03612	20.359	19.1871	21.4438	3.97334	5.32446	6.77685	23.7028	27.0237	29.7116	5.08636	7.88472	8.50271	8.05736	20.0114	18.4926	5.72436	9.28878	5.88746	38.5416	23.0658	34.9151	10.2376	9.09679	10.8024	24.0741	27.1203	25.1549	6.01069	7.22277	5.38184
b1214	ychA	transglutaminase-like/TPR repeat-containing protein	-1.97638	-1.82391	-1.49113	-1.4517	-1.59343	178.126	190.884	186.575	37.6712	49.6069	53.9107	205.439	199.267	214.665	70.8767	57.3295	46.7377	133.885	172.103	191.328	48.7835	65.7906	62.3377	230.201	183.919	212.566	68.2215	93.039	67.8494	179.87	179.419	204.074	65.7632	68.1265	52.7996
b1215	kdsA	3-deoxy-D-manno-octulosonate 8-phosphate synthase	0.381694	0.257799	-0.28649	0.332514	0.472418	590.87	555.706	455.822	666.864	716.784	704.069	473.581	461.657	491.057	516.835	641.696	546.822	911.313	586.942	677.82	653.097	610.64	520.415	533.374	579.247	486.686	687.001	564.801	762.055	382.738	442.959	483.062	565.455	550.457	699.903
b1216	chaA	Na(+)/K(+):H(+) antiporter ChaA	0.523643	-0.0539614	0.136167	-0.402461	0.0893556	33.3477	32.3322	25.9752	39.1579	47.3582	45.2454	51.6014	46.9627	50.2363	43.7706	46.4808	53.0861	18.2991	33.2951	43.7963	37.1751	37.3325	30.3248	37.3066	48.0187	43.8515	43.4931	24.7946	29.4431	33.2114	47.8997	50.4312	44.7183	39.9254	55.3035
b1217	chaB	putative cation transport regulator ChaB	-2.46985	-0.634636	-1.14482	-0.677356	-0.652033	19.8626	15.3156	28.9258	2.81704	3.4217	5.33264	12.8597	21.6879	18.988	16.9368	11.64	5.90562	10.8114	25.7392	18.6026	8.69396	6.94029	9.30869	9.02698	17.8071	10.9054	6.68469	11.5754	5.33878	14.9368	18.7751	17.9084	13.2762	11.0624	8.51173
b1218	chaC	glutathione-specific gamma-glutamylcyclotransferase	-2.16507	-0.786887	-0.721737	-0.633139	-0.521571	55.6022	42.3261	64.1229	12.563	8.78402	14.7857	44.3726	57.1663	59.9221	42.5447	28.5389	22.4982	46.6146	49.1379	46.5467	25.2967	29.32	31.6688	38.912	47.5031	39.2218	24.7336	34.5438	21.7297	38.7492	52.2392	50.69	38.5802	34.2322	25.8826
b1219	ychN	DsrE/F sulfur relay family protein YchN	-0.302797	0.326513	0.052116	0.39832	0.491548	16.967	14.5053	30.8227	13.5541	13.6274	23.3197	16.0223	13.4502	15.2981	21.4318	21.4455	13.2641	26.9917	22.0832	15.5221	20.0324	17.7157	29.2251	14.5841	14.8169	11.1207	16.6329	20.8289	15.9447	18.444	14.8529	15.838	27.4314	23.9051	17.7449
b1220	ychO	putative invasin YchO	-1.50239	-0.970257	-0.416537	-1.42704	-1.0917	22.4272	19.6373	19.2308	6.61632	6.5353	8.48365	23.1381	27.3981	27.2901	17.7541	11.0141	10.9555	12.5328	19.7677	15.7422	10.7187	13.1569	12.119	39.9	26.5716	34.3768	9.52704	16.5326	11.4452	24.9971	27.0368	31.7975	15.0299	15.1667	9.1377
b1221	narL	DNA-binding transcriptional dual regulator NarL	-0.59984	-0.553903	-1.22721	-0.583549	-0.537584	183.338	168.465	226.409	116.3	133.847	131.373	165.003	193.089	155.743	79.8667	155.593	114.551	204.545	223.409	241.055	101.696	82.5063	101.56	114.613	164.122	104.899	97.6398	65.6091	92.7572	115.355	162.061	142.047	86.5576	86.3976	116.023
b1222	narX	sensor histidine kinase NarX	-1.42954	-1.09714	-1.71701	-1.33752	-1.08435	57.4223	62.1338	69.1811	22.4741	23.4872	24.1074	60.4114	55.8557	50.3516	26.6079	27.913	23.3639	77.7703	66.8088	71.3004	20.3024	19.926	25.4373	65.0923	61.0107	57.5252	21.8913	27.2733	23.4974	55.0857	57.4131	53.3643	26.304	26.8179	25.1001
b1223	narK	nitrate:nitrite antiporter NarK	1.20583	0.673026	-0.210597	0.455178	0.660328	45.0127	42.5061	28.2935	116.96	99.4246	50.7597	60.2985	27.0237	26.7136	47.7207	47.1067	86.9926	51.7786	50.6003	55.6781	41.3595	44.3779	50.8521	28.5387	35.6453	31.4698	40.2244	43.6321	47.2803	69.1147	31.6267	22.6531	65.3874	62.4333	67.1971
b1224	narG	nitrate reductase A subunit alpha	2.3645	-0.178385	0.891592	1.5992	0.143138	195.831	169.906	110.912	962.877	1001.68	490.063	683.102	532.894	399.503	441.782	340.02	645.8	307.048	215.732	230.714	539.442	380.073	478.383	107.45	154.636	94.778	351.888	334.455	394.865	635.445	383.792	305.869	414.132	496.703	552.486
b1225	narH	nitrate reductase A subunit beta	2.67048	-0.333888	1.257	1.77998	0.275812	86.5435	65.195	47.5781	442.046	571.309	255.575	381.866	264.888	205.786	230.926	181.88	263.595	142.577	88.1357	94.8438	300.929	199.516	277.63	47.3095	58.1236	43.3131	177.226	173.511	160.089	292.01	199.114	178.883	238.632	260.106	312.424
b1226	narJ	nitrate reductase 1 molybdenum cofactor assembly chaperone	2.72547	-0.307775	1.1839	1.88798	0.284303	33.4304	28.8208	28.1881	200.544	269.116	128.485	168.73	126.625	96.5899	110.242	96.7601	109.645	93.0039	36.4636	39.9457	151.64	92.591	140.659	19.0298	25.6436	18.9804	84.4229	72.7144	78.4553	123.57	84.201	74.6724	95.8274	110.362	137.776
b1227	narI	nitrate reductase A subunit gamma	2.84922	-0.136021	1.50932	2.19569	0.493315	25.2401	22.6084	23.3406	152.31	237.98	122.708	130.553	95.5465	89.9021	91.1723	107.817	88.5797	55.9958	32.3201	29.8243	134.767	84.7166	116.833	14.7076	18.4258	12.8434	77.4591	66.6005	66.5638	100.588	74.2703	65.6143	105.849	100.829	131.829
b1229	tpr	protamine-like protein	0.813234	1.44834	0.809876	1.25319	1.54554	1.16546	1.27011	1.42152	1.99111	2.21085	2.57551	1.2259	1.09361	1.23061	1.81727	4.12942	3.74138	1.51639	1.12187	1.22003	1.80989	2.24332	2.71061	1.37048	1.20622	1.53834	3.55811	3.64385	2.60696	1.0923	1.1669	1.2588	3.12954	2.85359	4.28638
b1232	purU	formyltetrahydrofolate deformylase	0.866	0.226052	0.8165	0.692503	0.358326	360.382	351.146	273.724	608.058	553.838	633.828	383.221	353.724	391.662	402.144	443.082	474.825	234.667	302.867	358.333	540.387	588.536	448.814	444.336	362.405	404.213	655.735	592.727	708.543	360.31	347.574	380.922	467.997	427.723	500.06
b1233	ychJ	NTF2-like domain-containing protein YchJ	-0.272165	-0.410011	0.311242	0.0837119	-0.377733	88.86	84.2824	80.2461	73.6817	62.4073	73.7358	96.5552	91.8021	98.0889	74.1458	74.6456	66.793	55.7376	81.433	85.1624	89.953	100.603	85.3088	106.462	88.7476	105.975	107.872	91.5518	119.754	96.619	85.8701	93.1336	75.1583	61.6389	75.3348
b1234	rssA	putative patatin-like phospholipase RssA	-1.88696	-1.3954	-1.4443	-1.37971	-1.47409	122.2	107.511	112.282	28.586	22.9682	40.9128	104.236	123.817	113.655	49.0828	34.7977	46.0163	135.778	115.556	111.126	42.5744	44.6542	45.9647	134.001	123.29	132.246	49.0357	53.3813	47.2803	108.064	125.76	113.234	46.3468	42.8382	35.7417
b1235	rssB	regulator of RpoS	-1.73823	-1.42401	-1.43605	-1.22901	-1.5995	206.255	160.902	205.543	49.5646	51.5096	70.5848	149.077	194.961	172.116	59.2987	63.3797	69.6787	177.95	197.451	171.965	62.9566	68.6917	70.6464	178.458	177.526	168.099	75.4695	78.3326	69.7777	148.028	176.749	166.633	55.366	54.6217	52.1736
b1236	galU	UTP--glucose-1-phosphate uridylyltransferase	0.616399	0.302498	0.212764	0.66687	0.484337	584.499	414.171	434.851	610.37	688.243	899.038	375.653	536.639	510.313	563.692	670.069	520.707	585.212	520.036	529.408	747.719	610.64	536.055	322.203	481.704	321.309	731.768	489.451	565.202	300.779	476.84	506.355	630.719	513.783	651.703
b1237	hns	DNA-binding transcriptional dual regulator H-NS	-0.802346	-0.102532	-0.998183	-0.146058	-0.609767	1317.91	1109.24	1964.66	694.285	618.705	1205.34	631.936	824.397	1103.45	652.229	1172.86	559.086	1893.75	1501.32	1339.57	811.16	826.977	732.165	652.297	1112.54	853.831	1100.28	651.717	614.536	837.113	1180.17	1377.4	879.625	656.906	688.01
b1238	tdk	thymidine/deoxyuridine kinase	-0.463614	-0.311041	0.224221	0.178201	-0.642174	16.2224	18.7369	17.8609	11.0763	10.3408	16.8863	14.328	16.9138	22.4472	11.7607	18.1075	13.4083	5.56146	17.6959	14.532	13.9582	17.5776	12.6077	19.4003	10.6924	20.1647	22.0334	20.3331	14.4984	24.4433	19.2759	17.8221	13.5267	14.1075	11.7981
b1241	adhE	fused acetaldehyde-CoA dehydrogenase and iron-dependent alcohol dehydrogenasealdehyde/alcohol dehydrogenase AdhE	1.07804	0.856626	1.53455	1.53968	0.782702	8290.78	24386.8	5407.96	44268.1	20911.6	15225	22155.8	6943.15	7476.61	15023.4	6344.95	44862.6	9916.5	5492.26	6887.69	15184.8	30571.8	18835.6	22262	5846.78	16866.7	23004.5	45724.4	62028.7	18738.4	5788.94	6128.75	9880.46	24897	17961.7
b1242	ychE	MarC family putative inner membrane protein YchE	-1.38244	0.0630898	0.217401	-0.233576	0.431202	23.8337	21.1678	26.1859	9.58966	7.91913	9.79657	19.8626	19.3476	21.5247	24.9733	21.0283	17.4483	14.0819	22.5707	21.463	15.983	20.8931	30.6913	26.4393	19.9725	22.9641	13.5063	28.4299	17.0696	18.7209	15.1867	17.3908	24.425	24.9643	19.7793
b1243	oppA	oligopeptide ABC transporter periplasmic binding protein	0.87258	0.239801	0.265672	0.198514	0.762248	13473.6	15327.3	6450.6	25001.4	22153.3	17388.5	21903.6	13139.6	11613.2	13072.6	11401.5	30619.1	13370	10474.6	12589.2	13866.9	16088	13845.6	21198.1	13265.5	17230.4	17349.8	17973.1	23996.9	17456.1	9270.2	12737.4	18492	26076.5	22367
b1244	oppB	murein tripeptide ABC transporter/oligopeptide ABC transporter inner membrane subunit OppB	0.896011	-0.134901	1.04372	0.346108	-0.459138	1692.18	2394.94	741.403	4004.44	2395.54	2585.49	3301.04	2388.35	2449.09	1402.49	734.952	5274.54	740.732	1200.79	1239.56	2039.63	3135.12	1383.17	4706.17	1678.93	3903.18	3464.97	3646.7	5966.02	2993.06	1663.18	2282.26	1129.66	2061	1856.55
b1245	oppC	murein tripeptide ABC transporter/oligopeptide ABC transporter inner membrane subunit OppC	1.28957	0.160813	0.892778	0.676087	0.255617	1576.52	2433.12	781.237	5141.25	3450.19	3120.11	3242.42	1968.5	2086.45	1901.16	941.911	5314.8	2045.91	1039.93	1200.51	2617.76	3658.01	1682.9	4157.62	1526.74	3346.54	3557.77	4599.48	6272.31	2790.29	1329.96	1801.14	1590.14	2958.54	2520.56
b1246	oppD	murein tripeptide ABC transporter/oligopeptide ABC transporter ATP binding subunit OppD	1.57909	0.730428	1.16397	1.13888	1.18549	1696.73	2669.82	831.081	6414.67	5236.71	3878.19	3246.49	1770.8	2057.97	3140.01	1513.34	7085.44	2844.68	1040.66	1304.8	3805.59	5120.84	2703.28	4053.88	1598.5	3332.97	4783.25	7149.47	7853.87	2515.15	1168.48	1612.82	2742.22	5087.12	4216.96
b1247	oppF	murein tripeptide ABC transporter/oligopeptide ABC transporter ATP binding subunit OppF	1.65574	0.96072	1.4502	1.31556	1.4946	2511.46	3949.13	1445.55	10259.9	8598.71	6052.52	4421.95	2135.88	2438.48	4686.56	2656.21	10166.6	3341.37	1513.14	2005.72	6132.41	7885.42	4727.42	5316.34	2285.53	4253.09	7221.27	10598.9	11686.8	3479.19	1455.56	1926.66	4426.32	7811.37	7096.76
b1248	yciU	DUF440 domain-containing protein YciU	0.261984	0.552446	-0.25061	0.0348101	0.495739	56.9259	38.9948	63.3852	54.5202	61.1964	75.3113	46.0668	38.0697	37.2065	56.4383	82.5734	38.9464	48.0777	76.3145	78.3414	64.0365	39.2665	67.103	28.7857	56.2676	32.5464	44.7722	33.8829	41.8167	40.6874	52.3226	48.6196	81.7974	54.6217	63.2847
b1249	clsA	cardiolipin synthase A	0.0622898	0.117832	-0.714835	-0.471449	0.386583	289.73	221.046	273.935	253.569	310.977	254.788	262.591	216.21	212.82	252.447	310.186	187.846	285.618	338.209	365.374	224.935	162.079	215.682	165.121	338.277	184.68	190.3	144.594	161.374	175.348	241.423	232.801	276.087	266.461	306.633
b1250	kch	K(+) channel Kch	-1.50497	-0.907836	-0.396987	-0.641146	-0.911409	39.4698	30.6215	42.2037	13.3889	10.3408	15.836	35.3366	43.3119	42.1648	24.0198	24.3663	16.0054	23.8934	30.4921	28.174	16.5229	20.6168	25.5595	28.9092	28.5307	33.9461	20.6122	23.9684	14.0163	39.5799	43.9775	42.5809	22.2954	23.1107	21.6572
b1251	yciI	protein YciI	-0.135693	0.818569	0.573342	0.633853	0.633034	15.1469	17.8365	34.7217	20.3267	19.1627	22.138	15.6834	15.7904	13.3379	25.9268	29.1647	23.941	15.3729	20.6208	14.862	16.3879	30.4252	28.8585	20.0178	13.2702	22.3181	30.4183	31.4043	24.4616	20.0131	19.1924	17.6496	30.8136	31.3195	26.0391
b1252	tonB	Ton complex subunit TonB	0.299478	1.43185	2.04692	1.31061	1.68851	13.4096	14.0551	16.0694	20.4919	14.4923	18.5931	16.1352	14.3863	13.6838	58.0728	32.92	28.2695	10.6393	12.8212	13.8719	39.4698	47.6934	67.103	18.4124	15.4356	17.1501	32.1237	58.5037	35.871	18.3517	13.6012	12.7324	54.1133	54.4893	35.4287
b1253	yciA	acyl-CoA thioesterase YciA	0.360735	0.051876	1.21075	0.42231	-0.0306571	6.21203	7.12238	8.48201	7.11187	8.61104	12.2911	5.29208	7.17829	6.53476	6.31227	7.0502	6.33847	3.06557	6.84967	5.40065	11.5286	14.1239	9.79744	10.8794	7.90845	11.8744	17.0593	13.2278	10.8024	8.75289	6.42434	6.86619	7.63917	7.61997	6.32081
b1254	yciB	inner membrane protein	0.998174	0.8125	0.943914	0.80643	1.02854	166.958	171.977	170.452	321.626	345.227	350.631	162.631	156.019	160.47	279.554	324.999	236.903	103.073	175.393	202.44	325.226	303.955	295.958	181.669	174.124	181.773	302.715	317.601	319.82	135.014	141.782	156.626	295.879	268.976	319.309
b1255	yciC	putative inner membrane protein	0.259052	0.26776	0.342217	0.151707	0.260317	102.924	112.283	119.869	124.063	139.902	137.019	115.079	94.4232	107.659	130.538	138.486	112.819	79.2334	118.846	115.087	130.987	142.462	123.553	145.239	105.555	142.69	144.254	147.073	145.787	114.525	112.408	112.285	137.166	132.605	136.524
b1256	ompW	outer membrane protein W	0.171382	0.497673	1	0.628327	-0.0705972	252.667	438.48	247.906	408.513	315.82	333.169	405.359	289.695	297.917	386.616	380.702	634.691	157.553	246.442	241.385	339.534	481.887	469.341	452.61	264.861	434.36	484.768	559.678	736.022	554.132	351.496	328.557	363.899	383.899	427.447
b1257	yciE	DUF892 domain-containing protein YciE	0.664731	-0.445402	0.226471	0.577963	-0.313018	4.06104	3.79109	4.47755	5.6252	6.88126	7.03944	5.29208	6.05496	6.41945	3.86045	5.58981	3.59709	3.49589	3.43736	4.4105	4.77949	4.31551	4.17685	2.97587	2.856	2.39967	4.12658	2.98289	5.17809	4.04578	6.17399	8.9366	4.63275	4.30998	6.4773
b1258	yciF	DUF892 domain-containing protein YciF	0.0709558	-0.214077	0.074442	0.211286	-0.835858	1.74458	1.72028	2.0538	1.66074	1.69191	2.44421	1.79065	2.02971	1.80715	1.40864	1	2.44283	1.77459	1.97494	1.88013	2.34982	1.96702	1.61093	1.98794	1.41244	1.323	1.99482	1.99144	1.48209	2.75363	2.41867	4.4507	2.12741	1.7944	1.46948
b1259	yciG	stress-induced bacterial acidophilic repeat motifs-containing protein YciG	0.0422882	-0.288251	0.46122	0.542448	-0.321391	1.49638	1.45018	2.58071	1.99111	1.51893	2.18163	1.56475	2.02971	2.03777	1.13621	2.04314	1.43285	1.60246	1.60934	1.33005	2.07985	1.82888	2.34405	1.74095	1.20622	1.969	3.70023	1.49572	1.96417	2.84593	2.16832	3.07042	2.62848	2.05919	1.78247
b1260	trpA	tryptophan synthase subunit alpha	1.12388	1.03808	0.213797	0.490002	1.47925	270.454	168.645	163.918	466.989	531.87	315.313	203.97	184.476	152.975	376.4	307.474	427.933	312.126	250.586	293.753	389.072	278.674	325.528	167.591	300.95	150.98	270.739	282.9	316.446	148.028	142.367	153.176	393.337	377.411	465.945
b1261	trpB	tryptophan synthase subunit beta	1.18659	0.721532	0.102509	0.530141	1.27944	249.357	177.289	128.405	443.202	492.258	327.917	235.483	213.964	163.353	338.806	270.13	401.529	326.241	237.424	277.141	347.363	278.95	276.409	169.69	284.556	148.611	278.129	288.849	303.59	167.318	150.461	183.714	414.382	390.387	412.58
b1262	trpC	fused indole-3-glycerol phosphate synthase/phosphoribosylanthranilate isomerase	0.522301	0.28362	-0.135386	-0.208919	0.61727	155.458	108.502	104.167	183.365	228.293	117.062	153.595	139.169	114.693	148.926	157.471	189.578	121.578	142.489	176.806	161.088	117.595	122.698	116.959	171.546	115.665	131.037	101.301	117.344	105.387	111.406	129.797	155.83	167.161	208.668
b1263	trpD	anthranilate synthase subunit TrpD	1.66769	0.616523	0.425571	0.448469	1.13185	69.4183	42.7763	41.1499	180.722	205.287	101.176	94.861	85.2494	57.7313	101.116	93.0048	170.532	76.4793	68.0275	81.3119	122.079	87.4796	93.7396	39.5295	84.4169	39.4371	72.9114	72.5492	77.4911	67.0842	58.6649	63.4576	121.131	131.149	162.346
b1264	trpE	anthranilate synthase subunit TrpE	1.60427	0.297712	0.104724	0.0811943	1.00054	59.5733	40.7054	28.1881	131.992	182.108	76.493	99.379	80.6625	54.0414	77.4149	82.7821	127.536	66.2375	57.3031	77.4613	95.2172	56.2585	64.6592	34.9603	79.6738	35.7764	53.2992	48.0936	57.7256	69.1147	49.7356	55.0897	101.715	107.581	138.715
b1265	trpL	trp operon leader peptide	-0.480382	-0.56841	-1.14394	-0.798614	-0.378969	3.151	2.26049	3.52913	1.33037	3.4217	1.65646	4.61438	4.46359	1.92246	1.95348	2.87765	2.58711	1.77459	3.6811	6.06075	2.07985	1.27629	1.85531	2.23492	4.29956	2.50734	1.56847	1.8262	1.80348	2.93822	3.25319	2.89788	1.7516	2.98599	2.25195
b1266	rnm	RNase AM	-0.724017	-0.382925	-0.319718	-0.243981	-0.623449	33.1822	39.2649	55.2709	29.5771	21.9304	25.8142	38.7251	42.6566	38.129	25.3819	30.2079	36.0608	40.504	43.2882	31.4745	27.0515	33.8788	31.4245	53.3606	31.1085	50.5268	32.5501	38.1791	43.263	51.4861	43.2264	41.8908	28.8093	33.0406	26.8216
b1267	yciO	putative RNA-binding protein YciO	0.321151	0.185175	-0.39733	-0.14777	0.0232874	130.722	122.007	155.172	169.82	171.384	168.397	124.68	138.326	128.53	109.561	199.405	136.193	170.549	159.55	150.622	137.197	107.787	120.01	94.9774	145.149	97.7927	116.541	85.4379	103.042	111.571	129.515	129.797	126.518	111.686	138.715
b1268	yciQ	DUF2207 domain-containing protein YciQ	-1.43898	-0.469045	-0.663363	-0.963113	-0.555615	23.5027	22.8785	25.5536	9.42447	7.57317	9.53399	19.7496	23.6537	20.7176	16.8006	13.5177	16.0054	10.0369	24.6424	22.4532	10.0438	11.2228	14.8071	27.9212	23.5813	25.9788	10.664	15.7064	13.3736	20.936	24.3664	23.257	17.9111	14.9019	13.8325
b1269	rluB	23S rRNA pseudouridine(2605) synthase	0.687116	0.754127	1.11877	0.330212	0.584796	55.3541	100.399	81.616	149.667	109.803	122.708	69.7862	89.181	85.751	155.873	126.594	130.278	77.426	62.0559	72.4005	142.191	165.67	152.267	157.958	63.8978	180.589	180.21	162.44	163.303	128.554	80.9464	77.1741	146.185	151.008	132.768
b1270	btuR	cobinamide/cobalamin adenosyltransferase	0.46838	0.43995	0.0348255	0.226773	0.594645	77.6913	64.4747	78.2438	86.8966	118.452	99.6004	70.0121	72.0503	61.8823	91.0361	110.321	75.3057	89.8194	87.4045	91.8734	103.991	73.6649	98.0162	66.2037	92.5627	63.8775	92.8078	78.9936	88.7398	53.2397	64.59	67.0809	94.7	78.0564	106.477
b1271	yciK	putative oxidoreductase	0.202576	0.151983	0.0899777	0.191151	0.510238	100.939	86.9835	112.809	97.3033	130.388	118.375	98.3624	89.2746	81.9458	100.435	114.702	84.3955	71.4875	100.323	121.248	111.955	91.0714	108.891	74.6012	100.502	66.4616	100.198	90.0647	85.5259	78.9904	83.3665	84.6794	120.505	107.184	124.161
b1272	sohB	S49 peptidase family protein	0.466186	0.922579	0.146329	0.763989	0.913216	244.89	235.361	216.608	320.8	321.183	320.696	174.49	175.209	174.307	347.796	326.459	319	423.581	285.318	299.364	370.04	357.279	388.576	208.837	247.436	203.952	346.061	381.219	393.901	183.839	206.624	222.362	384.944	386.15	383.003
b1273	yciN	protein YciN	-0.353848	0.667369	0.863086	0.404011	0.46744	34.5887	26.8401	56.0086	24.7867	27.6386	39.4686	30.2539	30.3937	26.9442	45.5413	60.2503	33.3194	15.2008	36.5855	28.8341	40.1447	43.5491	62.9486	33.7254	35.5422	33.6231	43.351	53.5465	39.2456	33.6729	39.4711	42.4946	60.3767	61.1093	38.4021
b1274	topA	DNA topoisomerase 1	0.549676	0.782586	0.162014	0.130963	0.620346	527.415	668.7	476.055	1035.89	839.772	571.989	632.613	521.006	551.247	827.126	863.05	1242.55	643.908	531.614	622.152	671.049	799.209	541.065	886.684	532.847	861.798	668.241	840.753	989.118	700.699	486.854	493.932	743.585	910.848	930.42
b1275	cysB	DNA-binding transcriptional dual regulator CysB	-0.288461	-0.0640817	0.174674	0.0246868	-0.0767902	232.315	278.938	181.517	177.749	162.389	227.085	176.072	196.739	207.17	184.614	175.83	194.339	156.692	200.742	234.784	217.376	259.334	191.733	289.477	197.427	281.15	257.238	233.659	290.413	161.78	208.293	232.024	195.916	184.77	190.202
b1276	acnA	aconitate hydratase 1	0.0179914	0.316369	-0.419947	-0.15965	0.621436	487.125	309.01	324.412	332.528	410.094	391.988	322.002	384.615	310.37	430.749	392.803	442.794	606.039	491.519	422.912	453.864	287.93	394.685	275.646	527.176	254.341	307.121	344.866	294.43	241.801	300.674	356.508	457.725	453.541	471.735
b1277	ribA	GTP cyclohydrolase 2	0.0860429	0.0858949	-0.11404	0.0292154	0.199688	66.8536	68.5263	76.8739	78.9677	74.1698	72.1603	88.9876	66.2465	63.612	71.9664	102.602	57.7032	69.5941	68.1493	76.3611	58.3672	63.4421	76.0226	75.8361	63.6916	74.9672	75.0432	80.8112	63.0285	94.127	66.1755	71.9118	95.5768	87.3244	83.7855
b1278	pgpB	phosphatidylglycerophosphatase B	-0.900507	-0.589082	-0.271358	-0.642919	-0.430693	51.383	42.5962	45.6813	24.2912	23.6602	26.8645	49.4553	46.4011	39.628	36.1427	28.5389	25.3838	30.4343	49.2598	55.348	33.2606	34.984	43.6431	57.6828	52.7618	54.2952	35.5345	41.6492	28.3183	46.779	46.3976	49.9136	36.4507	37.4098	32.2989
b1279	lapA	lipopolysaccharide assembly protein A	-2.70504	-1.36155	-1.72341	-1.82624	-1.0273	108.384	94.2763	131.25	15.3712	15.0112	20.8251	85.938	70.927	79.2938	36.0065	31.6683	24.2296	80.2662	110.438	106.396	24.8918	28.7674	36.3119	98.0647	103.802	101.238	24.1651	36.5267	24.783	85.1743	85.7032	80.9699	45.3446	44.8242	33.3943
b1280	lapB	lipopolysaccharide assembly protein B	-1.24405	-0.939258	-1.14377	-1.18885	-0.918948	136.927	130.56	156.436	62.7795	58.0828	58.1121	115.87	106.124	113.886	60.3884	54.6173	60.156	124.762	134.324	137.97	55.8026	68.2772	55.6174	144.498	138.241	150.226	66.2319	60.9823	62.7071	100.495	106.149	100.208	53.487	58.1965	50.6087
b1281	pyrF	orotidine-5'-phosphate decarboxylase	-0.083774	0.572447	0.620088	0.494028	0.245927	30.3694	35.7535	27.872	32.7157	28.8495	27.1271	25.0582	33.8573	32.7096	40.6377	36.4667	59.146	29.3155	25.6174	27.1839	35.0154	62.3369	28.8585	51.8787	27.3965	53.8645	51.4517	60.8171	75.2414	42.5334	29.0397	25.845	29.9368	37.0126	48.5743
b1282	yciH	putative translation factor	0.140845	0.484541	0.877998	0.698015	0.303664	4.88834	9.28322	6.26902	7.60743	6.70828	8.22107	5.06618	6.14857	7.2266	6.17606	8.09334	11.5327	3.66803	5.75286	5.95073	8.82894	12.1898	7.23152	8.40952	4.40267	10.7977	8.10587	15.3759	14.8198	11.6141	5.92363	6.17605	7.26337	9.73836	12.2676
b1283	osmB	osmotically-inducible lipoprotein OsmB	-0.567535	-1.39105	0.292156	0.234203	-1.39101	93.0792	58.6224	141.472	26.1082	41.131	130.585	79.6128	152.274	103.854	40.9101	55.6605	31.4437	44.3769	91.0605	62.7191	77.5346	59.0214	106.08	30.7616	80.3956	34.8074	95.2238	44.293	32.175	71.5144	128.681	154.47	60.2514	34.2322	40.7495
b1284	yciT	DNA-binding transcriptional dual regulator YciT	-1.08519	-0.94545	-0.59707	-0.511328	-0.983501	195.003	182.511	228.411	87.3921	69.8453	128.353	175.507	193.089	204.287	94.5776	119.083	83.8184	137.241	200.864	172.295	108.58	136.936	91.9068	185.991	175.67	187.372	137.006	111.876	136.306	190.115	214.469	195.533	107.602	93.812	102.095
b1285	pdeR	cyclic di-GMP phosphodiesterase PdeR	-0.740522	-1.31485	-1.13655	-0.779439	-1.42527	42.1171	28.8208	32.0872	23.4653	18.8168	19.3809	36.805	55.8557	38.3596	15.0298	14.5608	23.0753	28.4548	40.4853	37.4154	14.4982	16.7487	17.1286	24.2165	37.6045	25.0097	21.0385	15.2107	14.3377	34.5036	42.5588	43.6161	18.788	12.7835	13.363
b1286	rnb	RNase II	0.57657	-0.417657	0.685736	0.389046	-0.524021	406.546	621.701	321.04	868.225	559.374	584.593	651.589	535.141	573.386	393.563	276.597	647.532	445.011	323.951	315.866	547.406	793.96	403.605	678.6	357.352	669.828	612.389	768.047	853.33	692.854	466.408	500.661	310.16	437.256	406.946
b1287	yciW	putative peroxidase YciW	-0.763854	-1.35007	0.577644	-0.588235	-2.68183	65.7781	151.088	59.0646	75.4988	18.1248	68.878	40.0805	106.78	96.8205	29.0597	19.3592	47.1705	36.0286	50.1128	39.7257	52.2931	81.4011	54.1512	148.326	69.9814	143.874	83.9965	82.7941	74.1165	137.137	81.7809	101.76	19.0385	17.4175	13.5195
b1288	fabI	enoyl-[acyl-carrier-protein] reductase	0.933226	0.450414	0.557661	0.60439	0.492067	1059.7	918.007	1055.33	1824.32	1940.43	2026.97	1083.96	1117.59	1117.75	1451.93	1699.86	1383.81	1240.34	1137.18	1184.66	1939.61	1590.79	1712.71	941.144	1148.52	868.043	1519.52	1405.71	1571.48	949.345	1148.87	1095.65	1480.28	1348.16	1663.6
b1289	ycjD	DUF559 domain-containing protein YcjD	-0.586812	-1.29244	-0.252489	-0.828852	-0.815056	9.43853	9.91347	11.6434	7.27706	6.18935	7.17073	12.4079	10.7355	10.2246	4.67772	4.33804	4.60707	5.56146	7.45901	8.70114	4.77949	7.07844	6.37621	14.8311	8.52711	11.8744	7.11105	5.29626	7.42783	10.968	11.5983	11.8697	5.25909	8.14957	6.16431
b1290	sapF	putrescine ABC exporter ATP binding protein SapF	-0.37731	-1.15899	-0.746153	-0.83571	-1.02969	39.5525	38.6346	36.1971	29.0816	26.6008	32.3788	40.0805	45.4649	40.8964	14.0764	20.1938	22.3539	43.4302	29.8827	31.0344	23.137	23.656	15.418	38.1711	30.7991	43.6361	23.1703	18.5155	21.4083	35.4265	41.2236	39.4753	18.2869	18.3443	20.2488
b1291	sapD	putrescine ABC exporter ATP binding protein SapD	-1.99465	-3.02997	-2.26495	-2.07985	-2.74306	66.9363	69.5167	73.0802	17.023	16.568	18.987	89.1006	97.1379	76.5264	6.99333	12.0573	13.1198	77.6842	59.3748	53.0377	13.1484	15.5054	10.8971	78.1825	60.5982	77.3359	17.3435	17.0283	16.7482	63.7615	67.5942	64.4066	7.76444	10.93	10.5462
b1292	sapC	putrescine ABC exporter membrane protein SapC	-0.4742	-1.20912	-0.960609	-1.08573	-1.52733	30.6176	29.9012	32.298	19.9964	22.4493	24.37	31.4964	35.4486	30.8646	8.62787	16.2298	17.4483	32.586	31.3452	25.2036	16.9278	17.8538	11.0193	38.4181	28.4276	39.3295	19.9016	12.7321	17.391	31.827	32.7115	30.9348	11.8983	11.4596	9.76368
b1293	sapB	putrescine ABC exporter membrane subunit SapB	-0.0812073	-0.717399	-0.654625	-0.699086	-0.984798	42.0344	40.1652	45.4705	44.1135	34.2118	42.357	46.6316	43.4055	43.3178	16.9368	30.4165	33.7522	38.6106	43.4101	37.4154	28.1313	27.8004	19.9389	43.8517	41.2133	46.8662	27.1496	20.3331	33.7819	41.0566	38.9704	36.8873	15.6563	20.1979	23.2222
b1294	sapA	putative periplasmic binding protein SapA	-0.905325	-1.24657	-1.17994	-1.40091	-1.57896	72.3138	74.6487	66.4412	42.9572	36.6335	34.3482	80.2905	84.3133	78.256	32.1925	26.4526	43.7078	78.1145	61.3247	64.2593	30.0211	37.7469	22.1383	97.6942	65.5476	91.871	31.4131	31.7347	33.4605	85.4512	75.689	78.4682	25.5524	29.8631	24.7871
b1295	ymjA	DUF2543 domain-containing protein YmjA	-1.25225	-0.261624	-0.104932	-0.813404	-0.320614	19.5317	24.139	34.6163	9.25929	9.47593	14.1292	22.7992	23.1857	21.986	19.1162	23.7404	13.8412	11.8442	20.0114	23.6633	11.6636	20.7549	19.2058	43.1108	20.6942	40.6215	18.6226	21.1594	19.6407	27.1199	22.0297	17.9947	18.0364	18.6091	17.1189
b1296	puuP	putrescine:H(+) symporter PuuP	0.082121	-0.29423	0.161305	-0.146086	-0.0508178	5.21926	6.58217	5.10984	6.94669	6.01637	4.93876	6.42157	5.86774	5.15107	3.99666	2.87765	7.34845	6.85244	6.24033	4.63054	7.6141	4.72995	7.47589	8.28602	5.33067	9.18269	5.40564	7.60962	7.58852	6.99926	4.58841	4.9683	4.25695	6.03118	5.69483
b1297	puuA	glutamate-putrescine ligase	-0.191456	0.272001	0.201798	0.547824	0.468763	15.3124	16.9362	12.6972	19.8312	9.99487	9.53399	19.5237	9.0505	11.493	16.9368	10.3882	21.0553	19.9344	13.6743	13.2118	13.9582	19.0972	20.7942	17.9184	11.7236	15.6427	12.3694	33.3872	20.4442	15.029	12.1825	11.8697	15.1552	18.2119	20.7183
b1298	puuD	gamma-glutamyl-gamma-aminobutyrate hydrolase	-0.478822	-0.300457	-0.528254	0.108301	-0.16236	7.61845	9.82343	7.00668	6.94669	6.70828	3.88843	8.79351	7.92717	6.99599	7.53818	5.38118	6.33847	7.54097	7.82461	8.15106	3.83462	5.97327	6.4984	5.32222	8.93956	4.66068	4.83717	9.09679	6.46365	8.29141	7.75956	8.07393	5.50962	7.22277	8.82471
b1299	puuR	DNA-binding transcriptional repressor PuuR	-0.901991	-0.537557	-0.338006	-0.539076	-0.231704	32.024	30.0813	29.5581	16.1971	18.9897	13.8666	28.7856	21.4071	22.9084	16.6644	19.5679	14.1297	14.5983	33.9044	29.4942	17.8727	19.3735	24.4598	24.4635	28.84	27.8091	15.6381	22.1508	18.0337	22.8742	25.5347	22.9119	18.1616	21.3895	21.1878
b1300	puuC	gamma-glutamyl-gamma-aminobutyraldehyde dehydrogenase	1.65201	0.942449	0.904173	1.0814	1.74261	11.5068	10.1836	7.74435	29.7423	39.5741	23.1884	12.7467	12.046	8.37968	19.9335	22.9059	20.911	17.7827	10.262	14.752	28.8062	19.3735	31.9132	11.1263	10.6924	7.46002	18.3383	24.2989	19.3193	6.0763	10.1797	10.9208	24.425	33.4378	33.0813
b1301	puuB	gamma-glutamylputrescine oxidase	1.30247	0.697884	0.655219	0.83066	1.89916	9.93491	7.57256	4.68831	19.666	23.3142	11.766	9.01941	8.48883	6.30414	13.5315	10.3882	14.7069	14.168	9.16516	12.1116	21.9222	14.8146	19.0836	7.91555	8.73334	6.06035	10.0955	13.0626	17.2303	3.76889	5.42292	6.77992	15.7815	25.8911	17.9014
b1302	puuE	4-aminobutyrate aminotransferase PuuE	1.15435	0.6625	0.49454	0.591577	1.67518	10.1831	6.58217	5.95288	16.3623	19.6817	14.5231	7.09927	10.9227	8.03376	14.3488	12.4745	14.4183	10.6393	10.7494	10.3514	15.713	10.5321	18.4727	7.29809	9.45511	5.52202	9.52704	13.5583	10.481	5.06104	7.25885	7.90139	18.1616	23.5079	22.9092
b1303	pspF	DNA-binding transcriptional dual regulator PspF	-0.604646	0.01489	-1.23144	-0.831094	-0.154665	28.2184	23.1486	25.1321	18.1793	17.6059	14.5231	23.1381	16.3521	14.491	16.2557	22.28	16.0054	33.1024	29.1515	31.0344	13.1484	11.7754	14.8071	15.819	23.0658	16.3964	9.66916	11.2449	10.1597	23.2434	19.5262	20.3239	17.7858	20.9923	17.9014
b1304	pspA	phage shock protein A	-0.643024	0.210442	-0.305904	0.187119	0.796532	11.5895	16.5761	18.7039	11.2415	7.4002	11.3721	24.2676	14.4799	10.4552	22.1129	16.6471	18.1697	20.709	15.9898	12.7717	10.1788	15.6435	14.1962	23.846	13.8889	20.5954	15.7802	27.9342	22.6939	15.1213	8.67753	10.2306	22.2954	21.2571	15.554
b1305	pspB	phage shock protein B	-0.327263	-0.0912497	-0.202676	0.0502563	0.415195	7.12207	8.02273	11.0111	6.61632	6.5353	7.6959	8.90646	8.30161	7.80314	6.99333	9.13648	7.34845	10.1229	6.84967	9.47125	7.07418	8.18361	7.72026	8.77999	6.87734	9.07503	7.82163	8.27059	9.51687	5.33793	5.75673	6.69365	7.8897	8.41436	7.41627
b1306	pspC	phage shock protein C	0.268456	0.53011	0.430817	0.63076	0.620763	7.61845	8.83305	11.2219	10.4156	12.0706	10.8469	9.92301	6.99107	6.99599	12.1694	14.1435	8.21415	6.50818	8.31209	8.81115	12.3385	9.84136	9.67525	8.40952	6.98045	8.75203	10.5219	10.9144	15.9447	5.89171	6.59124	7.55632	10.7709	12.7835	7.25977
b1307	pspD	phage shock protein D	0.518613	0.272311	0.617915	0.588416	0.159832	2.48915	3.16084	3.21299	3.47779	4.80552	4.41359	3.03309	2.87221	1.92246	3.86045	3.29491	2.29855	3.06557	2.34055	2.10016	3.83462	4.72995	2.95499	1.61746	3.26845	2.50734	4.41082	2.65241	4.05322	2.56904	2.83593	2.89788	3.88115	2.98599	2.40845
b1308	pspE	thiosulfate sulfurtransferase PspE	-0.665956	-0.190567	-0.203293	0.228639	-0.307175	14.7333	22.4283	25.7644	12.3978	11.0327	16.2299	20.5403	16.4457	16.6818	16.1195	18.942	11.9655	16.3196	18.9146	16.8423	12.6084	16.4724	16.1511	15.819	16.2604	14.889	15.0696	20.0027	19.9621	17.7979	16.6889	15.6655	15.531	11.3272	13.676
b1309	ycjM	glucosylglycerate phosphorylase	0.0772796	0.836232	0.790896	0.213657	0.640757	2.0755	3.16084	2.15918	3.14741	2.21085	2.44421	1.6777	1.9361	1.46123	3.45182	2.87765	2.7314	1.68852	1.48747	2.10016	3.15971	3.62478	2.34405	3.09936	2.03111	3.47634	2.27906	3.80909	3.89252	2.01526	2.08487	2.38028	4.13168	3.25079	2.72144
b1310	ycjN	putative ABC transporter periplasmic binding protein YcjN	0.0045619	0.348623	0.293558	0.688875	0.0805077	1.08273	1.81032	1.63228	1.49556	1.51893	1.52517	1.11295	1.09361	1.69184	1.68106	1.41726	1.8657	1.86065	1.3656	1.44006	1.94487	1.55259	2.22187	1.74095	1.30933	1.10767	2.42117	2.15668	2.12487	1.73837	1.25035	1.5176	1.50107	1.7944	1.46948
b1312	ycjP	putative ABC transporter membrane subunit YcjP	-0.0835137	0.00342653	-0.311843	0.0414968	0.238393	2.65461	2.71067	1.73766	1.66074	2.72978	2.31292	1.79065	2.12333	1.80715	1.40864	2.46039	1.8657	2.80737	2.34055	2.21018	2.34982	1.96702	1.61093	2.23492	2.34044	1.969	2.13694	1.99144	2.60696	2.56904	1.91797	2.20774	2.50321	2.98599	2.40845
b1313	ycjQ	D-guloside 3-dehydrogenase	0.804004	0.211501	0.0424497	0.00869058	0.54042	5.79838	4.69144	3.84527	10.4156	7.57317	7.03944	4.72733	5.86774	7.1113	7.40196	7.0502	6.0499	9.60653	4.89978	5.95073	7.88407	7.90731	5.27653	6.31015	4.712	5.09135	5.26352	4.96577	5.98157	4.59956	3.33664	4.53696	5.25909	4.83958	8.04224
b1314	ycjR	3-dehydro-D-guloside 4-epimerase	0.332505	0.609436	-0.206176	-0.277962	0.377637	4.47469	3.61102	3.00223	3.47779	5.15148	5.33264	3.82374	5.02525	2.96023	6.03984	6.21569	5.76134	7.36884	4.0467	4.08045	5.18443	4.31551	3.93248	3.46984	4.19645	4.98368	3.70023	3.64385	3.08904	2.66133	4.42151	3.32922	4.25695	4.04519	5.22535
b1315	ycjS	D-glucoside 3-dehydrogenase	-0.998907	-0.663295	-0.763927	-0.650287	-0.913677	5.21926	4.69144	3.42375	2.32149	2.03787	2.31292	4.84028	4.83803	4.1133	3.17939	3.08628	2.44283	3.58196	4.65604	4.96058	2.75476	2.7959	2.22187	3.84031	5.12445	4.44534	1.99482	2.81765	3.73183	4.41497	3.7539	5.05457	3.12954	1.7944	2.09546
b1316	ycjT	kojibiose phosphorylase	-1.09176	-0.912728	-1.08364	-0.854741	-1.0085	10.4313	8.65298	9.74657	4.96446	4.80552	3.75713	8.68056	8.58244	9.30214	5.35878	3.71216	5.03992	10.209	9.7745	9.58127	4.64451	5.00624	4.29904	10.3854	8.11467	9.61336	4.55293	6.61818	4.37461	7.46075	10.3466	11.6109	4.25695	5.76638	4.59937
b1317	ycjU	beta-phosphoglucomutase	-0.350309	-0.375997	-0.110463	0.272725	0.423424	2.40642	3.07081	3.31837	2.32149	1.34596	3.23197	2.69424	3.52748	2.499	2.0897	2.04314	2.58711	2.54918	2.94989	1.99015	2.34982	2.24332	2.34405	1.37048	2.75289	2.18434	2.84753	2.48717	2.28557	1.83067	2.16832	2.03521	2.25267	3.11839	2.72144
b1320	ycjW	DNA-binding transcriptional repressor YcjW	-0.388143	-0.111898	0.361005	-0.622349	-0.421804	3.39919	4.87151	4.16141	3.97334	2.5568	2.96938	4.27553	3.62109	4.45922	3.45182	3.08628	4.89564	2.29098	3.31549	2.65024	2.75476	4.03922	3.81029	7.1746	3.16533	8.75203	3.70023	5.13101	3.57113	6.81467	4.67186	4.9683	5.38436	4.17758	2.72144
b1321	ycjX	DUF463 domain-containing protein YcjX	-0.591889	-0.0628574	-0.631561	-0.727186	0.321378	137.009	113.184	100.163	74.3425	88.181	69.9284	130.214	106.873	90.7092	116.372	102.81	94.6396	124.762	115.069	138.08	96.2971	66.4813	81.1544	95.1009	193.302	97.5773	67.2267	83.7855	82.1513	78.4367	83.8672	96.4118	95.201	111.421	116.649
b1322	ycjF	DUF697 domain-containing inner membrane protein YcjF	0.210174	0.250619	-0.748021	-0.597003	0.558263	52.0448	44.9371	44.5221	53.1987	55.1422	55.3549	52.392	42.9375	42.9719	49.6277	64.4228	50.489	98.0817	56.3281	62.6091	49.7284	42.4439	37.0451	50.3968	78.952	53.3262	44.4879	31.7347	44.5485	35.1497	39.2207	41.2006	49.4785	54.7541	65.9451
b1323	tyrR	DNA-binding transcriptional dual regulator TyrR	-0.576865	-1.06788	-1.42858	-1.15341	-0.95425	393.474	395.894	325.782	264.967	274.998	207.654	405.924	348.388	344.155	152.876	191.06	180.055	538.736	360.633	403.439	169.457	159.454	155.077	367.03	363.126	320.34	159.887	137.984	174.391	327.175	352.497	332.698	155.455	175.9	191.141
b1324	tpx	lipid hydroperoxide peroxidase	-1.24547	-0.43982	-0.930775	-0.454137	-0.468042	1033.4	771.43	1618.8	405.21	434.483	604.287	685.474	832.916	746.809	470.931	746.427	452.606	1331.74	1266.84	823.701	539.847	517.253	738.152	499.907	1064.8	584.771	573.875	486.973	508.155	609.325	923.472	901.028	602.283	520.403	636.836
b1325	ycjG	L-Ala-D/L-Glu epimerase	-0.373178	-0.413992	-0.717459	-0.571505	-0.0730182	152.976	127.139	137.151	93.1736	122.431	106.559	125.922	121.757	119.651	82.0461	104.062	89.5897	149.205	157.601	153.813	100.077	90.1044	89.9519	124.862	145.974	113.189	102.614	71.723	84.0797	90.8044	112.575	114.183	97.5811	106.125	98.1829
b1326	mpaA	murein tripeptide amidase A	-1.21213	-1.02306	-1.25311	-0.910372	-0.722974	94.982	79.6906	97.0016	39.8187	37.8444	39.5999	77.8056	80.288	72.1447	39.548	36.6753	37.0707	107.033	89.2325	90.4432	43.7892	36.6417	39.8553	63.6104	80.4987	63.2315	38.3769	37.3529	34.5854	61.8233	73.2689	66.5632	45.4699	39.3958	37.3067
b1327	ycjY	putative hydrolase YcjY	0.388675	-0.243229	0.327312	0.245551	0.198877	8.03211	7.48252	6.26902	7.27706	9.47593	11.766	6.98632	12.1396	8.84091	8.21924	7.0502	8.35843	6.07786	8.31209	8.04104	8.82894	9.15063	10.164	7.42158	8.93956	7.89069	8.95857	11.0797	8.71339	7.27615	6.17399	8.9366	9.14238	6.16358	10.3897
b1328	pgrR	DNA-binding transcriptional repressor PgrR	-1.61262	-0.381619	-0.113621	-0.26416	-0.321764	15.4779	16.5761	16.0694	3.80816	5.15148	6.77685	16.587	16.5393	15.4134	14.485	12.6832	10.0898	13.9959	15.746	17.7225	10.8537	12.4661	20.5499	17.7949	16.9822	17.1501	12.0852	20.9941	10.1597	10.968	17.1061	17.132	11.6477	13.9751	10.5462
b1329	mppA	murein tripeptide ABC transporter periplasmic binding protein	-0.203228	-0.109572	-0.85087	-0.463896	-0.0631121	64.0408	50.6993	49.1588	51.2165	48.396	42.7509	50.246	55.7621	58.8843	47.8569	52.3224	52.6533	85.344	61.5685	70.3102	37.715	41.8913	40.8328	47.0625	60.392	42.2365	38.8032	32.8914	36.8351	42.9948	60.0001	59.7481	54.6144	46.0158	55.147
b1330	ynaI	small conductance mechanosensitive channel YnaI	-0.117928	0.513227	-0.0859359	0.0560699	0.704266	29.2939	26.4799	25.9752	25.4475	25.9089	23.9761	22.4604	16.4457	19.1033	25.1095	22.4887	35.1951	23.6352	24.8862	27.5139	22.3271	24.4849	24.8264	24.4635	21.9316	29.6394	28.4287	27.6037	23.0153	23.5203	17.273	17.2183	31.8158	31.1871	31.5164
b1332	ynaJ	DUF2534 domain-containing protein YnaJ	-1.29712	1.63374	1.04834	0.657292	1.32453	69.6665	57.0018	106.591	28.4208	34.3848	32.1162	42.1136	37.6017	47.6995	151.106	154.55	89.734	56.4261	65.4682	48.9671	93.4625	108.616	151.29	67.9326	64.104	69.0456	86.5547	155.335	75.2414	57.8546	60.3339	58.9717	168.733	144.389	130.577
b1333	uspE	universal stress protein E	0.594491	0.885649	0.247039	0.273582	0.967812	1607.88	1047.48	1240.48	1463.72	2284.66	2134.1	885.959	1233.85	1067.25	2110.24	2955.17	822.98	1308.16	1812.33	2018.48	2295.15	1161.43	2642.19	562.765	1781.32	570.236	1583.48	1000.71	938.659	572.684	1271.96	1238.85	2286.75	1584.5	2159.68
b1334	fnr	DNA-binding transcriptional dual regulator FNR	-0.0503963	0.902736	0.640508	0.71216	1.14926	507.064	496.103	672.905	522.161	502.983	593.39	569.362	533.737	560.702	1190.95	882.035	1037.67	755.707	529.176	452.177	748.529	938.323	1021.01	580.548	543.571	620.085	704.907	1296.32	856.222	470.881	515.895	485.305	1036.96	1168.89	1059.21
b1335	ogt	methylated-DNA--[protein]-cysteine S-methyltransferase	-1.8407	-1.10097	-1.06601	-1.06186	-1.02382	34.2577	29.0009	42.0984	11.4067	9.12998	8.87753	30.5928	33.7636	31.0952	16.2557	16.8557	11.3884	29.2294	32.442	33.7848	10.3137	16.1961	19.0836	39.159	28.5307	36.6378	15.496	19.1765	15.3019	26.0123	33.0453	28.7781	15.6563	17.1527	10.3897
b1336	abgT	p-aminobenzoyl glutamate:H(+) symporter	0.496259	-0.153176	0.310522	-0.00677479	0.462974	5.88111	4.96154	5.8475	7.27706	8.43806	7.82719	7.32517	7.83356	6.76537	5.76742	5.58981	8.35843	4.61474	5.99659	6.17076	7.20916	6.24956	7.3537	5.81619	5.64	6.27568	4.41082	6.45294	6.78504	6.1686	5.42292	5.05457	7.1381	8.54676	7.25977
b1337	abgB	p-aminobenzoyl-glutamate hydrolase subunit B	0.317518	0.290688	0.0510128	0.0619451	0.429265	5.88111	5.77186	5.21522	8.59854	7.74615	4.67618	4.61438	4.65081	5.84291	5.22257	4.7553	8.50271	5.2172	5.63099	6.06075	7.47912	5.00624	5.03216	5.32222	6.568	5.19901	6.40046	5.29626	6.14226	4.59956	5.33947	5.2271	7.26337	5.89878	7.25977
b1338	abgA	p-aminobenzoyl-glutamate hydrolase subunit A	0.53908	0.329042	0.126133	0.324075	0.656318	4.06104	4.78147	4.05603	6.45113	7.74615	4.54489	5.17913	5.68052	4.34392	5.35878	5.38118	8.35843	5.30327	4.29044	5.0706	6.53425	4.31551	5.15434	4.0873	4.09333	4.98368	6.68469	3.97433	5.82087	4.13808	3.83735	4.01936	6.01069	5.63398	7.25977
b1339	abgR	putative LysR-type DNA-binding transcriptional regulator AbgR	-0.211614	-0.291006	-0.0900885	-0.283278	-0.0256811	6.37749	8.2028	8.69277	7.44224	6.5353	6.12039	9.58416	8.48883	6.76537	6.44848	6.21569	7.63702	6.33605	7.21527	7.49096	5.72436	5.83512	8.20901	9.64444	6.15556	9.39803	4.69505	7.9401	8.07061	8.75289	7.59266	6.52112	7.1381	7.75237	7.57276
b1340	smrA	DNA endonuclease SmrA	0.047762	0.693068	0.435312	0.7386	0.811833	11.1759	12.3444	14.4887	14.5452	13.1085	11.6347	10.1489	9.9866	9.87867	17.073	17.8988	13.5526	10.6393	11.8463	11.8916	11.2586	14.6765	20.5499	10.3854	9.04267	11.1207	14.2169	20.1679	16.5875	11.2449	10.2631	8.59153	18.6627	17.6823	16.4929
b1341	dgcM	diguanylate cyclase DgcM	-0.0390301	0.595209	0.0563224	-0.164558	-0.592965	39.8007	32.6023	35.7755	47.7476	22.2763	35.2672	32.7388	35.5422	30.634	29.1959	18.5247	101.709	33.1024	35.0012	24.8735	30.9659	36.3654	29.3473	44.2222	34.2018	43.3131	33.4028	39.5011	35.7103	83.6052	31.6267	34.4718	33.6948	37.0126	28.543
b1342	zntB	Zn(2(+)):H(+) symporter	0.116591	-0.0959578	-0.350267	-0.0313536	0.00277317	47.5774	34.5831	37.6724	36.0194	45.1095	48.7903	44.3726	45.7458	37.7831	41.8636	41.891	35.9165	36.0286	50.7222	47.2068	36.5002	35.8129	32.7685	27.4273	40.5947	30.2854	35.5345	30.4128	30.2466	43.9178	38.8869	38.4401	43.7162	38.7338	39.0281
b1343	dbpA	ATP-dependent RNA helicase DbpA	-0.241736	-0.0279837	0.27598	-0.101236	-0.930464	33.8441	41.9659	34.8271	33.3764	24.0061	36.1863	37.5956	50.5199	51.2741	36.96	24.1577	75.5943	37.3196	31.8326	30.2643	38.255	52.5286	29.5917	79.5409	29.2525	64.8465	48.7514	56.5208	56.6007	67.4534	43.143	41.0281	22.546	28.9363	28.0735
b1344	ttcA	tRNA cytosine(32) 2-sulfurtransferase TtcA	-0.264513	-0.178732	-0.293502	-0.252436	-0.20006	64.0408	66.7256	60.8561	49.5646	49.088	60.8692	65.6071	67.8378	73.9896	65.7007	55.2432	62.3203	72.8646	66.9306	63.1592	46.7588	58.3307	60.5049	91.5196	61.4231	80.0276	60.4051	75.193	59.9753	77.9752	65.0072	64.5791	60.8778	61.3741	58.4334
[truncated: 2,826 more rows]
