# Supplementary material for: Genome-wide characterization of hypothiocyanite stress response in Escherichia coli
Source: J Bacteriol. 2025 Apr 29;207(5):e00524-24. doi: 10.1128/jb.00524-24 (PMC12096828; doi:10.1128/jb.00524-24)
Supplement: Table S1 — Two-way ANOVA analysis of gene expression and 43 protein abundance data in Figures 1, 4, 8, and 9 complete results. [file jb.00524-24-s0003.xlsx]

## Sheet: Sheet1
Supplemental Table 1. ANOVA analysis of data, complete results (GraphPad Prism v10).
All CPM values from Figures 1 and 4 were log10-transformed before statistical analysis.
Figure 1B (rclABC)
Table Analyzed	Fig 1 (rclABC) log transform
Two-way ANOVA	Ordinary
Alpha	0.05
Source of Variation	% of total variation	P value	P value summary	Significant?
Interaction	1.434	0.0405	*	Yes
Gene	28.75	<0.0001	****	Yes
Treatment	67.79	<0.0001	****	Yes
ANOVA table	SS	DF	MS	F (DFn, DFd)	P value
Interaction	0.1584	2	0.07921	F (2, 12) = 4.240	P=0.0405
Gene	3.175	2	1.588	F (2, 12) = 84.98	P<0.0001
Treatment	7.487	1	7.487	F (1, 12) = 400.8	P<0.0001
Residual	0.2242	12	0.01868
Difference between column means
Mean of without HOSCN	0.3858
Mean of with HOSCN	1.676
Difference between means	-1.29
SE of difference	0.06443
95% CI of difference	-1.430 to -1.149
Data summary
Number of columns (Treatment)	2
Number of rows (Gene)	3
Number of values	18
Compare cell means with others in its row and its column
Number of families	5
Number of comparisons per row family	1
Number of comparisons per column family	3
Alpha	0.05
Šídák's multiple comparisons test	Mean Diff.	95.00% CI of diff.	Below threshold?	Summary	Adjusted P Value
rclA
without HOSCN vs. with HOSCN	-1.513	-1.757 to -1.270	Yes	****	<0.0001
rclB
without HOSCN vs. with HOSCN	-1.054	-1.297 to -0.8111	Yes	****	<0.0001
rclC
without HOSCN vs. with HOSCN	-1.302	-1.545 to -1.059	Yes	****	<0.0001
without HOSCN
rclA vs. rclB	0.7303	0.4212 to 1.039	Yes	****	<0.0001
rclA vs. rclC	0.6947	0.3856 to 1.004	Yes	***	0.0001
rclB vs. rclC	-0.03559	-0.3448 to 0.2736	No	ns	0.9853
with HOSCN
rclA vs. rclB	1.189	0.8803 to 1.499	Yes	****	<0.0001
rclA vs. rclC	0.9063	0.5971 to 1.215	Yes	****	<0.0001
rclB vs. rclC	-0.2831	-0.5923 to 0.02602	No	ns	0.0762
Test details	Mean 1	Mean 2	Mean Diff.	SE of diff.	N1	N2	t	DF
rclA
without HOSCN vs. with HOSCN	0.8609	2.374	-1.513	0.1116	3	3	13.56	12
rclB
without HOSCN vs. with HOSCN	0.1305	1.185	-1.054	0.1116	3	3	9.447	12
rclC
without HOSCN vs. with HOSCN	0.1661	1.468	-1.302	0.1116	3	3	11.67	12
without HOSCN
rclA vs. rclB	0.8609	0.1305	0.7303	0.1116	3	3	6.544	12
rclA vs. rclC	0.8609	0.1661	0.6947	0.1116	3	3	6.225	12
rclB vs. rclC	0.1305	0.1661	-0.03559	0.1116	3	3	0.3189	12
with HOSCN
rclA vs. rclB	2.374	1.185	1.189	0.1116	3	3	10.66	12
rclA vs. rclC	2.374	1.468	0.9063	0.1116	3	3	8.121	12
rclB vs. rclC	1.185	1.468	-0.2831	0.1116	3	3	2.537	12
Figure 1B (cynTSX)
Table Analyzed	Fig 1 (cynTSX) log transform
Two-way ANOVA	Ordinary
Alpha	0.05
Source of Variation	% of total variation	P value	P value summary	Significant?
Interaction	4.385	<0.0001	****	Yes
Gene	0.1325	0.2537	ns	No
Treatment	94.97	<0.0001	****	Yes
ANOVA table	SS	DF	MS	F (DFn, DFd)	P value
Interaction	0.3719	2	0.186	F (2, 12) = 50.99	P<0.0001
Gene	0.01124	2	0.00562	F (2, 12) = 1.541	P=0.2537
Treatment	8.054	1	8.054	F (1, 12) = 2208	P<0.0001
Residual	0.04377	12	0.003647
Difference between column means
Mean of without HOSCN	0.7402
Mean of with HOSCN	2.078
Difference between means	-1.338
SE of difference	0.02847
95% CI of difference	-1.400 to -1.276
Data summary
Number of columns (Treatment)	2
Number of rows (Gene)	3
Number of values	18
Compare cell means with others in its row and its column
Number of families	5
Number of comparisons per row family	1
Number of comparisons per column family	3
Alpha	0.05
Šídák's multiple comparisons test	Mean Diff.	95.00% CI of diff.	Below threshold?	Summary	Adjusted P Value
cynT
without HOSCN vs. with HOSCN	-1.742	-1.849 to -1.634	Yes	****	<0.0001
cynS
without HOSCN vs. with HOSCN	-1.177	-1.284 to -1.069	Yes	****	<0.0001
cynX
without HOSCN vs. with HOSCN	-1.095	-1.203 to -0.9877	Yes	****	<0.0001
without HOSCN
cynT vs. cynS	-0.2509	-0.3875 to -0.1143	Yes	***	0.0008
cynT vs. cynX	-0.262	-0.3986 to -0.1254	Yes	***	0.0006
cynS vs. cynX	-0.01113	-0.1477 to 0.1255	No	ns	0.9947
with HOSCN
cynT vs. cynS	0.3142	0.1776 to 0.4508	Yes	***	0.0001
cynT vs. cynX	0.3844	0.2478 to 0.5210	Yes	****	<0.0001
cynS vs. cynX	0.07028	-0.06632 to 0.2069	No	ns	0.4478
Test details	Mean 1	Mean 2	Mean Diff.	SE of diff.	N1	N2	t	DF
cynT
without HOSCN vs. with HOSCN	0.5692	2.311	-1.742	0.04931	3	3	35.32	12
cynS
without HOSCN vs. with HOSCN	0.8201	1.997	-1.177	0.04931	3	3	23.86	12
cynX
without HOSCN vs. with HOSCN	0.8312	1.926	-1.095	0.04931	3	3	22.21	12
without HOSCN
cynT vs. cynS	0.5692	0.8201	-0.2509	0.04931	3	3	5.088	12
cynT vs. cynX	0.5692	0.8312	-0.262	0.04931	3	3	5.314	12
cynS vs. cynX	0.8201	0.8312	-0.01113	0.04931	3	3	0.2257	12
with HOSCN
cynT vs. cynS	2.311	1.997	0.3142	0.04931	3	3	6.371	12
cynT vs. cynX	2.311	1.926	0.3844	0.04931	3	3	7.796	12
cynS vs. cynX	1.997	1.926	0.07028	0.04931	3	3	1.425	12
Figure 1B (zinc)
Table Analyzed	Fig 1 (zinc) log transform
Two-way ANOVA	Ordinary
Alpha	0.05
Source of Variation	% of total variation	P value	P value summary	Significant?
Interaction	0.09064	0.6948	ns	No
Gene	2.748	0.0554	ns	No
Treatment	92.78	<0.0001	****	Yes
ANOVA table	SS	DF	MS	F (DFn, DFd)	P value
Interaction	0.003524	1	0.003524	F (1, 8) = 0.1656	P=0.6948
Gene	0.1068	1	0.1068	F (1, 8) = 5.020	P=0.0554
Treatment	3.607	1	3.607	F (1, 8) = 169.5	P<0.0001
Residual	0.1703	8	0.02128
Difference between column means
Mean of without HOSCN	0.1507
Mean of with HOSCN	1.247
Difference between means	-1.097
SE of difference	0.08423
95% CI of difference	-1.291 to -0.9023
Difference between row means
Mean of ykgM	0.6046
Mean of zinT	0.7933
Difference between means	-0.1887
SE of difference	0.08423
95% CI of difference	-0.3830 to 0.005522
Interaction CI
Mean diff, A1 - B1	-1.131
Mean diff, A2 - B2	-1.062
(A1 -B1) - (A2 - B2)	-0.06855
95% CI of difference	-0.4570 to 0.3199
(B1 - A1) - (B2 - A2)	0.06855
95% CI of difference	-0.3199 to 0.4570
Data summary
Number of columns (Treatment)	2
Number of rows (Gene)	2
Number of values	12
Compare cell means with others in its row and its column
Number of families	4
Number of comparisons per row family	1
Number of comparisons per column family	1
Alpha	0.05
Uncorrected Fisher's LSD	Mean Diff.	95.00% CI of diff.	Below threshold?	Summary	Individual P Value
ykgM
without HOSCN vs. with HOSCN	-1.131	-1.406 to -0.8561	Yes	****	<0.0001
zinT
without HOSCN vs. with HOSCN	-1.062	-1.337 to -0.7876	Yes	****	<0.0001
without HOSCN
ykgM vs. zinT	-0.223	-0.4977 to 0.05170	No	ns	0.0981
with HOSCN
ykgM vs. zinT	-0.1544	-0.4291 to 0.1203	No	ns	0.2309
Test details	Mean 1	Mean 2	Mean Diff.	SE of diff.	N1	N2	t	DF
ykgM
without HOSCN vs. with HOSCN	0.03919	1.17	-1.131	0.1191	3	3	9.493	8
zinT
without HOSCN vs. with HOSCN	0.2622	1.324	-1.062	0.1191	3	3	8.918	8
without HOSCN
ykgM vs. zinT	0.03919	0.2622	-0.223	0.1191	3	3	1.872	8
with HOSCN
ykgM vs. zinT	1.17	1.324	-0.1544	0.1191	3	3	1.297	8
Figure 1B (marAB)
Table Analyzed	Fig 1 (marAB) log transform
Two-way ANOVA	Ordinary
Alpha	0.05
Source of Variation	% of total variation	P value	P value summary	Significant?
Interaction	1.158	0.0034	**	Yes
Gene	10.32	<0.0001	****	Yes
Treatment	87.97	<0.0001	****	Yes
ANOVA table	SS	DF	MS	F (DFn, DFd)	P value
Interaction	0.112	1	0.112	F (1, 8) = 16.91	P=0.0034
Gene	0.9978	1	0.9978	F (1, 8) = 150.7	P<0.0001
Treatment	8.506	1	8.506	F (1, 8) = 1285	P<0.0001
Residual	0.05298	8	0.006622
Difference between column means
Mean of without HOSCN	0.3437
Mean of with HOSCN	2.028
Difference between means	-1.684
SE of difference	0.04698
95% CI of difference	-1.792 to -1.576
Difference between row means
Mean of marA	1.474
Mean of marB	0.8973
Difference between means	0.5767
SE of difference	0.04698
95% CI of difference	0.4684 to 0.6851
Interaction CI
Mean diff, A1 - B1	-1.877
Mean diff, A2 - B2	-1.491
(A1 -B1) - (A2 - B2)	-0.3864
95% CI of difference	-0.6031 to -0.1697
(B1 - A1) - (B2 - A2)	0.3864
95% CI of difference	0.1697 to 0.6031
Data summary
Number of columns (Treatment)	2
Number of rows (Gene)	2
Number of values	12
Compare cell means with others in its row and its column
Number of families	4
Number of comparisons per row family	1
Number of comparisons per column family	1
Alpha	0.05
Uncorrected Fisher's LSD	Mean Diff.	95.00% CI of diff.	Below threshold?	Summary	Individual P Value
marA
without HOSCN vs. with HOSCN	-1.877	-2.030 to -1.724	Yes	****	<0.0001
marB
without HOSCN vs. with HOSCN	-1.491	-1.644 to -1.337	Yes	****	<0.0001
without HOSCN
marA vs. marB	0.3835	0.2303 to 0.5368	Yes	***	0.0004
with HOSCN
marA vs. marB	0.7699	0.6167 to 0.9231	Yes	****	<0.0001
Test details	Mean 1	Mean 2	Mean Diff.	SE of diff.	N1	N2	t	DF
marA
without HOSCN vs. with HOSCN	0.5354	2.413	-1.877	0.06644	3	3	28.25	8
marB
without HOSCN vs. with HOSCN	0.1519	1.643	-1.491	0.06644	3	3	22.44	8
without HOSCN
marA vs. marB	0.5354	0.1519	0.3835	0.06644	3	3	5.772	8
with HOSCN
marA vs. marB	2.413	1.643	0.7699	0.06644	3	3	11.59	8
Figure 1B (gadABC)
Table Analyzed	Fig 1 (gadABC) log transform
Two-way ANOVA	Ordinary
Alpha	0.05
Source of Variation	% of total variation	P value	P value summary	Significant?
Interaction	0.03136	0.9809	ns	No
Gene	16.96	0.0023	**	Yes
Treatment	73.28	<0.0001	****	Yes
ANOVA table	SS	DF	MS	F (DFn, DFd)	P value
Interaction	0.002432	2	0.001216	F (2, 12) = 0.01935	P=0.9809
Gene	1.316	2	0.6578	F (2, 12) = 10.47	P=0.0023
Treatment	5.683	1	5.683	F (1, 12) = 90.42	P<0.0001
Residual	0.7542	12	0.06285
Difference between column means
Mean of without HOSCN	2.667
Mean of with HOSCN	3.791
Difference between means	-1.124
SE of difference	0.1182
95% CI of difference	-1.381 to -0.8663
Data summary
Number of columns (Treatment)	2
Number of rows (Gene)	3
Number of values	18
Compare cell means with others in its row and its column
Number of families	5
Number of comparisons per row family	1
Number of comparisons per column family	3
Alpha	0.05
Šídák's multiple comparisons test	Mean Diff.	95.00% CI of diff.	Below threshold?	Summary	Adjusted P Value
gadA
without HOSCN vs. with HOSCN	-1.126	-1.572 to -0.6799	Yes	***	0.0001
gadB
without HOSCN vs. with HOSCN	-1.151	-1.597 to -0.7051	Yes	***	0.0001
gadC
without HOSCN vs. with HOSCN	-1.094	-1.540 to -0.6483	Yes	***	0.0002
without HOSCN
gadA vs. gadB	-0.4686	-1.036 to 0.09848	No	ns	0.118
gadA vs. gadC	-0.6504	-1.217 to -0.08331	Yes	*	0.0237
gadB vs. gadC	-0.1818	-0.7489 to 0.3853	No	ns	0.7752
with HOSCN
gadA vs. gadB	-0.4939	-1.061 to 0.07321	No	ns	0.0951
gadA vs. gadC	-0.6188	-1.186 to -0.05175	Yes	*	0.0315
gadB vs. gadC	-0.125	-0.6920 to 0.4421	No	ns	0.9106
Test details	Mean 1	Mean 2	Mean Diff.	SE of diff.	N1	N2	t	DF
gadA
without HOSCN vs. with HOSCN	2.294	3.42	-1.126	0.2047	3	3	5.5	12
gadB
without HOSCN vs. with HOSCN	2.763	3.914	-1.151	0.2047	3	3	5.624	12
gadC
without HOSCN vs. with HOSCN	2.945	4.039	-1.094	0.2047	3	3	5.346	12
without HOSCN
gadA vs. gadB	2.294	2.763	-0.4686	0.2047	3	3	2.289	12
gadA vs. gadC	2.294	2.945	-0.6504	0.2047	3	3	3.177	12
gadB vs. gadC	2.763	2.945	-0.1818	0.2047	3	3	0.8881	12
with HOSCN
gadA vs. gadB	3.42	3.914	-0.4939	0.2047	3	3	2.413	12
gadA vs. gadC	3.42	4.039	-0.6188	0.2047	3	3	3.023	12
gadB vs. gadC	3.914	4.039	-0.125	0.2047	3	3	0.6105	12
Figure 1B (other stress responses)
Table Analyzed	Fig 1 (other) log transform
Two-way ANOVA	Ordinary
Alpha	0.05
Source of Variation	% of total variation	P value	P value summary	Significant?
Interaction	0.3156	0.4445	ns	No
Gene	44.49	<0.0001	****	Yes
Treatment	53.67	<0.0001	****	Yes
ANOVA table	SS	DF	MS	F (DFn, DFd)	P value
Interaction	0.08396	5	0.01679	F (5, 24) = 0.9899	P=0.4445
Gene	11.84	5	2.367	F (5, 24) = 139.6	P<0.0001
Treatment	14.28	1	14.28	F (1, 24) = 841.8	P<0.0001
Residual	0.4071	24	0.01696
Difference between column means
Mean of without HOSCN	2.635
Mean of with HOSCN	1.375
Difference between means	1.26
SE of difference	0.04341
95% CI of difference	1.170 to 1.349
Data summary
Number of columns (Treatment)	2
Number of rows (Gene)	6
Number of values	36
Compare cell means with others in its row and its column
Number of families	8
Number of comparisons per row family	1
Number of comparisons per column family	15
Alpha	0.05
Šídák's multiple comparisons test	Mean Diff.	95.00% CI of diff.	Below threshold?	Summary	Adjusted P Value
cspA
without HOSCN vs. with HOSCN	1.334	1.114 to 1.553	Yes	****	<0.0001
cspB
without HOSCN vs. with HOSCN	1.141	0.9212 to 1.360	Yes	****	<0.0001
cspG
without HOSCN vs. with HOSCN	1.18	0.9610 to 1.400	Yes	****	<0.0001
cspI
without HOSCN vs. with HOSCN	1.415	1.195 to 1.634	Yes	****	<0.0001
cusF
without HOSCN vs. with HOSCN	1.297	1.078 to 1.516	Yes	****	<0.0001
uspC
without HOSCN vs. with HOSCN	1.191	0.9718 to 1.411	Yes	****	<0.0001
without HOSCN
cspA vs. cspB	0.9994	0.6539 to 1.345	Yes	****	<0.0001
cspA vs. cspG	1.217	0.8719 to 1.563	Yes	****	<0.0001
cspA vs. cspI	1.532	1.186 to 1.877	Yes	****	<0.0001
cspA vs. cusF	1.087	0.7420 to 1.433	Yes	****	<0.0001
cspA vs. uspC	1.878	1.533 to 2.224	Yes	****	<0.0001
cspB vs. cspG	0.218	-0.1275 to 0.5635	No	ns	0.5472
cspB vs. cspI	0.5324	0.1870 to 0.8779	Yes	***	0.0006
cspB vs. cusF	0.08809	-0.2574 to 0.4336	No	ns	0.9997
cspB vs. uspC	0.879	0.5336 to 1.224	Yes	****	<0.0001
cspG vs. cspI	0.3145	-0.03101 to 0.6599	No	ns	0.0983
cspG vs. cusF	-0.1299	-0.4754 to 0.2156	No	ns	0.9816
cspG vs. uspC	0.661	0.3156 to 1.006	Yes	****	<0.0001
cspI vs. cusF	-0.4444	-0.7898 to -0.09890	Yes	**	0.005
cspI vs. uspC	0.3466	0.001109 to 0.6920	Yes	*	0.0488
cusF vs. uspC	0.7909	0.4455 to 1.136	Yes	****	<0.0001
with HOSCN
cspA vs. cspB	0.8064	0.4609 to 1.152	Yes	****	<0.0001
cspA vs. cspG	1.064	0.7187 to 1.410	Yes	****	<0.0001
cspA vs. cspI	1.613	1.267 to 1.958	Yes	****	<0.0001
cspA vs. cusF	1.051	0.7053 to 1.396	Yes	****	<0.0001
cspA vs. uspC	1.736	1.391 to 2.082	Yes	****	<0.0001
cspB vs. cspG	0.2578	-0.08763 to 0.6033	No	ns	0.2971
cspB vs. cspI	0.8064	0.4609 to 1.152	Yes	****	<0.0001
cspB vs. cusF	0.2444	-0.1010 to 0.5899	No	ns	0.372
cspB vs. uspC	0.9297	0.5842 to 1.275	Yes	****	<0.0001
cspG vs. cspI	0.5485	0.2031 to 0.8940	Yes	***	0.0004
cspG vs. cusF	-0.01339	-0.3589 to 0.3321	No	ns	>0.9999
cspG vs. uspC	0.6719	0.3264 to 1.017	Yes	****	<0.0001
cspI vs. cusF	-0.5619	-0.9074 to -0.2165	Yes	***	0.0003
cspI vs. uspC	0.1233	-0.2221 to 0.4688	No	ns	0.9885
cusF vs. uspC	0.6852	0.3398 to 1.031	Yes	****	<0.0001
Test details	Mean 1	Mean 2	Mean Diff.	SE of diff.	N1	N2	t	DF
cspA
without HOSCN vs. with HOSCN	3.754	2.42	1.334	0.1063	3	3	12.54	24
cspB
without HOSCN vs. with HOSCN	2.754	1.614	1.141	0.1063	3	3	10.73	24
cspG
without HOSCN vs. with HOSCN	2.536	1.356	1.18	0.1063	3	3	11.1	24
cspI
without HOSCN vs. with HOSCN	2.222	0.8072	1.415	0.1063	3	3	13.3	24
cusF
without HOSCN vs. with HOSCN	2.666	1.369	1.297	0.1063	3	3	12.2	24
uspC
without HOSCN vs. with HOSCN	1.875	0.6839	1.191	0.1063	3	3	11.2	24
without HOSCN
cspA vs. cspB	3.754	2.754	0.9994	0.1063	3	3	9.398	24
cspA vs. cspG	3.754	2.536	1.217	0.1063	3	3	11.45	24
cspA vs. cspI	3.754	2.222	1.532	0.1063	3	3	14.4	24
cspA vs. cusF	3.754	2.666	1.087	0.1063	3	3	10.23	24
cspA vs. uspC	3.754	1.875	1.878	0.1063	3	3	17.66	24
cspB vs. cspG	2.754	2.536	0.218	0.1063	3	3	2.05	24
cspB vs. cspI	2.754	2.222	0.5324	0.1063	3	3	5.007	24
cspB vs. cusF	2.754	2.666	0.08809	0.1063	3	3	0.8283	24
cspB vs. uspC	2.754	1.875	0.879	0.1063	3	3	8.266	24
cspG vs. cspI	2.536	2.222	0.3145	0.1063	3	3	2.957	24
cspG vs. cusF	2.536	2.666	-0.1299	0.1063	3	3	1.222	24
cspG vs. uspC	2.536	1.875	0.661	0.1063	3	3	6.216	24
cspI vs. cusF	2.222	2.666	-0.4444	0.1063	3	3	4.179	24
cspI vs. uspC	2.222	1.875	0.3466	0.1063	3	3	3.259	24
cusF vs. uspC	2.666	1.875	0.7909	0.1063	3	3	7.438	24
with HOSCN
cspA vs. cspB	2.42	1.614	0.8064	0.1063	3	3	7.583	24
cspA vs. cspG	2.42	1.356	1.064	0.1063	3	3	10.01	24
cspA vs. cspI	2.42	0.8072	1.613	0.1063	3	3	15.17	24
cspA vs. cusF	2.42	1.369	1.051	0.1063	3	3	9.881	24
cspA vs. uspC	2.42	0.6839	1.736	0.1063	3	3	16.33	24
cspB vs. cspG	1.614	1.356	0.2578	0.1063	3	3	2.425	24
cspB vs. cspI	1.614	0.8072	0.8064	0.1063	3	3	7.583	24
cspB vs. cusF	1.614	1.369	0.2444	0.1063	3	3	2.299	24
cspB vs. uspC	1.614	0.6839	0.9297	0.1063	3	3	8.742	24
cspG vs. cspI	1.356	0.8072	0.5485	0.1063	3	3	5.158	24
cspG vs. cusF	1.356	1.369	-0.01339	0.1063	3	3	0.1259	24
cspG vs. uspC	1.356	0.6839	0.6719	0.1063	3	3	6.318	24
cspI vs. cusF	0.8072	1.369	-0.5619	0.1063	3	3	5.284	24
cspI vs. uspC	0.8072	0.6839	0.1233	0.1063	3	3	1.16	24
cusF vs. uspC	1.369	0.6839	0.6852	0.1063	3	3	6.444	24
Figure 1B (oxidative stress responses)
Table Analyzed	Fig 1 (redox) log transform
Two-way ANOVA	Ordinary
Alpha	0.05
Source of Variation	% of total variation	P value	P value summary	Significant?
Interaction	3.251	<0.0001	****	Yes
Gene	93.53	<0.0001	****	Yes
Treatment	2.222	<0.0001	****	Yes
ANOVA table	SS	DF	MS	F (DFn, DFd)	P value
Interaction	1.15	6	0.1917	F (6, 28) = 15.17	P<0.0001
Gene	33.09	6	5.514	F (6, 28) = 436.3	P<0.0001
Treatment	0.7859	1	0.7859	F (1, 28) = 62.18	P<0.0001
Residual	0.3539	28	0.01264
Difference between column means
Mean of without HOSCN	1.617
Mean of with HOSCN	1.89
Difference between means	-0.2736
SE of difference	0.03469
95% CI of difference	-0.3447 to -0.2025
Data summary
Number of columns (Treatment)	2
Number of rows (Gene)	7
Number of values	42
Compare cell means with others in its row and its column
Number of families	9
Number of comparisons per row family	1
Number of comparisons per column family	21
Alpha	0.05
Šídák's multiple comparisons test	Mean Diff.	95.00% CI of diff.	Below threshold?	Summary	Adjusted P Value
oxyR
without HOSCN vs. with HOSCN	-0.2756	-0.4636 to -0.08757	Yes	**	0.0056
katG
without HOSCN vs. with HOSCN	-0.3235	-0.5115 to -0.1355	Yes	**	0.0015
gor
without HOSCN vs. with HOSCN	-0.3369	-0.5250 to -0.1489	Yes	**	0.001
soxR
without HOSCN vs. with HOSCN	-0.4229	-0.6109 to -0.2348	Yes	****	<0.0001
soxS
without HOSCN vs. with HOSCN	-0.57	-0.7580 to -0.3820	Yes	****	<0.0001
nemR
without HOSCN vs. with HOSCN	-0.4895	-0.6775 to -0.3014	Yes	****	<0.0001
hypT
without HOSCN vs. with HOSCN	0.5033	0.3152 to 0.6913	Yes	****	<0.0001
without HOSCN
oxyR vs. katG	-0.2091	-0.5149 to 0.09664	No	ns	0.4788
oxyR vs. gor	-0.008023	-0.3138 to 0.2977	No	ns	>0.9999
oxyR vs. soxR	2.061	1.755 to 2.366	Yes	****	<0.0001
oxyR vs. soxS	1.97	1.665 to 2.276	Yes	****	<0.0001
oxyR vs. nemR	1.721	1.415 to 2.027	Yes	****	<0.0001
oxyR vs. hypT	0.5534	0.2476 to 0.8591	Yes	****	<0.0001
katG vs. gor	0.2011	-0.1047 to 0.5068	No	ns	0.5465
katG vs. soxR	2.27	1.964 to 2.575	Yes	****	<0.0001
katG vs. soxS	2.18	1.874 to 2.485	Yes	****	<0.0001
katG vs. nemR	1.93	1.624 to 2.236	Yes	****	<0.0001
katG vs. hypT	0.7625	0.4567 to 1.068	Yes	****	<0.0001
gor vs. soxR	2.069	1.763 to 2.374	Yes	****	<0.0001
gor vs. soxS	1.978	1.673 to 2.284	Yes	****	<0.0001
gor vs. nemR	1.729	1.423 to 2.035	Yes	****	<0.0001
gor vs. hypT	0.5614	0.2556 to 0.8671	Yes	****	<0.0001
soxR vs. soxS	-0.09008	-0.3958 to 0.2157	No	ns	0.9998
soxR vs. nemR	-0.3397	-0.6454 to -0.03390	Yes	*	0.0194
soxR vs. hypT	-1.507	-1.813 to -1.201	Yes	****	<0.0001
soxS vs. nemR	-0.2496	-0.5553 to 0.05618	No	ns	0.2093
soxS vs. hypT	-1.417	-1.723 to -1.111	Yes	****	<0.0001
nemR vs. hypT	-1.168	-1.473 to -0.8618	Yes	****	<0.0001
with HOSCN
oxyR vs. katG	-0.257	-0.5628 to 0.04871	No	ns	0.1755
oxyR vs. gor	-0.06935	-0.3751 to 0.2364	No	ns	>0.9999
oxyR vs. soxR	1.913	1.607 to 2.219	Yes	****	<0.0001
oxyR vs. soxS	1.676	1.370 to 1.982	Yes	****	<0.0001
oxyR vs. nemR	1.507	1.201 to 1.813	Yes	****	<0.0001
oxyR vs. hypT	1.332	1.026 to 1.638	Yes	****	<0.0001
katG vs. gor	0.1877	-0.1181 to 0.4934	No	ns	0.6623
katG vs. soxR	2.17	1.865 to 2.476	Yes	****	<0.0001
katG vs. soxS	1.933	1.627 to 2.239	Yes	****	<0.0001
katG vs. nemR	1.764	1.458 to 2.070	Yes	****	<0.0001
katG vs. hypT	1.589	1.284 to 1.895	Yes	****	<0.0001
gor vs. soxR	1.983	1.677 to 2.288	Yes	****	<0.0001
gor vs. soxS	1.745	1.440 to 2.051	Yes	****	<0.0001
gor vs. nemR	1.576	1.271 to 1.882	Yes	****	<0.0001
gor vs. hypT	1.402	1.096 to 1.707	Yes	****	<0.0001
soxR vs. soxS	-0.2372	-0.5430 to 0.06854	No	ns	0.2761
soxR vs. nemR	-0.4062	-0.7120 to -0.1005	Yes	**	0.0028
soxR vs. hypT	-0.581	-0.8868 to -0.2753	Yes	****	<0.0001
soxS vs. nemR	-0.169	-0.4748 to 0.1367	No	ns	0.8106
soxS vs. hypT	-0.3438	-0.6496 to -0.03806	Yes	*	0.0172
nemR vs. hypT	-0.1748	-0.4805 to 0.1310	No	ns	0.7681
Test details	Mean 1	Mean 2	Mean Diff.	SE of diff.	N1	N2	t	DF
oxyR
without HOSCN vs. with HOSCN	2.486	2.762	-0.2756	0.09179	3	3	3.002	28
katG
without HOSCN vs. with HOSCN	2.695	3.019	-0.3235	0.09179	3	3	3.524	28
gor
without HOSCN vs. with HOSCN	2.494	2.831	-0.3369	0.09179	3	3	3.671	28
soxR
without HOSCN vs. with HOSCN	0.4257	0.8486	-0.4229	0.09179	3	3	4.607	28
soxS
without HOSCN vs. with HOSCN	0.5158	1.086	-0.57	0.09179	3	3	6.21	28
nemR
without HOSCN vs. with HOSCN	0.7654	1.255	-0.4895	0.09179	3	3	5.332	28
hypT
without HOSCN vs. with HOSCN	1.933	1.43	0.5033	0.09179	3	3	5.483	28
without HOSCN
oxyR vs. katG	2.486	2.695	-0.2091	0.09179	3	3	2.278	28
oxyR vs. gor	2.486	2.494	-0.008023	0.09179	3	3	0.08741	28
oxyR vs. soxR	2.486	0.4257	2.061	0.09179	3	3	22.45	28
oxyR vs. soxS	2.486	0.5158	1.97	0.09179	3	3	21.47	28
oxyR vs. nemR	2.486	0.7654	1.721	0.09179	3	3	18.75	28
oxyR vs. hypT	2.486	1.933	0.5534	0.09179	3	3	6.028	28
katG vs. gor	2.695	2.494	0.2011	0.09179	3	3	2.191	28
katG vs. soxR	2.695	0.4257	2.27	0.09179	3	3	24.73	28
katG vs. soxS	2.695	0.5158	2.18	0.09179	3	3	23.74	28
katG vs. nemR	2.695	0.7654	1.93	0.09179	3	3	21.03	28
katG vs. hypT	2.695	1.933	0.7625	0.09179	3	3	8.307	28
gor vs. soxR	2.494	0.4257	2.069	0.09179	3	3	22.54	28
gor vs. soxS	2.494	0.5158	1.978	0.09179	3	3	21.55	28
gor vs. nemR	2.494	0.7654	1.729	0.09179	3	3	18.83	28
gor vs. hypT	2.494	1.933	0.5614	0.09179	3	3	6.116	28
soxR vs. soxS	0.4257	0.5158	-0.09008	0.09179	3	3	0.9813	28
soxR vs. nemR	0.4257	0.7654	-0.3397	0.09179	3	3	3.7	28
soxR vs. hypT	0.4257	1.933	-1.507	0.09179	3	3	16.42	28
soxS vs. nemR	0.5158	0.7654	-0.2496	0.09179	3	3	2.719	28
soxS vs. hypT	0.5158	1.933	-1.417	0.09179	3	3	15.44	28
nemR vs. hypT	0.7654	1.933	-1.168	0.09179	3	3	12.72	28
with HOSCN
oxyR vs. katG	2.762	3.019	-0.257	0.09179	3	3	2.8	28
oxyR vs. gor	2.762	2.831	-0.06935	0.09179	3	3	0.7556	28
oxyR vs. soxR	2.762	0.8486	1.913	0.09179	3	3	20.84	28
oxyR vs. soxS	2.762	1.086	1.676	0.09179	3	3	18.26	28
oxyR vs. nemR	2.762	1.255	1.507	0.09179	3	3	16.42	28
oxyR vs. hypT	2.762	1.43	1.332	0.09179	3	3	14.51	28
katG vs. gor	3.019	2.831	0.1877	0.09179	3	3	2.045	28
katG vs. soxR	3.019	0.8486	2.17	0.09179	3	3	23.64	28
katG vs. soxS	3.019	1.086	1.933	0.09179	3	3	21.06	28
katG vs. nemR	3.019	1.255	1.764	0.09179	3	3	19.22	28
katG vs. hypT	3.019	1.43	1.589	0.09179	3	3	17.31	28
gor vs. soxR	2.831	0.8486	1.983	0.09179	3	3	21.6	28
gor vs. soxS	2.831	1.086	1.745	0.09179	3	3	19.01	28
gor vs. nemR	2.831	1.255	1.576	0.09179	3	3	17.17	28
gor vs. hypT	2.831	1.43	1.402	0.09179	3	3	15.27	28
soxR vs. soxS	0.8486	1.086	-0.2372	0.09179	3	3	2.584	28
soxR vs. nemR	0.8486	1.255	-0.4062	0.09179	3	3	4.426	28
soxR vs. hypT	0.8486	1.43	-0.581	0.09179	3	3	6.33	28
soxS vs. nemR	1.086	1.255	-0.169	0.09179	3	3	1.841	28
soxS vs. hypT	1.086	1.43	-0.3438	0.09179	3	3	3.745	28
nemR vs. hypT	1.255	1.43	-0.1748	0.09179	3	3	1.904	28
Figure 4A (cynT)
Table Analyzed	Fig 4 (cynT) log transform
Two-way ANOVA	Ordinary
Alpha	0.05
Source of Variation	% of total variation	P value	P value summary	Significant?
Interaction	0.1005	0.6124	ns	No
Gene	0.4732	0.0344	*	Yes
Treatment	98.69	<0.0001	****	Yes
ANOVA table	SS	DF	MS	F (DFn, DFd)	P value
Interaction	0.02292	4	0.005729	F (4, 20) = 0.6823	P=0.6124
Gene	0.1079	4	0.02697	F (4, 20) = 3.212	P=0.0344
Treatment	22.5	1	22.5	F (1, 20) = 2680	P<0.0001
Residual	0.1679	20	0.008397
Difference between column means
Mean of no addition	0.5475
Mean of 600 μM HOSCN	2.28
Difference between means	-1.732
SE of difference	0.03346
95% CI of difference	-1.802 to -1.662
Data summary
Number of columns (Treatment)	2
Number of rows (Gene)	5
Number of values	30
Compare cell means with others in its row and its column
Number of families	7
Number of comparisons per row family	1
Number of comparisons per column family	10
Alpha	0.05
Šídák's multiple comparisons test	Mean Diff.	95.00% CI of diff.	Below threshold?	Summary	Adjusted P Value
wild-type
no addition vs. 600 μM HOSCN	-1.742	-1.898 to -1.586	Yes	****	<0.0001
∆rclA
no addition vs. 600 μM HOSCN	-1.68	-1.836 to -1.524	Yes	****	<0.0001
∆rclB
no addition vs. 600 μM HOSCN	-1.835	-1.991 to -1.679	Yes	****	<0.0001
∆rclC
no addition vs. 600 μM HOSCN	-1.697	-1.853 to -1.541	Yes	****	<0.0001
∆rclABC
no addition vs. 600 μM HOSCN	-1.707	-1.863 to -1.551	Yes	****	<0.0001
no addition
wild-type vs. ∆rclA	0.03166	-0.2035 to 0.2668	No	ns	>0.9999
wild-type vs. ∆rclB	0.09311	-0.1421 to 0.3283	No	ns	0.9245
wild-type vs. ∆rclC	-0.09758	-0.3328 to 0.1376	No	ns	0.9016
wild-type vs. ∆rclABC	0.08153	-0.1537 to 0.3167	No	ns	0.9669
∆rclA vs. ∆rclB	0.06145	-0.1737 to 0.2966	No	ns	0.9958
∆rclA vs. ∆rclC	-0.1292	-0.3644 to 0.1059	No	ns	0.6495
∆rclA vs. ∆rclABC	0.04987	-0.1853 to 0.2851	No	ns	0.9992
∆rclB vs. ∆rclC	-0.1907	-0.4259 to 0.04450	No	ns	0.1757
∆rclB vs. ∆rclABC	-0.01158	-0.2468 to 0.2236	No	ns	>0.9999
∆rclC vs. ∆rclABC	0.1791	-0.05608 to 0.4143	No	ns	0.2363
600 μM HOSCN
wild-type vs. ∆rclA	0.09356	-0.1416 to 0.3287	No	ns	0.9224
wild-type vs. ∆rclB	-0.0003595	-0.2355 to 0.2348	No	ns	>0.9999
wild-type vs. ∆rclC	-0.0531	-0.2883 to 0.1821	No	ns	0.9987
wild-type vs. ∆rclABC	0.1158	-0.1194 to 0.3510	No	ns	0.7716
∆rclA vs. ∆rclB	-0.09392	-0.3291 to 0.1413	No	ns	0.9207
∆rclA vs. ∆rclC	-0.1467	-0.3818 to 0.08852	No	ns	0.4842
∆rclA vs. ∆rclABC	0.02227	-0.2129 to 0.2574	No	ns	>0.9999
∆rclB vs. ∆rclC	-0.05274	-0.2879 to 0.1824	No	ns	0.9988
∆rclB vs. ∆rclABC	0.1162	-0.1190 to 0.3514	No	ns	0.7685
∆rclC vs. ∆rclABC	0.1689	-0.06625 to 0.4041	No	ns	0.3018
Test details	Mean 1	Mean 2	Mean Diff.	SE of diff.	N1	N2	t	DF
wild-type
no addition vs. 600 μM HOSCN	0.5692	2.311	-1.742	0.07482	3	3	23.28	20
∆rclA
no addition vs. 600 μM HOSCN	0.5375	2.217	-1.68	0.07482	3	3	22.45	20
∆rclB
no addition vs. 600 μM HOSCN	0.4761	2.311	-1.835	0.07482	3	3	24.53	20
∆rclC
no addition vs. 600 μM HOSCN	0.6668	2.364	-1.697	0.07482	3	3	22.68	20
∆rclABC
no addition vs. 600 μM HOSCN	0.4877	2.195	-1.707	0.07482	3	3	22.82	20
no addition
wild-type vs. ∆rclA	0.5692	0.5375	0.03166	0.07482	3	3	0.4231	20
wild-type vs. ∆rclB	0.5692	0.4761	0.09311	0.07482	3	3	1.244	20
wild-type vs. ∆rclC	0.5692	0.6668	-0.09758	0.07482	3	3	1.304	20
wild-type vs. ∆rclABC	0.5692	0.4877	0.08153	0.07482	3	3	1.09	20
∆rclA vs. ∆rclB	0.5375	0.4761	0.06145	0.07482	3	3	0.8213	20
∆rclA vs. ∆rclC	0.5375	0.6668	-0.1292	0.07482	3	3	1.727	20
∆rclA vs. ∆rclABC	0.5375	0.4877	0.04987	0.07482	3	3	0.6666	20
∆rclB vs. ∆rclC	0.4761	0.6668	-0.1907	0.07482	3	3	2.549	20
∆rclB vs. ∆rclABC	0.4761	0.4877	-0.01158	0.07482	3	3	0.1548	20
∆rclC vs. ∆rclABC	0.6668	0.4877	0.1791	0.07482	3	3	2.394	20
600 μM HOSCN
wild-type vs. ∆rclA	2.311	2.217	0.09356	0.07482	3	3	1.25	20
wild-type vs. ∆rclB	2.311	2.311	-0.0003595	0.07482	3	3	0.004805	20
wild-type vs. ∆rclC	2.311	2.364	-0.0531	0.07482	3	3	0.7097	20
wild-type vs. ∆rclABC	2.311	2.195	0.1158	0.07482	3	3	1.548	20
∆rclA vs. ∆rclB	2.217	2.311	-0.09392	0.07482	3	3	1.255	20
∆rclA vs. ∆rclC	2.217	2.364	-0.1467	0.07482	3	3	1.96	20
∆rclA vs. ∆rclABC	2.217	2.195	0.02227	0.07482	3	3	0.2976	20
∆rclB vs. ∆rclC	2.311	2.364	-0.05274	0.07482	3	3	0.7049	20
∆rclB vs. ∆rclABC	2.311	2.195	0.1162	0.07482	3	3	1.553	20
∆rclC vs. ∆rclABC	2.364	2.195	0.1689	0.07482	3	3	2.258	20
Figure 4B (zinT)
Table Analyzed	Fig 4 (zinT) log transform
Two-way ANOVA	Ordinary
Alpha	0.05
Source of Variation	% of total variation	P value	P value summary	Significant?
Interaction	3.307	0.0005	***	Yes
Gene	4.219	<0.0001	****	Yes
Treatment	90.45	<0.0001	****	Yes
ANOVA table	SS	DF	MS	F (DFn, DFd)	P value
Interaction	0.7809	4	0.1952	F (4, 20) = 8.164	P=0.0005
Gene	0.9964	4	0.2491	F (4, 20) = 10.42	P<0.0001
Treatment	21.36	1	21.36	F (1, 20) = 893.3	P<0.0001
Residual	0.4783	20	0.02391
Difference between column means
Mean of no addition	0.303
Mean of 600 μM HOSCN	1.991
Difference between means	-1.688
SE of difference	0.05647
95% CI of difference	-1.805 to -1.570
Data summary
Number of columns (Treatment)	2
Number of rows (Gene)	5
Number of values	30
Compare cell means with others in its row and its column
Number of families	7
Number of comparisons per row family	1
Number of comparisons per column family	10
Alpha	0.05
Šídák's multiple comparisons test	Mean Diff.	95.00% CI of diff.	Below threshold?	Summary	Adjusted P Value
wild-type
no addition vs. 600 μM HOSCN	-1.062	-1.326 to -0.7989	Yes	****	<0.0001
∆rclA
no addition vs. 600 μM HOSCN	-1.785	-2.048 to -1.521	Yes	****	<0.0001
∆rclB
no addition vs. 600 μM HOSCN	-1.992	-2.256 to -1.729	Yes	****	<0.0001
∆rclC
no addition vs. 600 μM HOSCN	-1.765	-2.029 to -1.502	Yes	****	<0.0001
∆rclABC
no addition vs. 600 μM HOSCN	-1.834	-2.097 to -1.570	Yes	****	<0.0001
no addition
wild-type vs. ∆rclA	-0.07918	-0.4761 to 0.3177	No	ns	0.9996
wild-type vs. ∆rclB	0.07707	-0.3198 to 0.4739	No	ns	0.9996
wild-type vs. ∆rclC	-0.06597	-0.4629 to 0.3309	No	ns	>0.9999
wild-type vs. ∆rclABC	-0.136	-0.5329 to 0.2609	No	ns	0.9693
∆rclA vs. ∆rclB	0.1563	-0.2406 to 0.5531	No	ns	0.9269
∆rclA vs. ∆rclC	0.01321	-0.3837 to 0.4101	No	ns	>0.9999
∆rclA vs. ∆rclABC	-0.05682	-0.4537 to 0.3401	No	ns	>0.9999
∆rclB vs. ∆rclC	-0.143	-0.5399 to 0.2538	No	ns	0.9574
∆rclB vs. ∆rclABC	-0.2131	-0.6100 to 0.1838	No	ns	0.6776
∆rclC vs. ∆rclABC	-0.07003	-0.4669 to 0.3268	No	ns	0.9998
600 μM HOSCN
wild-type vs. ∆rclA	-0.8015	-1.198 to -0.4047	Yes	****	<0.0001
wild-type vs. ∆rclB	-0.8529	-1.250 to -0.4560	Yes	****	<0.0001
wild-type vs. ∆rclC	-0.7691	-1.166 to -0.3723	Yes	****	<0.0001
wild-type vs. ∆rclABC	-0.9073	-1.304 to -0.5104	Yes	****	<0.0001
∆rclA vs. ∆rclB	-0.05132	-0.4482 to 0.3456	No	ns	>0.9999
∆rclA vs. ∆rclC	0.0324	-0.3645 to 0.4293	No	ns	>0.9999
∆rclA vs. ∆rclABC	-0.1058	-0.5026 to 0.2911	No	ns	0.9951
∆rclB vs. ∆rclC	0.08372	-0.3132 to 0.4806	No	ns	0.9993
∆rclB vs. ∆rclABC	-0.05445	-0.4513 to 0.3424	No	ns	>0.9999
∆rclC vs. ∆rclABC	-0.1382	-0.5350 to 0.2587	No	ns	0.966
Test details	Mean 1	Mean 2	Mean Diff.	SE of diff.	N1	N2	t	DF
wild-type
no addition vs. 600 μM HOSCN	0.2622	1.324	-1.062	0.1263	3	3	8.413	20
∆rclA
no addition vs. 600 μM HOSCN	0.3414	2.126	-1.785	0.1263	3	3	14.13	20
∆rclB
no addition vs. 600 μM HOSCN	0.1851	2.177	-1.992	0.1263	3	3	15.78	20
∆rclC
no addition vs. 600 μM HOSCN	0.3282	2.094	-1.765	0.1263	3	3	13.98	20
∆rclABC
no addition vs. 600 μM HOSCN	0.3982	2.232	-1.834	0.1263	3	3	14.52	20
no addition
wild-type vs. ∆rclA	0.2622	0.3414	-0.07918	0.1263	3	3	0.6271	20
wild-type vs. ∆rclB	0.2622	0.1851	0.07707	0.1263	3	3	0.6104	20
wild-type vs. ∆rclC	0.2622	0.3282	-0.06597	0.1263	3	3	0.5225	20
wild-type vs. ∆rclABC	0.2622	0.3982	-0.136	0.1263	3	3	1.077	20
∆rclA vs. ∆rclB	0.3414	0.1851	0.1563	0.1263	3	3	1.238	20
∆rclA vs. ∆rclC	0.3414	0.3282	0.01321	0.1263	3	3	0.1046	20
∆rclA vs. ∆rclABC	0.3414	0.3982	-0.05682	0.1263	3	3	0.45	20
∆rclB vs. ∆rclC	0.1851	0.3282	-0.143	0.1263	3	3	1.133	20
∆rclB vs. ∆rclABC	0.1851	0.3982	-0.2131	0.1263	3	3	1.688	20
∆rclC vs. ∆rclABC	0.3282	0.3982	-0.07003	0.1263	3	3	0.5547	20
600 μM HOSCN
wild-type vs. ∆rclA	1.324	2.126	-0.8015	0.1263	3	3	6.348	20
wild-type vs. ∆rclB	1.324	2.177	-0.8529	0.1263	3	3	6.755	20
wild-type vs. ∆rclC	1.324	2.094	-0.7691	0.1263	3	3	6.092	20
wild-type vs. ∆rclABC	1.324	2.232	-0.9073	0.1263	3	3	7.186	20
∆rclA vs. ∆rclB	2.126	2.177	-0.05132	0.1263	3	3	0.4065	20
∆rclA vs. ∆rclC	2.126	2.094	0.0324	0.1263	3	3	0.2566	20
∆rclA vs. ∆rclABC	2.126	2.232	-0.1058	0.1263	3	3	0.8377	20
∆rclB vs. ∆rclC	2.177	2.094	0.08372	0.1263	3	3	0.6631	20
∆rclB vs. ∆rclABC	2.177	2.232	-0.05445	0.1263	3	3	0.4313	20
∆rclC vs. ∆rclABC	2.094	2.232	-0.1382	0.1263	3	3	1.094	20
Figure 4B (znuC)
Table Analyzed	Fig 4 (znuC) log transform
Two-way ANOVA	Ordinary
Alpha	0.05
Source of Variation	% of total variation	P value	P value summary	Significant?
Interaction	10.28	<0.0001	****	Yes
Gene	9.679	<0.0001	****	Yes
Treatment	75.83	<0.0001	****	Yes
ANOVA table	SS	DF	MS	F (DFn, DFd)	P value
Interaction	0.5589	4	0.1397	F (4, 20) = 12.21	P<0.0001
Gene	0.5261	4	0.1315	F (4, 20) = 11.49	P<0.0001
Treatment	4.121	1	4.121	F (1, 20) = 360.2	P<0.0001
Residual	0.2289	20	0.01144
Difference between column means
Mean of no addition	1.661
Mean of 600 μM HOSCN	2.402
Difference between means	-0.7413
SE of difference	0.03906
95% CI of difference	-0.8228 to -0.6598
Data summary
Number of columns (Treatment)	2
Number of rows (Gene)	5
Number of values	30
Compare cell means with others in its row and its column
Number of families	7
Number of comparisons per row family	1
Number of comparisons per column family	10
Alpha	0.05
Šídák's multiple comparisons test	Mean Diff.	95.00% CI of diff.	Below threshold?	Summary	Adjusted P Value
wild-type
no addition vs. 600 μM HOSCN	-0.2152	-0.3974 to -0.03302	Yes	*	0.0229
∆rclA
no addition vs. 600 μM HOSCN	-0.8307	-1.013 to -0.6485	Yes	****	<0.0001
∆rclB
no addition vs. 600 μM HOSCN	-0.9001	-1.082 to -0.7179	Yes	****	<0.0001
∆rclC
no addition vs. 600 μM HOSCN	-0.7707	-0.9529 to -0.5885	Yes	****	<0.0001
∆rclABC
no addition vs. 600 μM HOSCN	-0.9897	-1.172 to -0.8076	Yes	****	<0.0001
no addition
wild-type vs. ∆rclA	-0.02771	-0.3023 to 0.2468	No	ns	>0.9999
wild-type vs. ∆rclB	0.05116	-0.2234 to 0.3257	No	ns	0.9998
wild-type vs. ∆rclC	-0.05727	-0.3318 to 0.2173	No	ns	0.9993
wild-type vs. ∆rclABC	0.03894	-0.2356 to 0.3135	No	ns	>0.9999
∆rclA vs. ∆rclB	0.07887	-0.1957 to 0.3534	No	ns	0.9912
∆rclA vs. ∆rclC	-0.02956	-0.3041 to 0.2450	No	ns	>0.9999
∆rclA vs. ∆rclABC	0.06665	-0.2079 to 0.3412	No	ns	0.9977
∆rclB vs. ∆rclC	-0.1084	-0.3830 to 0.1661	No	ns	0.9256
∆rclB vs. ∆rclABC	-0.01222	-0.2868 to 0.2623	No	ns	>0.9999
∆rclC vs. ∆rclABC	0.09621	-0.1783 to 0.3708	No	ns	0.9645
600 μM HOSCN
wild-type vs. ∆rclA	-0.6432	-0.9177 to -0.3686	Yes	****	<0.0001
wild-type vs. ∆rclB	-0.6337	-0.9083 to -0.3592	Yes	****	<0.0001
wild-type vs. ∆rclC	-0.6128	-0.8873 to -0.3382	Yes	****	<0.0001
wild-type vs. ∆rclABC	-0.7356	-1.010 to -0.4611	Yes	****	<0.0001
∆rclA vs. ∆rclB	0.009459	-0.2651 to 0.2840	No	ns	>0.9999
∆rclA vs. ∆rclC	0.03039	-0.2442 to 0.3049	No	ns	>0.9999
∆rclA vs. ∆rclABC	-0.09241	-0.3670 to 0.1821	No	ns	0.9728
∆rclB vs. ∆rclC	0.02093	-0.2536 to 0.2955	No	ns	>0.9999
∆rclB vs. ∆rclABC	-0.1019	-0.3764 to 0.1727	No	ns	0.9489
∆rclC vs. ∆rclABC	-0.1228	-0.3974 to 0.1517	No	ns	0.8541
Test details	Mean 1	Mean 2	Mean Diff.	SE of diff.	N1	N2	t	DF
wild-type
no addition vs. 600 μM HOSCN	1.662	1.877	-0.2152	0.08734	3	3	2.464	20
∆rclA
no addition vs. 600 μM HOSCN	1.69	2.52	-0.8307	0.08734	3	3	9.511	20
∆rclB
no addition vs. 600 μM HOSCN	1.611	2.511	-0.9001	0.08734	3	3	10.31	20
∆rclC
no addition vs. 600 μM HOSCN	1.719	2.49	-0.7707	0.08734	3	3	8.824	20
∆rclABC
no addition vs. 600 μM HOSCN	1.623	2.613	-0.9897	0.08734	3	3	11.33	20
no addition
wild-type vs. ∆rclA	1.662	1.69	-0.02771	0.08734	3	3	0.3173	20
wild-type vs. ∆rclB	1.662	1.611	0.05116	0.08734	3	3	0.5857	20
wild-type vs. ∆rclC	1.662	1.719	-0.05727	0.08734	3	3	0.6557	20
wild-type vs. ∆rclABC	1.662	1.623	0.03894	0.08734	3	3	0.4458	20
∆rclA vs. ∆rclB	1.69	1.611	0.07887	0.08734	3	3	0.903	20
∆rclA vs. ∆rclC	1.69	1.719	-0.02956	0.08734	3	3	0.3384	20
∆rclA vs. ∆rclABC	1.69	1.623	0.06665	0.08734	3	3	0.7631	20
∆rclB vs. ∆rclC	1.611	1.719	-0.1084	0.08734	3	3	1.241	20
∆rclB vs. ∆rclABC	1.611	1.623	-0.01222	0.08734	3	3	0.1399	20
∆rclC vs. ∆rclABC	1.719	1.623	0.09621	0.08734	3	3	1.102	20
600 μM HOSCN
wild-type vs. ∆rclA	1.877	2.52	-0.6432	0.08734	3	3	7.364	20
wild-type vs. ∆rclB	1.877	2.511	-0.6337	0.08734	3	3	7.256	20
wild-type vs. ∆rclC	1.877	2.49	-0.6128	0.08734	3	3	7.016	20
wild-type vs. ∆rclABC	1.877	2.613	-0.7356	0.08734	3	3	8.422	20
∆rclA vs. ∆rclB	2.52	2.511	0.009459	0.08734	3	3	0.1083	20
∆rclA vs. ∆rclC	2.52	2.49	0.03039	0.08734	3	3	0.3479	20
∆rclA vs. ∆rclABC	2.52	2.613	-0.09241	0.08734	3	3	1.058	20
∆rclB vs. ∆rclC	2.511	2.49	0.02093	0.08734	3	3	0.2396	20
∆rclB vs. ∆rclABC	2.511	2.613	-0.1019	0.08734	3	3	1.166	20
∆rclC vs. ∆rclABC	2.49	2.613	-0.1228	0.08734	3	3	1.406	20
Figure 4C (grxA)
Table Analyzed	Fig 4 (grxA) log transform
Two-way ANOVA	Ordinary
Alpha	0.05
Source of Variation	% of total variation	P value	P value summary	Significant?
Interaction	8.958	<0.0001	****	Yes
Gene	5.603	<0.0001	****	Yes
Treatment	83.68	<0.0001	****	Yes
ANOVA table	SS	DF	MS	F (DFn, DFd)	P value
Interaction	1.188	4	0.2971	F (4, 20) = 25.52	P<0.0001
Gene	0.7432	4	0.1858	F (4, 20) = 15.96	P<0.0001
Treatment	11.1	1	11.1	F (1, 20) = 953.5	P<0.0001
Residual	0.2328	20	0.01164
Difference between column means
Mean of no addition	0.2336
Mean of 600 μM HOSCN	1.45
Difference between means	-1.217
SE of difference	0.0394
95% CI of difference	-1.299 to -1.134
Data summary
Number of columns (Treatment)	2
Number of rows (Gene)	5
Number of values	30
Compare cell means with others in its row and its column
Number of families	7
Number of comparisons per row family	1
Number of comparisons per column family	10
Alpha	0.05
Šídák's multiple comparisons test	Mean Diff.	95.00% CI of diff.	Below threshold?	Summary	Adjusted P Value
wild-type
no addition vs. 600 μM HOSCN	-0.4375	-0.6213 to -0.2537	Yes	****	<0.0001
∆rclA
no addition vs. 600 μM HOSCN	-1.403	-1.586 to -1.219	Yes	****	<0.0001
∆rclB
no addition vs. 600 μM HOSCN	-1.386	-1.569 to -1.202	Yes	****	<0.0001
∆rclC
no addition vs. 600 μM HOSCN	-1.302	-1.486 to -1.118	Yes	****	<0.0001
∆rclABC
no addition vs. 600 μM HOSCN	-1.555	-1.739 to -1.372	Yes	****	<0.0001
no addition
wild-type vs. ∆rclA	0.08776	-0.1892 to 0.3647	No	ns	0.9821
wild-type vs. ∆rclB	0.1464	-0.1305 to 0.4233	No	ns	0.6956
wild-type vs. ∆rclC	0.0958	-0.1811 to 0.3727	No	ns	0.9674
wild-type vs. ∆rclABC	0.1079	-0.1690 to 0.3848	No	ns	0.9313
∆rclA vs. ∆rclB	0.05865	-0.2183 to 0.3356	No	ns	0.9993
∆rclA vs. ∆rclC	0.008039	-0.2689 to 0.2850	No	ns	>0.9999
∆rclA vs. ∆rclABC	0.02014	-0.2568 to 0.2971	No	ns	>0.9999
∆rclB vs. ∆rclC	-0.05061	-0.3275 to 0.2263	No	ns	0.9998
∆rclB vs. ∆rclABC	-0.0385	-0.3154 to 0.2384	No	ns	>0.9999
∆rclC vs. ∆rclABC	0.0121	-0.2648 to 0.2890	No	ns	>0.9999
600 μM HOSCN
wild-type vs. ∆rclA	-0.8773	-1.154 to -0.6004	Yes	****	<0.0001
wild-type vs. ∆rclB	-0.8018	-1.079 to -0.5249	Yes	****	<0.0001
wild-type vs. ∆rclC	-0.7685	-1.045 to -0.4916	Yes	****	<0.0001
wild-type vs. ∆rclABC	-1.01	-1.287 to -0.7331	Yes	****	<0.0001
∆rclA vs. ∆rclB	0.07549	-0.2014 to 0.3524	No	ns	0.9941
∆rclA vs. ∆rclC	0.1088	-0.1681 to 0.3857	No	ns	0.9278
∆rclA vs. ∆rclABC	-0.1327	-0.4096 to 0.1442	No	ns	0.7974
∆rclB vs. ∆rclC	0.03331	-0.2436 to 0.3102	No	ns	>0.9999
∆rclB vs. ∆rclABC	-0.2082	-0.4851 to 0.06871	No	ns	0.2499
∆rclC vs. ∆rclABC	-0.2415	-0.5184 to 0.03540	No	ns	0.1189
Test details	Mean 1	Mean 2	Mean Diff.	SE of diff.	N1	N2	t	DF
wild-type
no addition vs. 600 μM HOSCN	0.3212	0.7587	-0.4375	0.0881	3	3	4.966	20
∆rclA
no addition vs. 600 μM HOSCN	0.2334	1.636	-1.403	0.0881	3	3	15.92	20
∆rclB
no addition vs. 600 μM HOSCN	0.1748	1.56	-1.386	0.0881	3	3	15.73	20
∆rclC
no addition vs. 600 μM HOSCN	0.2254	1.527	-1.302	0.0881	3	3	14.78	20
∆rclABC
no addition vs. 600 μM HOSCN	0.2133	1.769	-1.555	0.0881	3	3	17.66	20
no addition
wild-type vs. ∆rclA	0.3212	0.2334	0.08776	0.0881	3	3	0.9961	20
wild-type vs. ∆rclB	0.3212	0.1748	0.1464	0.0881	3	3	1.662	20
wild-type vs. ∆rclC	0.3212	0.2254	0.0958	0.0881	3	3	1.087	20
wild-type vs. ∆rclABC	0.3212	0.2133	0.1079	0.0881	3	3	1.225	20
∆rclA vs. ∆rclB	0.2334	0.1748	0.05865	0.0881	3	3	0.6657	20
∆rclA vs. ∆rclC	0.2334	0.2254	0.008039	0.0881	3	3	0.09125	20
∆rclA vs. ∆rclABC	0.2334	0.2133	0.02014	0.0881	3	3	0.2286	20
∆rclB vs. ∆rclC	0.1748	0.2254	-0.05061	0.0881	3	3	0.5744	20
∆rclB vs. ∆rclABC	0.1748	0.2133	-0.0385	0.0881	3	3	0.437	20
∆rclC vs. ∆rclABC	0.2254	0.2133	0.0121	0.0881	3	3	0.1374	20
600 μM HOSCN
wild-type vs. ∆rclA	0.7587	1.636	-0.8773	0.0881	3	3	9.958	20
wild-type vs. ∆rclB	0.7587	1.56	-0.8018	0.0881	3	3	9.101	20
wild-type vs. ∆rclC	0.7587	1.527	-0.7685	0.0881	3	3	8.723	20
wild-type vs. ∆rclABC	0.7587	1.769	-1.01	0.0881	3	3	11.46	20
∆rclA vs. ∆rclB	1.636	1.56	0.07549	0.0881	3	3	0.8569	20
∆rclA vs. ∆rclC	1.636	1.527	0.1088	0.0881	3	3	1.235	20
∆rclA vs. ∆rclABC	1.636	1.769	-0.1327	0.0881	3	3	1.507	20
∆rclB vs. ∆rclC	1.56	1.527	0.03331	0.0881	3	3	0.3781	20
∆rclB vs. ∆rclABC	1.56	1.769	-0.2082	0.0881	3	3	2.363	20
∆rclC vs. ∆rclABC	1.527	1.769	-0.2415	0.0881	3	3	2.741	20
Figure 4C (nemR)
Table Analyzed	Fig 4 (nemR) log transform
Two-way ANOVA	Ordinary
Alpha	0.05
Source of Variation	% of total variation	P value	P value summary	Significant?
Interaction	6.145	0.0001	***	Yes
Gene	6.775	<0.0001	****	Yes
Treatment	84.08	<0.0001	****	Yes
ANOVA table	SS	DF	MS	F (DFn, DFd)	P value
Interaction	0.5385	4	0.1346	F (4, 20) = 10.23	P=0.0001
Gene	0.5937	4	0.1484	F (4, 20) = 11.28	P<0.0001
Treatment	7.368	1	7.368	F (1, 20) = 559.8	P<0.0001
Residual	0.2632	20	0.01316
Difference between column means
Mean of no addition	0.7907
Mean of 600 μM HOSCN	1.782
Difference between means	-0.9911
SE of difference	0.04189
95% CI of difference	-1.079 to -0.9038
Data summary
Number of columns (Treatment)	2
Number of rows (Gene)	5
Number of values	30
Compare cell means with others in its row and its column
Number of families	7
Number of comparisons per row family	1
Number of comparisons per column family	10
Alpha	0.05
Šídák's multiple comparisons test	Mean Diff.	95.00% CI of diff.	Below threshold?	Summary	Adjusted P Value
wild-type
no addition vs. 600 μM HOSCN	-0.4895	-0.6849 to -0.2941	Yes	****	<0.0001
∆rclA
no addition vs. 600 μM HOSCN	-1.148	-1.343 to -0.9523	Yes	****	<0.0001
∆rclB
no addition vs. 600 μM HOSCN	-1.121	-1.317 to -0.9257	Yes	****	<0.0001
∆rclC
no addition vs. 600 μM HOSCN	-0.9525	-1.148 to -0.7571	Yes	****	<0.0001
∆rclABC
no addition vs. 600 μM HOSCN	-1.245	-1.440 to -1.050	Yes	****	<0.0001
no addition
wild-type vs. ∆rclA	-0.03747	-0.3319 to 0.2570	No	ns	>0.9999
wild-type vs. ∆rclB	-0.0268	-0.3212 to 0.2676	No	ns	>0.9999
wild-type vs. ∆rclC	-0.06576	-0.3602 to 0.2287	No	ns	0.9988
wild-type vs. ∆rclABC	0.003407	-0.2910 to 0.2978	No	ns	>0.9999
∆rclA vs. ∆rclB	0.01067	-0.2838 to 0.3051	No	ns	>0.9999
∆rclA vs. ∆rclC	-0.02829	-0.3227 to 0.2661	No	ns	>0.9999
∆rclA vs. ∆rclABC	0.04087	-0.2536 to 0.3353	No	ns	>0.9999
∆rclB vs. ∆rclC	-0.03896	-0.3334 to 0.2555	No	ns	>0.9999
∆rclB vs. ∆rclABC	0.03021	-0.2642 to 0.3246	No	ns	>0.9999
∆rclC vs. ∆rclABC	0.06917	-0.2253 to 0.3636	No	ns	0.9982
600 μM HOSCN
wild-type vs. ∆rclA	-0.6957	-0.9901 to -0.4013	Yes	****	<0.0001
wild-type vs. ∆rclB	-0.6585	-0.9529 to -0.3640	Yes	****	<0.0001
wild-type vs. ∆rclC	-0.5288	-0.8232 to -0.2343	Yes	***	0.0002
wild-type vs. ∆rclABC	-0.7521	-1.047 to -0.4577	Yes	****	<0.0001
∆rclA vs. ∆rclB	0.03723	-0.2572 to 0.3317	No	ns	>0.9999
∆rclA vs. ∆rclC	0.1669	-0.1275 to 0.4614	No	ns	0.6102
∆rclA vs. ∆rclABC	-0.05642	-0.3508 to 0.2380	No	ns	0.9997
∆rclB vs. ∆rclC	0.1297	-0.1647 to 0.4241	No	ns	0.8649
∆rclB vs. ∆rclABC	-0.09365	-0.3881 to 0.2008	No	ns	0.9816
∆rclC vs. ∆rclABC	-0.2234	-0.5178 to 0.07107	No	ns	0.2404
Test details	Mean 1	Mean 2	Mean Diff.	SE of diff.	N1	N2	t	DF
wild-type
no addition vs. 600 μM HOSCN	0.7654	1.255	-0.4895	0.09367	3	3	5.226	20
∆rclA
no addition vs. 600 μM HOSCN	0.8029	1.951	-1.148	0.09367	3	3	12.25	20
∆rclB
no addition vs. 600 μM HOSCN	0.7922	1.913	-1.121	0.09367	3	3	11.97	20
∆rclC
no addition vs. 600 μM HOSCN	0.8312	1.784	-0.9525	0.09367	3	3	10.17	20
∆rclABC
no addition vs. 600 μM HOSCN	0.762	2.007	-1.245	0.09367	3	3	13.29	20
no addition
wild-type vs. ∆rclA	0.7654	0.8029	-0.03747	0.09367	3	3	0.4	20
wild-type vs. ∆rclB	0.7654	0.7922	-0.0268	0.09367	3	3	0.2861	20
wild-type vs. ∆rclC	0.7654	0.8312	-0.06576	0.09367	3	3	0.7021	20
wild-type vs. ∆rclABC	0.7654	0.762	0.003407	0.09367	3	3	0.03638	20
∆rclA vs. ∆rclB	0.8029	0.7922	0.01067	0.09367	3	3	0.1139	20
∆rclA vs. ∆rclC	0.8029	0.8312	-0.02829	0.09367	3	3	0.3021	20
∆rclA vs. ∆rclABC	0.8029	0.762	0.04087	0.09367	3	3	0.4364	20
∆rclB vs. ∆rclC	0.7922	0.8312	-0.03896	0.09367	3	3	0.416	20
∆rclB vs. ∆rclABC	0.7922	0.762	0.03021	0.09367	3	3	0.3225	20
∆rclC vs. ∆rclABC	0.8312	0.762	0.06917	0.09367	3	3	0.7384	20
600 μM HOSCN
wild-type vs. ∆rclA	1.255	1.951	-0.6957	0.09367	3	3	7.427	20
wild-type vs. ∆rclB	1.255	1.913	-0.6585	0.09367	3	3	7.03	20
wild-type vs. ∆rclC	1.255	1.784	-0.5288	0.09367	3	3	5.645	20
wild-type vs. ∆rclABC	1.255	2.007	-0.7521	0.09367	3	3	8.03	20
∆rclA vs. ∆rclB	1.951	1.913	0.03723	0.09367	3	3	0.3975	20
∆rclA vs. ∆rclC	1.951	1.784	0.1669	0.09367	3	3	1.782	20
∆rclA vs. ∆rclABC	1.951	2.007	-0.05642	0.09367	3	3	0.6024	20
∆rclB vs. ∆rclC	1.913	1.784	0.1297	0.09367	3	3	1.385	20
∆rclB vs. ∆rclABC	1.913	2.007	-0.09365	0.09367	3	3	0.9998	20
∆rclC vs. ∆rclABC	1.784	2.007	-0.2234	0.09367	3	3	2.385	20
Figure 4C (soxR)
Table Analyzed	Fig 4 (soxR) log transform
Two-way ANOVA	Ordinary
Alpha	0.05
Source of Variation	% of total variation	P value	P value summary	Significant?
Interaction	4.77	0.0089	**	Yes
Gene	7.574	0.0009	***	Yes
Treatment	82.42	<0.0001	****	Yes
ANOVA table	SS	DF	MS	F (DFn, DFd)	P value
Interaction	0.2502	4	0.06254	F (4, 20) = 4.555	P=0.0089
Gene	0.3973	4	0.09931	F (4, 20) = 7.233	P=0.0009
Treatment	4.323	1	4.323	F (1, 20) = 314.8	P<0.0001
Residual	0.2746	20	0.01373
Difference between column means
Mean of no addition	0.4818
Mean of 600 μM HOSCN	1.241
Difference between means	-0.7592
SE of difference	0.04279
95% CI of difference	-0.8485 to -0.6699
Data summary
Number of columns (Treatment)	2
Number of rows (Gene)	5
Number of values	30
Compare cell means with others in its row and its column
Number of families	7
Number of comparisons per row family	1
Number of comparisons per column family	10
Alpha	0.05
Šídák's multiple comparisons test	Mean Diff.	95.00% CI of diff.	Below threshold?	Summary	Adjusted P Value
wild-type
no addition vs. 600 μM HOSCN	-0.4229	-0.6224 to -0.2233	Yes	***	0.0003
∆rclA
no addition vs. 600 μM HOSCN	-0.8097	-1.009 to -0.6101	Yes	****	<0.0001
∆rclB
no addition vs. 600 μM HOSCN	-0.9268	-1.126 to -0.7272	Yes	****	<0.0001
∆rclC
no addition vs. 600 μM HOSCN	-0.7288	-0.9283 to -0.5292	Yes	****	<0.0001
∆rclABC
no addition vs. 600 μM HOSCN	-0.9079	-1.107 to -0.7083	Yes	****	<0.0001
no addition
wild-type vs. ∆rclA	-0.05698	-0.3577 to 0.2438	No	ns	0.9997
wild-type vs. ∆rclB	-0.04556	-0.3463 to 0.2552	No	ns	>0.9999
wild-type vs. ∆rclC	-0.1014	-0.4022 to 0.1993	No	ns	0.9724
wild-type vs. ∆rclABC	-0.07642	-0.3772 to 0.2243	No	ns	0.9966
∆rclA vs. ∆rclB	0.01142	-0.2893 to 0.3122	No	ns	>0.9999
∆rclA vs. ∆rclC	-0.04444	-0.3452 to 0.2563	No	ns	>0.9999
∆rclA vs. ∆rclABC	-0.01944	-0.3202 to 0.2813	No	ns	>0.9999
∆rclB vs. ∆rclC	-0.05587	-0.3566 to 0.2449	No	ns	0.9998
∆rclB vs. ∆rclABC	-0.03086	-0.3316 to 0.2699	No	ns	>0.9999
∆rclC vs. ∆rclABC	0.025	-0.2757 to 0.3257	No	ns	>0.9999
600 μM HOSCN
wild-type vs. ∆rclA	-0.4438	-0.7445 to -0.1431	Yes	**	0.0016
wild-type vs. ∆rclB	-0.5495	-0.8502 to -0.2487	Yes	***	0.0001
wild-type vs. ∆rclC	-0.4073	-0.7081 to -0.1066	Yes	**	0.0038
wild-type vs. ∆rclABC	-0.5614	-0.8622 to -0.2607	Yes	****	<0.0001
∆rclA vs. ∆rclB	-0.1057	-0.4064 to 0.1951	No	ns	0.9638
∆rclA vs. ∆rclC	0.03648	-0.2643 to 0.3372	No	ns	>0.9999
∆rclA vs. ∆rclABC	-0.1176	-0.4184 to 0.1831	No	ns	0.9297
∆rclB vs. ∆rclC	0.1421	-0.1586 to 0.4429	No	ns	0.8098
∆rclB vs. ∆rclABC	-0.01197	-0.3127 to 0.2888	No	ns	>0.9999
∆rclC vs. ∆rclABC	-0.1541	-0.4549 to 0.1466	No	ns	0.7305
Test details	Mean 1	Mean 2	Mean Diff.	SE of diff.	N1	N2	t	DF
wild-type
no addition vs. 600 μM HOSCN	0.4257	0.8486	-0.4229	0.09568	3	3	4.42	20
∆rclA
no addition vs. 600 μM HOSCN	0.4827	1.292	-0.8097	0.09568	3	3	8.463	20
∆rclB
no addition vs. 600 μM HOSCN	0.4713	1.398	-0.9268	0.09568	3	3	9.687	20
∆rclC
no addition vs. 600 μM HOSCN	0.5272	1.256	-0.7288	0.09568	3	3	7.617	20
∆rclABC
no addition vs. 600 μM HOSCN	0.5022	1.41	-0.9079	0.09568	3	3	9.489	20
no addition
wild-type vs. ∆rclA	0.4257	0.4827	-0.05698	0.09568	3	3	0.5956	20
wild-type vs. ∆rclB	0.4257	0.4713	-0.04556	0.09568	3	3	0.4762	20
wild-type vs. ∆rclC	0.4257	0.5272	-0.1014	0.09568	3	3	1.06	20
wild-type vs. ∆rclABC	0.4257	0.5022	-0.07642	0.09568	3	3	0.7987	20
∆rclA vs. ∆rclB	0.4827	0.4713	0.01142	0.09568	3	3	0.1194	20
∆rclA vs. ∆rclC	0.4827	0.5272	-0.04444	0.09568	3	3	0.4645	20
∆rclA vs. ∆rclABC	0.4827	0.5022	-0.01944	0.09568	3	3	0.2032	20
∆rclB vs. ∆rclC	0.4713	0.5272	-0.05587	0.09568	3	3	0.5839	20
∆rclB vs. ∆rclABC	0.4713	0.5022	-0.03086	0.09568	3	3	0.3226	20
∆rclC vs. ∆rclABC	0.5272	0.5022	0.025	0.09568	3	3	0.2613	20
600 μM HOSCN
wild-type vs. ∆rclA	0.8486	1.292	-0.4438	0.09568	3	3	4.639	20
wild-type vs. ∆rclB	0.8486	1.398	-0.5495	0.09568	3	3	5.743	20
wild-type vs. ∆rclC	0.8486	1.256	-0.4073	0.09568	3	3	4.257	20
wild-type vs. ∆rclABC	0.8486	1.41	-0.5614	0.09568	3	3	5.868	20
∆rclA vs. ∆rclB	1.292	1.398	-0.1057	0.09568	3	3	1.104	20
∆rclA vs. ∆rclC	1.292	1.256	0.03648	0.09568	3	3	0.3813	20
∆rclA vs. ∆rclABC	1.292	1.41	-0.1176	0.09568	3	3	1.23	20
∆rclB vs. ∆rclC	1.398	1.256	0.1421	0.09568	3	3	1.486	20
∆rclB vs. ∆rclABC	1.398	1.41	-0.01197	0.09568	3	3	0.1251	20
∆rclC vs. ∆rclABC	1.256	1.41	-0.1541	0.09568	3	3	1.611	20
Figure 4D (cspA)
Table Analyzed	Fig 4 (cspA) log transform
Two-way ANOVA	Ordinary
Alpha	0.05
Source of Variation	% of total variation	P value	P value summary	Significant?
Interaction	3.331	0.0056	**	Yes
Gene	4.837	0.0008	***	Yes
Treatment	88.53	<0.0001	****	Yes
ANOVA table	SS	DF	MS	F (DFn, DFd)	P value
Interaction	0.3514	4	0.08785	F (4, 20) = 5.042	P=0.0056
Gene	0.5103	4	0.1276	F (4, 20) = 7.322	P=0.0008
Treatment	9.34	1	9.34	F (1, 20) = 536.1	P<0.0001
Residual	0.3485	20	0.01742
Difference between column means
Mean of no addition	3.818
Mean of 600 μM HOSCN	2.702
Difference between means	1.116
SE of difference	0.0482
95% CI of difference	1.015 to 1.216
Data summary
Number of columns (Treatment)	2
Number of rows (Gene)	5
Number of values	30
Compare cell means with others in its row and its column
Number of families	7
Number of comparisons per row family	1
Number of comparisons per column family	10
Alpha	0.05
Šídák's multiple comparisons test	Mean Diff.	95.00% CI of diff.	Below threshold?	Summary	Adjusted P Value
wild-type
no addition vs. 600 μM HOSCN	1.334	1.109 to 1.559	Yes	****	<0.0001
∆rclA
no addition vs. 600 μM HOSCN	1.161	0.9359 to 1.385	Yes	****	<0.0001
∆rclB
no addition vs. 600 μM HOSCN	0.7004	0.4756 to 0.9252	Yes	****	<0.0001
∆rclC
no addition vs. 600 μM HOSCN	1.177	0.9526 to 1.402	Yes	****	<0.0001
∆rclABC
no addition vs. 600 μM HOSCN	1.207	0.9827 to 1.432	Yes	****	<0.0001
no addition
wild-type vs. ∆rclA	-0.1802	-0.5190 to 0.1586	No	ns	0.6885
wild-type vs. ∆rclB	0.2873	-0.05151 to 0.6260	No	ns	0.139
wild-type vs. ∆rclC	-0.1813	-0.5201 to 0.1575	No	ns	0.6814
wild-type vs. ∆rclABC	-0.245	-0.5837 to 0.09381	No	ns	0.294
∆rclA vs. ∆rclB	0.4675	0.1287 to 0.8062	Yes	**	0.0032
∆rclA vs. ∆rclC	-0.001095	-0.3399 to 0.3377	No	ns	>0.9999
∆rclA vs. ∆rclABC	-0.06476	-0.4035 to 0.2740	No	ns	0.9997
∆rclB vs. ∆rclC	-0.4686	-0.8073 to -0.1298	Yes	**	0.0031
∆rclB vs. ∆rclABC	-0.5322	-0.8710 to -0.1935	Yes	***	0.0008
∆rclC vs. ∆rclABC	-0.06366	-0.4024 to 0.2751	No	ns	0.9997
600 μM HOSCN
wild-type vs. ∆rclA	-0.3532	-0.6920 to -0.01447	Yes	*	0.037
wild-type vs. ∆rclB	-0.3461	-0.6848 to -0.007283	Yes	*	0.043
wild-type vs. ∆rclC	-0.3376	-0.6763 to 0.001196	No	ns	0.0512
wild-type vs. ∆rclABC	-0.3712	-0.7099 to -0.03240	Yes	*	0.0254
∆rclA vs. ∆rclB	0.007182	-0.3316 to 0.3460	No	ns	>0.9999
∆rclA vs. ∆rclC	0.01566	-0.3231 to 0.3544	No	ns	>0.9999
∆rclA vs. ∆rclABC	-0.01794	-0.3567 to 0.3208	No	ns	>0.9999
∆rclB vs. ∆rclC	0.008479	-0.3303 to 0.3472	No	ns	>0.9999
∆rclB vs. ∆rclABC	-0.02512	-0.3639 to 0.3137	No	ns	>0.9999
∆rclC vs. ∆rclABC	-0.0336	-0.3724 to 0.3052	No	ns	>0.9999
Test details	Mean 1	Mean 2	Mean Diff.	SE of diff.	N1	N2	t	DF
wild-type
no addition vs. 600 μM HOSCN	3.754	2.42	1.334	0.1078	3	3	12.37	20
∆rclA
no addition vs. 600 μM HOSCN	3.934	2.773	1.161	0.1078	3	3	10.77	20
∆rclB
no addition vs. 600 μM HOSCN	3.466	2.766	0.7004	0.1078	3	3	6.499	20
∆rclC
no addition vs. 600 μM HOSCN	3.935	2.758	1.177	0.1078	3	3	10.92	20
∆rclABC
no addition vs. 600 μM HOSCN	3.999	2.791	1.207	0.1078	3	3	11.2	20
no addition
wild-type vs. ∆rclA	3.754	3.934	-0.1802	0.1078	3	3	1.672	20
wild-type vs. ∆rclB	3.754	3.466	0.2873	0.1078	3	3	2.665	20
wild-type vs. ∆rclC	3.754	3.935	-0.1813	0.1078	3	3	1.682	20
wild-type vs. ∆rclABC	3.754	3.999	-0.245	0.1078	3	3	2.273	20
∆rclA vs. ∆rclB	3.934	3.466	0.4675	0.1078	3	3	4.337	20
∆rclA vs. ∆rclC	3.934	3.935	-0.001095	0.1078	3	3	0.01016	20
∆rclA vs. ∆rclABC	3.934	3.999	-0.06476	0.1078	3	3	0.6008	20
∆rclB vs. ∆rclC	3.466	3.935	-0.4686	0.1078	3	3	4.348	20
∆rclB vs. ∆rclABC	3.466	3.999	-0.5322	0.1078	3	3	4.938	20
∆rclC vs. ∆rclABC	3.935	3.999	-0.06366	0.1078	3	3	0.5907	20
600 μM HOSCN
wild-type vs. ∆rclA	2.42	2.773	-0.3532	0.1078	3	3	3.278	20
wild-type vs. ∆rclB	2.42	2.766	-0.3461	0.1078	3	3	3.211	20
wild-type vs. ∆rclC	2.42	2.758	-0.3376	0.1078	3	3	3.132	20
wild-type vs. ∆rclABC	2.42	2.791	-0.3712	0.1078	3	3	3.444	20
∆rclA vs. ∆rclB	2.773	2.766	0.007182	0.1078	3	3	0.06664	20
∆rclA vs. ∆rclC	2.773	2.758	0.01566	0.1078	3	3	0.1453	20
∆rclA vs. ∆rclABC	2.773	2.791	-0.01794	0.1078	3	3	0.1664	20
∆rclB vs. ∆rclC	2.766	2.758	0.008479	0.1078	3	3	0.07868	20
∆rclB vs. ∆rclABC	2.766	2.791	-0.02512	0.1078	3	3	0.2331	20
∆rclC vs. ∆rclABC	2.758	2.791	-0.0336	0.1078	3	3	0.3118	20
Figure 4E (bhsA)
Table Analyzed	Fig 4 (bhsA) log transform
Two-way ANOVA	Ordinary
Alpha	0.05
Source of Variation	% of total variation	P value	P value summary	Significant?
Interaction	1.402	0.0008	***	Yes
Gene	1.245	0.0016	**	Yes
Treatment	96.4	<0.0001	****	Yes
ANOVA table	SS	DF	MS	F (DFn, DFd)	P value
Interaction	0.2508	4	0.06269	F (4, 20) = 7.340	P=0.0008
Gene	0.2226	4	0.05565	F (4, 20) = 6.515	P=0.0016
Treatment	17.24	1	17.24	F (1, 20) = 2018	P<0.0001
Residual	0.1708	20	0.008542
Difference between column means
Mean of no addition	0.3926
Mean of 600 μM HOSCN	1.909
Difference between means	-1.516
SE of difference	0.03375
95% CI of difference	-1.587 to -1.446
Data summary
Number of columns (Treatment)	2
Number of rows (Gene)	5
Number of values	30
Compare cell means with others in its row and its column
Number of families	7
Number of comparisons per row family	1
Number of comparisons per column family	10
Alpha	0.05
Šídák's multiple comparisons test	Mean Diff.	95.00% CI of diff.	Below threshold?	Summary	Adjusted P Value
wild-type
no addition vs. 600 μM HOSCN	-1.187	-1.345 to -1.030	Yes	****	<0.0001
∆rclA
no addition vs. 600 μM HOSCN	-1.595	-1.752 to -1.437	Yes	****	<0.0001
∆rclB
no addition vs. 600 μM HOSCN	-1.485	-1.642 to -1.327	Yes	****	<0.0001
∆rclC
no addition vs. 600 μM HOSCN	-1.579	-1.736 to -1.421	Yes	****	<0.0001
∆rclABC
no addition vs. 600 μM HOSCN	-1.735	-1.893 to -1.578	Yes	****	<0.0001
no addition
wild-type vs. ∆rclA	0.005899	-0.2313 to 0.2431	No	ns	>0.9999
wild-type vs. ∆rclB	-0.005509	-0.2427 to 0.2317	No	ns	>0.9999
wild-type vs. ∆rclC	0.03977	-0.1974 to 0.2770	No	ns	>0.9999
wild-type vs. ∆rclABC	0.01286	-0.2243 to 0.2501	No	ns	>0.9999
∆rclA vs. ∆rclB	-0.01141	-0.2486 to 0.2258	No	ns	>0.9999
∆rclA vs. ∆rclC	0.03387	-0.2033 to 0.2711	No	ns	>0.9999
∆rclA vs. ∆rclABC	0.006966	-0.2302 to 0.2442	No	ns	>0.9999
∆rclB vs. ∆rclC	0.04528	-0.1919 to 0.2825	No	ns	0.9997
∆rclB vs. ∆rclABC	0.01837	-0.2188 to 0.2556	No	ns	>0.9999
∆rclC vs. ∆rclABC	-0.0269	-0.2641 to 0.2103	No	ns	>0.9999
600 μM HOSCN
wild-type vs. ∆rclA	-0.4017	-0.6389 to -0.1645	Yes	***	0.0003
wild-type vs. ∆rclB	-0.3027	-0.5399 to -0.06550	Yes	**	0.0068
wild-type vs. ∆rclC	-0.3516	-0.5888 to -0.1144	Yes	**	0.0015
wild-type vs. ∆rclABC	-0.5349	-0.7721 to -0.2977	Yes	****	<0.0001
∆rclA vs. ∆rclB	0.09895	-0.1382 to 0.3362	No	ns	0.8987
∆rclA vs. ∆rclC	0.05006	-0.1871 to 0.2873	No	ns	0.9993
∆rclA vs. ∆rclABC	-0.1333	-0.3705 to 0.1039	No	ns	0.6217
∆rclB vs. ∆rclC	-0.04889	-0.2861 to 0.1883	No	ns	0.9994
∆rclB vs. ∆rclABC	-0.2322	-0.4694 to 0.004966	No	ns	0.0578
∆rclC vs. ∆rclABC	-0.1833	-0.4205 to 0.05386	No	ns	0.221
Test details	Mean 1	Mean 2	Mean Diff.	SE of diff.	N1	N2	t	DF
wild-type
no addition vs. 600 μM HOSCN	0.4032	1.591	-1.187	0.07546	3	3	15.73	20
∆rclA
no addition vs. 600 μM HOSCN	0.3973	1.992	-1.595	0.07546	3	3	21.14	20
∆rclB
no addition vs. 600 μM HOSCN	0.4087	1.893	-1.485	0.07546	3	3	19.67	20
∆rclC
no addition vs. 600 μM HOSCN	0.3634	1.942	-1.579	0.07546	3	3	20.92	20
∆rclABC
no addition vs. 600 μM HOSCN	0.3903	2.125	-1.735	0.07546	3	3	22.99	20
no addition
wild-type vs. ∆rclA	0.4032	0.3973	0.005899	0.07546	3	3	0.07817	20
wild-type vs. ∆rclB	0.4032	0.4087	-0.005509	0.07546	3	3	0.073	20
wild-type vs. ∆rclC	0.4032	0.3634	0.03977	0.07546	3	3	0.527	20
wild-type vs. ∆rclABC	0.4032	0.3903	0.01286	0.07546	3	3	0.1705	20
∆rclA vs. ∆rclB	0.3973	0.4087	-0.01141	0.07546	3	3	0.1512	20
∆rclA vs. ∆rclC	0.3973	0.3634	0.03387	0.07546	3	3	0.4488	20
∆rclA vs. ∆rclABC	0.3973	0.3903	0.006966	0.07546	3	3	0.09231	20
∆rclB vs. ∆rclC	0.4087	0.3634	0.04528	0.07546	3	3	0.6	20
∆rclB vs. ∆rclABC	0.4087	0.3903	0.01837	0.07546	3	3	0.2435	20
∆rclC vs. ∆rclABC	0.3634	0.3903	-0.0269	0.07546	3	3	0.3565	20
600 μM HOSCN
wild-type vs. ∆rclA	1.591	1.992	-0.4017	0.07546	3	3	5.323	20
wild-type vs. ∆rclB	1.591	1.893	-0.3027	0.07546	3	3	4.011	20
wild-type vs. ∆rclC	1.591	1.942	-0.3516	0.07546	3	3	4.659	20
wild-type vs. ∆rclABC	1.591	2.125	-0.5349	0.07546	3	3	7.089	20
∆rclA vs. ∆rclB	1.992	1.893	0.09895	0.07546	3	3	1.311	20
∆rclA vs. ∆rclC	1.992	1.942	0.05006	0.07546	3	3	0.6634	20
∆rclA vs. ∆rclABC	1.992	2.125	-0.1333	0.07546	3	3	1.766	20
∆rclB vs. ∆rclC	1.893	1.942	-0.04889	0.07546	3	3	0.6479	20
∆rclB vs. ∆rclABC	1.893	2.125	-0.2322	0.07546	3	3	3.077	20
∆rclC vs. ∆rclABC	1.942	2.125	-0.1833	0.07546	3	3	2.43	20
Figure 4F (ompC)
Table Analyzed	Fig 4 (ompC) log transform
Two-way ANOVA	Ordinary
Alpha	0.05
Source of Variation	% of total variation	P value	P value summary	Significant?
Interaction	25.93	0.0031	**	Yes
Gene	15.41	0.0285	*	Yes
Treatment	35.92	<0.0001	****	Yes
ANOVA table	SS	DF	MS	F (DFn, DFd)	P value
Interaction	0.6807	4	0.1702	F (4, 20) = 5.704	P=0.0031
Gene	0.4046	4	0.1011	F (4, 20) = 3.390	P=0.0285
Treatment	0.943	1	0.943	F (1, 20) = 31.61	P<0.0001
Residual	0.5967	20	0.02983
Difference between column means
Mean of no addition	3.749
Mean of 600 μM HOSCN	4.104
Difference between means	-0.3546
SE of difference	0.06307
95% CI of difference	-0.4861 to -0.2230
Data summary
Number of columns (Treatment)	2
Number of rows (Gene)	5
Number of values	30
Compare cell means with others in its row and its column
Number of families	7
Number of comparisons per row family	1
Number of comparisons per column family	10
Alpha	0.05
Šídák's multiple comparisons test	Mean Diff.	95.00% CI of diff.	Below threshold?	Summary	Adjusted P Value
wild-type
no addition vs. 600 μM HOSCN	-0.3825	-0.6767 to -0.08830	Yes	*	0.0134
∆rclA
no addition vs. 600 μM HOSCN	-0.8672	-1.161 to -0.5730	Yes	****	<0.0001
∆rclB
no addition vs. 600 μM HOSCN	0.03364	-0.2605 to 0.3278	No	ns	0.8139
∆rclC
no addition vs. 600 μM HOSCN	-0.1603	-0.4545 to 0.1339	No	ns	0.2691
∆rclABC
no addition vs. 600 μM HOSCN	-0.3966	-0.6907 to -0.1024	Yes	*	0.0108
no addition
wild-type vs. ∆rclA	0.4466	0.003298 to 0.8899	Yes	*	0.0475
wild-type vs. ∆rclB	-0.2157	-0.6590 to 0.2276	No	ns	0.7834
wild-type vs. ∆rclC	0.03345	-0.4098 to 0.4767	No	ns	>0.9999
wild-type vs. ∆rclABC	-0.1134	-0.5567 to 0.3299	No	ns	0.9964
∆rclA vs. ∆rclB	-0.6623	-1.106 to -0.2190	Yes	**	0.0014
∆rclA vs. ∆rclC	-0.4131	-0.8564 to 0.03015	No	ns	0.0799
∆rclA vs. ∆rclABC	-0.56	-1.003 to -0.1167	Yes	**	0.0075
∆rclB vs. ∆rclC	0.2491	-0.1942 to 0.6924	No	ns	0.6214
∆rclB vs. ∆rclABC	0.1022	-0.3411 to 0.5455	No	ns	0.9985
∆rclC vs. ∆rclABC	-0.1469	-0.5902 to 0.2964	No	ns	0.9756
600 μM HOSCN
wild-type vs. ∆rclA	-0.03815	-0.4814 to 0.4051	No	ns	>0.9999
wild-type vs. ∆rclB	0.2004	-0.2429 to 0.6437	No	ns	0.846
wild-type vs. ∆rclC	0.2556	-0.1877 to 0.6989	No	ns	0.5883
wild-type vs. ∆rclABC	-0.1275	-0.5708 to 0.3158	No	ns	0.9911
∆rclA vs. ∆rclB	0.2386	-0.2047 to 0.6819	No	ns	0.6746
∆rclA vs. ∆rclC	0.2938	-0.1495 to 0.7371	No	ns	0.403
∆rclA vs. ∆rclABC	-0.08936	-0.5327 to 0.3539	No	ns	0.9995
∆rclB vs. ∆rclC	0.0552	-0.3881 to 0.4985	No	ns	>0.9999
∆rclB vs. ∆rclABC	-0.328	-0.7712 to 0.1153	No	ns	0.2678
∆rclC vs. ∆rclABC	-0.3831	-0.8264 to 0.06015	No	ns	0.1251
Test details	Mean 1	Mean 2	Mean Diff.	SE of diff.	N1	N2	t	DF
wild-type
no addition vs. 600 μM HOSCN	3.78	4.162	-0.3825	0.141	3	3	2.712	20
∆rclA
no addition vs. 600 μM HOSCN	3.333	4.2	-0.8672	0.141	3	3	6.149	20
∆rclB
no addition vs. 600 μM HOSCN	3.995	3.962	0.03364	0.141	3	3	0.2385	20
∆rclC
no addition vs. 600 μM HOSCN	3.746	3.906	-0.1603	0.141	3	3	1.137	20
∆rclABC
no addition vs. 600 μM HOSCN	3.893	4.29	-0.3966	0.141	3	3	2.812	20
no addition
wild-type vs. ∆rclA	3.78	3.333	0.4466	0.141	3	3	3.167	20
wild-type vs. ∆rclB	3.78	3.995	-0.2157	0.141	3	3	1.529	20
wild-type vs. ∆rclC	3.78	3.746	0.03345	0.141	3	3	0.2372	20
wild-type vs. ∆rclABC	3.78	3.893	-0.1134	0.141	3	3	0.8043	20
∆rclA vs. ∆rclB	3.333	3.995	-0.6623	0.141	3	3	4.696	20
∆rclA vs. ∆rclC	3.333	3.746	-0.4131	0.141	3	3	2.929	20
∆rclA vs. ∆rclABC	3.333	3.893	-0.56	0.141	3	3	3.971	20
∆rclB vs. ∆rclC	3.995	3.746	0.2491	0.141	3	3	1.767	20
∆rclB vs. ∆rclABC	3.995	3.893	0.1022	0.141	3	3	0.725	20
∆rclC vs. ∆rclABC	3.746	3.893	-0.1469	0.141	3	3	1.042	20
600 μM HOSCN
wild-type vs. ∆rclA	4.162	4.2	-0.03815	0.141	3	3	0.2705	20
wild-type vs. ∆rclB	4.162	3.962	0.2004	0.141	3	3	1.421	20
wild-type vs. ∆rclC	4.162	3.906	0.2556	0.141	3	3	1.813	20
wild-type vs. ∆rclABC	4.162	4.29	-0.1275	0.141	3	3	0.9042	20
∆rclA vs. ∆rclB	4.2	3.962	0.2386	0.141	3	3	1.692	20
∆rclA vs. ∆rclC	4.2	3.906	0.2938	0.141	3	3	2.083	20
∆rclA vs. ∆rclABC	4.2	4.29	-0.08936	0.141	3	3	0.6336	20
∆rclB vs. ∆rclC	3.962	3.906	0.0552	0.141	3	3	0.3914	20
∆rclB vs. ∆rclABC	3.962	4.29	-0.328	0.141	3	3	2.325	20
∆rclC vs. ∆rclABC	3.906	4.29	-0.3831	0.141	3	3	2.717	20
Figure 8B (OmpC)
Table Analyzed	Figure 8 - ompC
Two-way ANOVA	Ordinary
Alpha	0.05
Source of Variation	% of total variation	P value	P value summary	Significant?
Interaction	4.423	0.8139	ns	No
Strain	9.83	0.5648	ns	No
Treatment	11.02	0.1441	ns	No
ANOVA table	SS	DF	MS	F (DFn, DFd)	P value
Interaction	0.02259	3	0.007529	F (3, 16) = 0.3157	P=0.8139
Strain	0.0502	3	0.01673	F (3, 16) = 0.7016	P=0.5648
Treatment	0.05628	1	0.05628	F (1, 16) = 2.359	P=0.1441
Residual	0.3816	16	0.02385
Difference between column means
Mean of no addition	0.9393
Mean of 600 μM HOSCN	0.8425
Difference between means	0.09685
SE of difference	0.06305
95% CI of difference	-0.03681 to 0.2305
Data summary
Number of columns (Treatment)	2
Number of rows (Strain)	4
Number of values	24
Compare cell means with others in its row and its column
Number of families	6
Number of comparisons per row family	1
Number of comparisons per column family	6
Alpha	0.05
Tukey's multiple comparisons test	Mean Diff.	95.00% CI of diff.	Below threshold?	Summary	Adjusted P Value
wild-type
no addition vs. 600 μM HOSCN	0.121	-0.1463 to 0.3884	No	ns	0.3514
∆rclB
no addition vs. 600 μM HOSCN	0.01971	-0.2476 to 0.2870	No	ns	0.8777
∆rclC
no addition vs. 600 μM HOSCN	0.183	-0.08433 to 0.4503	No	ns	0.1661
∆rclABC
no addition vs. 600 μM HOSCN	0.06365	-0.2037 to 0.3310	No	ns	0.6206
no addition
wild-type vs. ∆rclB	0.1131	-0.2477 to 0.4739	No	ns	0.8065
wild-type vs. ∆rclC	-0.01612	-0.3769 to 0.3447	No	ns	0.9992
wild-type vs. ∆rclABC	0.1457	-0.2151 to 0.5064	No	ns	0.6622
∆rclB vs. ∆rclC	-0.1292	-0.4900 to 0.2315	No	ns	0.7377
∆rclB vs. ∆rclABC	0.03255	-0.3282 to 0.3933	No	ns	0.9937
∆rclC vs. ∆rclABC	0.1618	-0.1990 to 0.5226	No	ns	0.5861
600 μM HOSCN
wild-type vs. ∆rclB	0.01178	-0.3490 to 0.3726	No	ns	0.9997
wild-type vs. ∆rclC	0.04582	-0.3149 to 0.4066	No	ns	0.983
wild-type vs. ∆rclABC	0.08827	-0.2725 to 0.4490	No	ns	0.8956
∆rclB vs. ∆rclC	0.03404	-0.3267 to 0.3948	No	ns	0.9928
∆rclB vs. ∆rclABC	0.07648	-0.2843 to 0.4373	No	ns	0.9285
∆rclC vs. ∆rclABC	0.04244	-0.3183 to 0.4032	No	ns	0.9864
Test details	Mean 1	Mean 2	Mean Diff.	SE of diff.	N1	N2	q	DF
wild-type
no addition vs. 600 μM HOSCN	1	0.879	0.121	0.1261	3	3	1.358	16
∆rclB
no addition vs. 600 μM HOSCN	0.8869	0.8672	0.01971	0.1261	3	3	0.2211	16
∆rclC
no addition vs. 600 μM HOSCN	1.016	0.8331	0.183	0.1261	3	3	2.052	16
∆rclABC
no addition vs. 600 μM HOSCN	0.8543	0.7907	0.06365	0.1261	3	3	0.7138	16
no addition
wild-type vs. ∆rclB	1	0.8869	0.1131	0.1261	3	3	1.269	16
wild-type vs. ∆rclC	1	1.016	-0.01612	0.1261	3	3	0.1808	16
wild-type vs. ∆rclABC	1	0.8543	0.1457	0.1261	3	3	1.634	16
∆rclB vs. ∆rclC	0.8869	1.016	-0.1292	0.1261	3	3	1.449	16
∆rclB vs. ∆rclABC	0.8869	0.8543	0.03255	0.1261	3	3	0.3651	16
∆rclC vs. ∆rclABC	1.016	0.8543	0.1618	0.1261	3	3	1.814	16
600 μM HOSCN
wild-type vs. ∆rclB	0.879	0.8672	0.01178	0.1261	3	3	0.1322	16
wild-type vs. ∆rclC	0.879	0.8331	0.04582	0.1261	3	3	0.5139	16
wild-type vs. ∆rclABC	0.879	0.7907	0.08827	0.1261	3	3	0.9899	16
∆rclB vs. ∆rclC	0.8672	0.8331	0.03404	0.1261	3	3	0.3817	16
∆rclB vs. ∆rclABC	0.8672	0.7907	0.07648	0.1261	3	3	0.8578	16
∆rclC vs. ∆rclABC	0.8331	0.7907	0.04244	0.1261	3	3	0.476	16
Figure 8B (OmpF)
Table Analyzed	Figure 8 - ompF
Two-way ANOVA	Ordinary
Alpha	0.05
Source of Variation	% of total variation	P value	P value summary	Significant?
Interaction	3.773	0.776	ns	No
Strain	15.34	0.252	ns	No
Treatment	26.43	0.0132	*	Yes
ANOVA table	SS	DF	MS	F (DFn, DFd)	P value
Interaction	0.02446	3	0.008152	F (3, 16) = 0.3695	P=0.7760
Strain	0.09943	3	0.03314	F (3, 16) = 1.502	P=0.2520
Treatment	0.1713	1	0.1713	F (1, 16) = 7.767	P=0.0132
Residual	0.353	16	0.02206
Difference between column means
Mean of no addition	0.8752
Mean of 600 μM HOSCN	0.7062
Difference between means	0.169
SE of difference	0.06064
95% CI of difference	0.04045 to 0.2975
Data summary
Number of columns (Treatment)	2
Number of rows (Strain)	4
Number of values	24
Compare cell means with others in its row and its column
Number of families	6
Number of comparisons per row family	1
Number of comparisons per column family	6
Alpha	0.05
Tukey's multiple comparisons test	Mean Diff.	95.00% CI of diff.	Below threshold?	Summary	Adjusted P Value
wild-type
no addition vs. 600 μM HOSCN	0.2373	-0.01982 to 0.4943	No	ns	0.0681
∆rclB
no addition vs. 600 μM HOSCN	0.07782	-0.1793 to 0.3349	No	ns	0.5301
∆rclC
no addition vs. 600 μM HOSCN	0.1413	-0.1158 to 0.3983	No	ns	0.2612
∆rclABC
no addition vs. 600 μM HOSCN	0.2196	-0.03747 to 0.4767	No	ns	0.089
no addition
wild-type vs. ∆rclB	0.15	-0.1969 to 0.4970	No	ns	0.6134
wild-type vs. ∆rclC	0.1643	-0.1826 to 0.5113	No	ns	0.5435
wild-type vs. ∆rclABC	0.1848	-0.1622 to 0.5318	No	ns	0.4471
∆rclB vs. ∆rclC	0.01429	-0.3327 to 0.3612	No	ns	0.9994
∆rclB vs. ∆rclABC	0.03477	-0.3122 to 0.3817	No	ns	0.9915
∆rclC vs. ∆rclABC	0.02048	-0.3265 to 0.3674	No	ns	0.9982
600 μM HOSCN
wild-type vs. ∆rclB	-0.009395	-0.3564 to 0.3376	No	ns	0.9998
wild-type vs. ∆rclC	0.06832	-0.2786 to 0.4153	No	ns	0.9415
wild-type vs. ∆rclABC	0.1672	-0.1798 to 0.5141	No	ns	0.5297
∆rclB vs. ∆rclC	0.07772	-0.2692 to 0.4247	No	ns	0.9172
∆rclB vs. ∆rclABC	0.1766	-0.1704 to 0.5235	No	ns	0.4851
∆rclC vs. ∆rclABC	0.09884	-0.2481 to 0.4458	No	ns	0.8465
Test details	Mean 1	Mean 2	Mean Diff.	SE of diff.	N1	N2	q	DF
wild-type
no addition vs. 600 μM HOSCN	1	0.7627	0.2373	0.1213	3	3	2.767	16
∆rclB
no addition vs. 600 μM HOSCN	0.85	0.7721	0.07782	0.1213	3	3	0.9076	16
∆rclC
no addition vs. 600 μM HOSCN	0.8357	0.6944	0.1413	0.1213	3	3	1.647	16
∆rclABC
no addition vs. 600 μM HOSCN	0.8152	0.5956	0.2196	0.1213	3	3	2.561	16
no addition
wild-type vs. ∆rclB	1	0.85	0.15	0.1213	3	3	1.75	16
wild-type vs. ∆rclC	1	0.8357	0.1643	0.1213	3	3	1.916	16
wild-type vs. ∆rclABC	1	0.8152	0.1848	0.1213	3	3	2.155	16
∆rclB vs. ∆rclC	0.85	0.8357	0.01429	0.1213	3	3	0.1666	16
∆rclB vs. ∆rclABC	0.85	0.8152	0.03477	0.1213	3	3	0.4055	16
∆rclC vs. ∆rclABC	0.8357	0.8152	0.02048	0.1213	3	3	0.2388	16
600 μM HOSCN
wild-type vs. ∆rclB	0.7627	0.7721	-0.009395	0.1213	3	3	0.1096	16
wild-type vs. ∆rclC	0.7627	0.6944	0.06832	0.1213	3	3	0.7968	16
wild-type vs. ∆rclABC	0.7627	0.5956	0.1672	0.1213	3	3	1.949	16
∆rclB vs. ∆rclC	0.7721	0.6944	0.07772	0.1213	3	3	0.9063	16
∆rclB vs. ∆rclABC	0.7721	0.5956	0.1766	0.1213	3	3	2.059	16
∆rclC vs. ∆rclABC	0.6944	0.5956	0.09884	0.1213	3	3	1.153	16
Figure 8B (OmpA)
Table Analyzed	Figure 8 - ompA
Two-way ANOVA	Ordinary
Alpha	0.05
Source of Variation	% of total variation	P value	P value summary	Significant?
Interaction	6.827	0.4414	ns	No
Strain	54.05	0.0024	**	Yes
Treatment	0.6576	0.6081	ns	No
ANOVA table	SS	DF	MS	F (DFn, DFd)	P value
Interaction	0.02276	3	0.007587	F (3, 16) = 0.9467	P=0.4414
Strain	0.1802	3	0.06006	F (3, 16) = 7.494	P=0.0024
Treatment	0.002192	1	0.002192	F (1, 16) = 0.2735	P=0.6081
Residual	0.1282	16	0.008014
Difference between column means
Mean of no addition	0.9106
Mean of 600 μM HOSCN	0.8915
Difference between means	0.01911
SE of difference	0.03655
95% CI of difference	-0.05836 to 0.09659
Data summary
Number of columns (Treatment)	2
Number of rows (Strain)	4
Number of values	24
Compare cell means with others in its row and its column
Number of families	6
Number of comparisons per row family	1
Number of comparisons per column family	6
Alpha	0.05
Tukey's multiple comparisons test	Mean Diff.	95.00% CI of diff.	Below threshold?	Summary	Adjusted P Value
wild-type
no addition vs. 600 μM HOSCN	0.0768	-0.07815 to 0.2318	No	ns	0.309
∆rclB
no addition vs. 600 μM HOSCN	-0.04802	-0.2030 to 0.1069	No	ns	0.5205
∆rclC
no addition vs. 600 μM HOSCN	0.08423	-0.07072 to 0.2392	No	ns	0.2661
∆rclABC
no addition vs. 600 μM HOSCN	-0.03655	-0.1915 to 0.1184	No	ns	0.6238
no addition
wild-type vs. ∆rclB	0.02231	-0.1868 to 0.2314	No	ns	0.9898
wild-type vs. ∆rclC	0.09713	-0.1120 to 0.3063	No	ns	0.5589
wild-type vs. ∆rclABC	0.2381	0.02897 to 0.4472	Yes	*	0.023
∆rclB vs. ∆rclC	0.07483	-0.1343 to 0.2840	No	ns	0.7383
∆rclB vs. ∆rclABC	0.2158	0.006664 to 0.4249	Yes	*	0.0419
∆rclC vs. ∆rclABC	0.141	-0.06816 to 0.3501	No	ns	0.2556
600 μM HOSCN
wild-type vs. ∆rclB	-0.1025	-0.3116 to 0.1066	No	ns	0.5157
wild-type vs. ∆rclC	0.1046	-0.1046 to 0.3137	No	ns	0.4996
wild-type vs. ∆rclABC	0.1247	-0.08438 to 0.3339	No	ns	0.3525
∆rclB vs. ∆rclC	0.2071	-0.002046 to 0.4162	No	ns	0.0528
∆rclB vs. ∆rclABC	0.2273	0.01813 to 0.4364	Yes	*	0.0309
∆rclC vs. ∆rclABC	0.02018	-0.1889 to 0.2293	No	ns	0.9924
Test details	Mean 1	Mean 2	Mean Diff.	SE of diff.	N1	N2	q	DF
wild-type
no addition vs. 600 μM HOSCN	1	0.9232	0.0768	0.07309	3	3	1.486	16
∆rclB
no addition vs. 600 μM HOSCN	0.9777	1.026	-0.04802	0.07309	3	3	0.9291	16
∆rclC
no addition vs. 600 μM HOSCN	0.9029	0.8186	0.08423	0.07309	3	3	1.63	16
∆rclABC
no addition vs. 600 μM HOSCN	0.7619	0.7985	-0.03655	0.07309	3	3	0.7072	16
no addition
wild-type vs. ∆rclB	1	0.9777	0.02231	0.07309	3	3	0.4316	16
wild-type vs. ∆rclC	1	0.9029	0.09713	0.07309	3	3	1.879	16
wild-type vs. ∆rclABC	1	0.7619	0.2381	0.07309	3	3	4.607	16
∆rclB vs. ∆rclC	0.9777	0.9029	0.07483	0.07309	3	3	1.448	16
∆rclB vs. ∆rclABC	0.9777	0.7619	0.2158	0.07309	3	3	4.175	16
∆rclC vs. ∆rclABC	0.9029	0.7619	0.141	0.07309	3	3	2.727	16
600 μM HOSCN
wild-type vs. ∆rclB	0.9232	1.026	-0.1025	0.07309	3	3	1.983	16
wild-type vs. ∆rclC	0.9232	0.8186	0.1046	0.07309	3	3	2.023	16
wild-type vs. ∆rclABC	0.9232	0.7985	0.1247	0.07309	3	3	2.413	16
∆rclB vs. ∆rclC	1.026	0.8186	0.2071	0.07309	3	3	4.007	16
∆rclB vs. ∆rclABC	1.026	0.7985	0.2273	0.07309	3	3	4.397	16
∆rclC vs. ∆rclABC	0.8186	0.7985	0.02018	0.07309	3	3	0.3904	16
Figure 9A (wild-type)
Table Analyzed	Figure 9 - wild-type
Data sets analyzed	A-C
ANOVA summary
F	25.14
P value	0.0012
P value summary	**
Significant diff. among means (P < 0.05)?	Yes
R squared	0.8934
Brown-Forsythe test
F (DFn, DFd)	1.509 (2, 6)
P value	0.2945
P value summary	ns
Are SDs significantly different (P < 0.05)?	No
Bartlett's test
Bartlett's statistic (corrected)
P value
P value summary
Are SDs significantly different (P < 0.05)?
ANOVA table	SS	DF	MS	F (DFn, DFd)	P value
Treatment (between columns)	2.019	2	1.009	F (2, 6) = 25.14	P=0.0012
Residual (within columns)	0.2409	6	0.04015
Total	2.26	8
Data summary
Number of treatments (columns)	3
Number of values (total)	9
Number of families	1
Number of comparisons per family	3
Alpha	0.05
Tukey's multiple comparisons test	Mean Diff.	95.00% CI of diff.	Below threshold?	Summary	Adjusted P Value
0 µM vs. 100 µM	-0.2177	-0.7196 to 0.2843	No	ns	0.4307	A-B
0 µM vs. 1000 µM	-1.096	-1.598 to -0.5937	Yes	**	0.0013	A-C
100 µM vs. 1000 µM	-0.878	-1.380 to -0.3760	Yes	**	0.0041	B-C
Test details	Mean 1	Mean 2	Mean Diff.	SE of diff.	n1	n2	q	DF
0 µM vs. 100 µM	0.5843	0.802	-0.2177	0.1636	3	3	1.882	6
0 µM vs. 1000 µM	0.5843	1.68	-1.096	0.1636	3	3	9.471	6
100 µM vs. 1000 µM	0.802	1.68	-0.878	0.1636	3	3	7.59	6
Compact letter display
1000 µM	A
100 µM	B
0 µM	B
Figure 9B (∆rclA)
Table Analyzed	Figure 9 - ∆rclA
Data sets analyzed	A-C
ANOVA summary
F	10.9
P value	0.0101
P value summary	*
Significant diff. among means (P < 0.05)?	Yes
R squared	0.7842
Brown-Forsythe test
F (DFn, DFd)	0.5607 (2, 6)
P value	0.5981
P value summary	ns
Are SDs significantly different (P < 0.05)?	No
Bartlett's test
Bartlett's statistic (corrected)
P value
P value summary
Are SDs significantly different (P < 0.05)?
ANOVA table	SS	DF	MS	F (DFn, DFd)	P value
Treatment (between columns)	1.426	2	0.7128	F (2, 6) = 10.90	P=0.0101
Residual (within columns)	0.3924	6	0.0654
Total	1.818	8
Data summary
Number of treatments (columns)	3
Number of values (total)	9
Number of families	1
Number of comparisons per family	3
Alpha	0.05
Tukey's multiple comparisons test	Mean Diff.	95.00% CI of diff.	Below threshold?	Summary	Adjusted P Value
0 µM vs. 100 µM	-0.1907	-0.8314 to 0.4500	No	ns	0.6525	A-B
0 µM vs. 1000 µM	-0.9233	-1.564 to -0.2826	Yes	*	0.0106	A-C
100 µM vs. 1000 µM	-0.7327	-1.373 to -0.09197	Yes	*	0.0294	B-C
Test details	Mean 1	Mean 2	Mean Diff.	SE of diff.	n1	n2	q	DF
0 µM vs. 100 µM	0.7267	0.9173	-0.1907	0.2088	3	3	1.291	6
0 µM vs. 1000 µM	0.7267	1.65	-0.9233	0.2088	3	3	6.253	6
100 µM vs. 1000 µM	0.9173	1.65	-0.7327	0.2088	3	3	4.962	6
Compact letter display
1000 µM	A
100 µM	B
0 µM	B
Figure 9C (∆rclB)
Table Analyzed	Figure 9 - ∆rclB
Data sets analyzed	A-C
ANOVA summary
F	19.98
P value	0.0022
P value summary	**
Significant diff. among means (P < 0.05)?	Yes
R squared	0.8694
Brown-Forsythe test
F (DFn, DFd)	2.231 (2, 6)
P value	0.1886
P value summary	ns
Are SDs significantly different (P < 0.05)?	No
Bartlett's test
Bartlett's statistic (corrected)
P value
P value summary
Are SDs significantly different (P < 0.05)?
ANOVA table	SS	DF	MS	F (DFn, DFd)	P value
Treatment (between columns)	1.739	2	0.8697	F (2, 6) = 19.98	P=0.0022
Residual (within columns)	0.2612	6	0.04353
Total	2.001	8
Data summary
Number of treatments (columns)	3
Number of values (total)	9
Number of families	1
Number of comparisons per family	3
Alpha	0.05
Tukey's multiple comparisons test	Mean Diff.	95.00% CI of diff.	Below threshold?	Summary	Adjusted P Value
0 µM vs. 100 µM	-0.2277	-0.7504 to 0.2950	No	ns	0.4279	A-B
0 µM vs. 1000 µM	-1.025	-1.548 to -0.5026	Yes	**	0.0023	A-C
100 µM vs. 1000 µM	-0.7977	-1.320 to -0.2750	Yes	**	0.0081	B-C
Test details	Mean 1	Mean 2	Mean Diff.	SE of diff.	n1	n2	q	DF
0 µM vs. 100 µM	0.6893	0.917	-0.2277	0.1704	3	3	1.89	6
0 µM vs. 1000 µM	0.6893	1.715	-1.025	0.1704	3	3	8.512	6
100 µM vs. 1000 µM	0.917	1.715	-0.7977	0.1704	3	3	6.622	6
Compact letter display
1000 µM	A
100 µM	B
0 µM	B
Figure 9D (∆rclC)
Table Analyzed	Figure 9 - ∆rclC
Data sets analyzed	A-C
ANOVA summary
F	16.1
P value	0.0039
P value summary	**
Significant diff. among means (P < 0.05)?	Yes
R squared	0.8429
Brown-Forsythe test
F (DFn, DFd)	2.519 (2, 6)
P value	0.1606
P value summary	ns
Are SDs significantly different (P < 0.05)?	No
Bartlett's test
Bartlett's statistic (corrected)
P value
P value summary
Are SDs significantly different (P < 0.05)?
ANOVA table	SS	DF	MS	F (DFn, DFd)	P value
Treatment (between columns)	1.482	2	0.7408	F (2, 6) = 16.10	P=0.0039
Residual (within columns)	0.2761	6	0.04602
Total	1.758	8
Data summary
Number of treatments (columns)	3
Number of values (total)	9
Number of families	1
Number of comparisons per family	3
Alpha	0.05
Tukey's multiple comparisons test	Mean Diff.	95.00% CI of diff.	Below threshold?	Summary	Adjusted P Value
0 µM vs. 100 µM	-0.1513	-0.6887 to 0.3861	No	ns	0.6804	A-B
0 µM vs. 1000 µM	-0.9263	-1.464 to -0.3889	Yes	**	0.0044	A-C
100 µM vs. 1000 µM	-0.775	-1.312 to -0.2376	Yes	*	0.0106	B-C
Test details	Mean 1	Mean 2	Mean Diff.	SE of diff.	n1	n2	q	DF
0 µM vs. 100 µM	0.747	0.8983	-0.1513	0.1752	3	3	1.222	6
0 µM vs. 1000 µM	0.747	1.673	-0.9263	0.1752	3	3	7.479	6
100 µM vs. 1000 µM	0.8983	1.673	-0.775	0.1752	3	3	6.258	6
Compact letter display
1000 µM	A
100 µM	B
0 µM	B
Figure 9E (∆rclABC)
Table Analyzed	Figure 9 - ∆rclABC
Data sets analyzed	A-C
ANOVA summary
F	8.331
P value	0.0186
P value summary	*
Significant diff. among means (P < 0.05)?	Yes
R squared	0.7352
Brown-Forsythe test
F (DFn, DFd)	0.1890 (2, 6)
P value	0.8325
P value summary	ns
Are SDs significantly different (P < 0.05)?	No
Bartlett's test
Bartlett's statistic (corrected)
P value
P value summary
Are SDs significantly different (P < 0.05)?
ANOVA table	SS	DF	MS	F (DFn, DFd)	P value
Treatment (between columns)	1.07	2	0.535	F (2, 6) = 8.331	P=0.0186
Residual (within columns)	0.3853	6	0.06422
Total	1.455	8
Data summary
Number of treatments (columns)	3
Number of values (total)	9
Number of families	1
Number of comparisons per family	3
Alpha	0.05
Tukey's multiple comparisons test	Mean Diff.	95.00% CI of diff.	Below threshold?	Summary	Adjusted P Value
0 µM vs. 100 µM	-0.129	-0.7639 to 0.5059	No	ns	0.8132	A-B
0 µM vs. 1000 µM	-0.7873	-1.422 to -0.1525	Yes	*	0.0208	A-C
100 µM vs. 1000 µM	-0.6583	-1.293 to -0.02348	Yes	*	0.0435	B-C
Test details	Mean 1	Mean 2	Mean Diff.	SE of diff.	n1	n2	q	DF
0 µM vs. 100 µM	0.7493	0.8783	-0.129	0.2069	3	3	0.8817	6
0 µM vs. 1000 µM	0.7493	1.537	-0.7873	0.2069	3	3	5.381	6
100 µM vs. 1000 µM	0.8783	1.537	-0.6583	0.2069	3	3	4.5	6
Compact letter display
1000 µM	A
100 µM	B
0 µM	B
